# Supplementary material for: Insights into the genome and secretome of Fusarium metavorans DSM105788 by cultivation on agro-residual biomass and synthetic nutrient sources
Source: Biotechnol Biofuels. 2021 Mar 20;14:74. doi: 10.1186/s13068-021-01927-9 (PMC7981871; doi:10.1186/s13068-021-01927-9)
Supplement: Supplementary file 2 — Additional file 2: Integration table of the fungus. [file 13068_2021_1927_MOESM2_ESM.lxs]

Chr	Start	End	Type	Stand	ID	Describe	Seq	Pep	{NR}	{KEGG}	{COG}	{CAZy}	{SwissProt}	{PHI}	{VFDB}	{ARDB}	{IPR}	{GO}	{T3SS}	{P450}
Scaffold1	1	168	Repeat:RepeatMasker:Transposon	+	FW16_TE0001	ID=FW16_TE0001;Target=L1-1_STu 7984 8167;Class=LINE/L1;PercDiv=7.8;PercDel=10.7;PercIns=1.1;	NA	NA	NA	NA	NA	NA	NA	NA	NA	NA	NA	NA	NA	NA
Scaffold1	22	168	Repeat:TRF:TandemRepeat	+	FW16_TR0001	ID=FW16_TR0001;PeriodSize=6;CopyNumber=23.8;PercentMatches=87;PercentIndels=9;Consensus=AACCCT;	AACCCT	NA	NA	NA	NA	NA	NA	NA	NA	NA	NA	NA	NA	NA
Scaffold1	42	169	Repeat:RepeatMasker:Transposon	+	FW16_TE0002	ID=FW16_TE0002;Target=Coprina_Cc1 1 127;Class=LINE/Penelope;PercDiv=3.2;PercDel=1.6;PercIns=2.4;	NA	NA	NA	NA	NA	NA	NA	NA	NA	NA	NA	NA	NA	NA
Scaffold1	119	179	Repeat:RepeatMasker:Transposon	-	FW16_TE0003	ID=FW16_TE0003;Target=FUGUREP2 175 236;Class=Unknown/Unknown;PercDiv=13.1;PercDel=1.6;PercIns=0.0;	NA	NA	NA	NA	NA	NA	NA	NA	NA	NA	NA	NA	NA	NA
Scaffold1	179	230	Repeat:TRF:TandemRepeat	+	FW16_TR0003	ID=FW16_TR0003;PeriodSize=23;CopyNumber=2.2;PercentMatches=96;PercentIndels=3;Consensus=CCCTCACCCTATCCCTCACCCTAT;	CCCTCACCCTATCCCTCACCCTAT	NA	NA	NA	NA	NA	NA	NA	NA	NA	NA	NA	NA	NA
Scaffold1	231	276	Repeat:TRF:TandemRepeat	+	FW16_TR0004	ID=FW16_TR0004;PeriodSize=12;CopyNumber=3.8;PercentMatches=85;PercentIndels=0;Consensus=TAGAGGTTCCTT;	TAGAGGTTCCTT	NA	NA	NA	NA	NA	NA	NA	NA	NA	NA	NA	NA	NA
Scaffold1	280	891	Repeat:TRF:TandemRepeat	+	FW16_TR0008	ID=FW16_TR0008;PeriodSize=225;CopyNumber=2.7;PercentMatches=97;PercentIndels=0;Consensus=GGTTAGGGTCACACATTGGGTCAGGGTTAGGGTCAGGCTTTGGGTCAGCTATAGATAGAAGCCCTCTGGGCTTCTATAGAGATTCTAGAGCCTTCTATAGGGGTTAGGGTCATGGTTAGGGTCACACATTGGGTCAGGGTTAGGGTCAGGCTTTGGGTCAGCTATAGATAGAAGCCCTCTGGGCTTCTATAGAGATTCTAGAGCCTTCTATAGGGGTTAGGGTCAT;	GGTTAGGGTCACACATTGGGTCAGGGTTAGGGTCAGGCTTTGGGTCAGCTATAGATAGAAGCCCTCTGGGCTTCTATAGAGATTCTAGAGCCTTCTATAGGGGTTAGGGTCATGGTTAGGGTCACACATTGGGTCAGGGTTAGGGTCAGGCTTTGGGTCAGCTATAGATAGAAGCCCTCTGGGCTTCTATAGAGATTCTAGAGCCTTCTATAGGGGTTAGGGTCAT	NA	NA	NA	NA	NA	NA	NA	NA	NA	NA	NA	NA	NA
Scaffold1	377	439	Repeat:RepeatMasker:Transposon	-	FW16_TE0004	ID=FW16_TE0004;Target=Coprina_Cc1 60 122;Class=LINE/Penelope;PercDiv=20.6;PercDel=0.0;PercIns=0.0;	NA	NA	NA	NA	NA	NA	NA	NA	NA	NA	NA	NA	NA	NA
Scaffold1	378	439	Repeat:TRF:TandemRepeat	+	FW16_TR0005	ID=FW16_TR0005;PeriodSize=12;CopyNumber=5.2;PercentMatches=75;PercentIndels=7;Consensus=AGGGTTAGGGTC;	AGGGTTAGGGTC	NA	NA	NA	NA	NA	NA	NA	NA	NA	NA	NA	NA	NA
Scaffold1	492	552	Repeat:TRF:TandemRepeat	+	FW16_TR0006	ID=FW16_TR0006;PeriodSize=12;CopyNumber=5.1;PercentMatches=74;PercentIndels=7;Consensus=GGGTTAGGGTCA;	GGGTTAGGGTCA	NA	NA	NA	NA	NA	NA	NA	NA	NA	NA	NA	NA	NA
Scaffold1	717	777	Repeat:TRF:TandemRepeat	+	FW16_TR0009	ID=FW16_TR0009;PeriodSize=12;CopyNumber=5.1;PercentMatches=74;PercentIndels=7;Consensus=GGGTTAGGGTCA;	GGGTTAGGGTCA	NA	NA	NA	NA	NA	NA	NA	NA	NA	NA	NA	NA	NA
Scaffold1	830	890	Repeat:TRF:TandemRepeat	+	FW16_TR0010	ID=FW16_TR0010;PeriodSize=12;CopyNumber=5.1;PercentMatches=74;PercentIndels=7;Consensus=GGGTTAGGGTCA;	GGGTTAGGGTCA	NA	NA	NA	NA	NA	NA	NA	NA	NA	NA	NA	NA	NA
Scaffold1	887	2320	Repeat:RepeatMasker:Transposon	+	FW16_TE0001	ID=FW16_TE0001;Target=rnd-1_family-7 1947 3407;Class=LINE/CRE;PercDiv=0.9;PercDel=1.9;PercIns=0.0;	NA	NA	NA	NA	NA	NA	NA	NA	NA	NA	NA	NA	NA	NA
Scaffold1	1133	1182	Repeat:TRF:TandemRepeat	+	FW16_TR0011	ID=FW16_TR0011;PeriodSize=15;CopyNumber=3.3;PercentMatches=82;PercentIndels=2;Consensus=CCTAACCAAAGCCAG;	CCTAACCAAAGCCAG	NA	NA	NA	NA	NA	NA	NA	NA	NA	NA	NA	NA	NA
Scaffold1	1185	1406	Repeat:Proteinmask:TEprotein	+	FW16_TP001	ID=FW16_TP001;Target=58267822_Cne_po 681 754;Class=LINE/CRE-Cnl1;pValue=2.20e-05;	NA	NA	NA	NA	NA	NA	NA	NA	NA	NA	NA	NA	NA	NA
Scaffold1	1245	1406	Repeat:Proteinmask:TEprotein	+	FW16_TP002	ID=FW16_TP002;Target=57226582_Cne_po 172 225;Class=LINE/CRE-Cnl1;pValue=3.90e-07;	NA	NA	NA	NA	NA	NA	NA	NA	NA	NA	NA	NA	NA	NA
Scaffold1	1418	1675	Repeat:Proteinmask:TEprotein	+	FW16_TP003	ID=FW16_TP003;Target=57226582_Cne_po 228 314;Class=LINE/CRE-Cnl1;pValue=3.90e-07;	NA	NA	NA	NA	NA	NA	NA	NA	NA	NA	NA	NA	NA	NA
Scaffold1	1741	1812	Repeat:Proteinmask:TEprotein	+	FW16_TP004	ID=FW16_TP004;Target=57226582_Cne_po 355 378;Class=LINE/CRE-Cnl1;pValue=3.90e-07;	NA	NA	NA	NA	NA	NA	NA	NA	NA	NA	NA	NA	NA	NA
Scaffold1	1981	2082	Repeat:TRF:TandemRepeat	+	FW16_TR0013	ID=FW16_TR0013;PeriodSize=28;CopyNumber=3.6;PercentMatches=84;PercentIndels=5;Consensus=CTTATATCTTATCTCTTACCTCTTATAT;	CTTATATCTTATCTCTTACCTCTTATAT	NA	NA	NA	NA	NA	NA	NA	NA	NA	NA	NA	NA	NA
Scaffold1	2088	2127	Repeat:TRF:TandemRepeat	+	FW16_TR0014	ID=FW16_TR0014;PeriodSize=17;CopyNumber=2.4;PercentMatches=86;PercentIndels=0;Consensus=TATCTCTTTCCTAGCTA;	TATCTCTTTCCTAGCTA	NA	NA	NA	NA	NA	NA	NA	NA	NA	NA	NA	NA	NA
Scaffold1	2138	2170	Repeat:TRF:TandemRepeat	+	FW16_TR0015	ID=FW16_TR0015;PeriodSize=17;CopyNumber=1.9;PercentMatches=93;PercentIndels=0;Consensus=TCTTCCTTAGTTATATT;	TCTTCCTTAGTTATATT	NA	NA	NA	NA	NA	NA	NA	NA	NA	NA	NA	NA	NA
Scaffold1	2141	2181	Repeat:TRF:TandemRepeat	+	FW16_TR0016	ID=FW16_TR0016;PeriodSize=17;CopyNumber=2.4;PercentMatches=84;PercentIndels=11;Consensus=TTCTTAGTTATATCTC;	TTCTTAGTTATATCTC	NA	NA	NA	NA	NA	NA	NA	NA	NA	NA	NA	NA	NA
Scaffold1	2148	2218	Repeat:TRF:TandemRepeat	+	FW16_TR0018	ID=FW16_TR0018;PeriodSize=30;CopyNumber=2.4;PercentMatches=76;PercentIndels=9;Consensus=TTATATTTCTTCCTTAGTATATCTCTCTC;	TTATATTTCTTCCTTAGTATATCTCTCTC	NA	NA	NA	NA	NA	NA	NA	NA	NA	NA	NA	NA	NA
Scaffold1	2165	2219	Repeat:TRF:TandemRepeat	+	FW16_TR0017	ID=FW16_TR0017;PeriodSize=26;CopyNumber=2.1;PercentMatches=86;PercentIndels=6;Consensus=TTATATCTCTCTCTTAGCTTTATTTC;	TTATATCTCTCTCTTAGCTTTATTTC	NA	NA	NA	NA	NA	NA	NA	NA	NA	NA	NA	NA	NA
Scaffold1	2315	3305	Repeat:RepeatMasker:Transposon	+	FW16_TE0002	ID=FW16_TE0002;Target=rnd-1_family-7 146 1142;Class=LINE/CRE;PercDiv=2.6;PercDel=0.6;PercIns=0.0;	NA	NA	NA	NA	NA	NA	NA	NA	NA	NA	NA	NA	NA	NA
Scaffold1	2463	2566	Repeat:TRF:TandemRepeat	+	FW16_TR0020	ID=FW16_TR0020;PeriodSize=53;CopyNumber=1.9;PercentMatches=88;PercentIndels=1;Consensus=GAGCCTAGGGAGCCTACCCTAGAACCCGAGCCTAGGGAGCCTACCCTAGAGCCC;	GAGCCTAGGGAGCCTACCCTAGAACCCGAGCCTAGGGAGCCTACCCTAGAGCCC	NA	NA	NA	NA	NA	NA	NA	NA	NA	NA	NA	NA	NA
Scaffold1	2549	2596	Repeat:TRF:TandemRepeat	+	FW16_TR0021	ID=FW16_TR0021;PeriodSize=15;CopyNumber=3.1;PercentMatches=96;PercentIndels=3;Consensus=AGGGACCTACCCTAG;	AGGGACCTACCCTAG	NA	NA	NA	NA	NA	NA	NA	NA	NA	NA	NA	NA	NA
Scaffold1	2560	3306	Repeat:Proteinmask:TEprotein	+	FW16_TP005	ID=FW16_TP005;Target=58267822_Cne_po 88 320;Class=LINE/CRE-Cnl1;pValue=4.80e-06;	NA	NA	NA	NA	NA	NA	NA	NA	NA	NA	NA	NA	NA	NA
Scaffold1	2860	3306	Repeat:Proteinmask:TEprotein	+	FW16_TP006	ID=FW16_TP006;Target=Cnl1_pol 292 440;Class=LINE/CRE-Cnl1;pValue=6.60e-05;	NA	NA	NA	NA	NA	NA	NA	NA	NA	NA	NA	NA	NA	NA
Scaffold1	3305	6700	Repeat:RepeatMasker:Transposon	-	FW16_TE0003	ID=FW16_TE0003;Target=rnd-1_family-4 1 3403;Class=Unknown;PercDiv=7.6;PercDel=0.2;PercIns=0.0;	NA	NA	NA	NA	NA	NA	NA	NA	NA	NA	NA	NA	NA	NA
Scaffold1	6702	10009	Repeat:RepeatMasker:Transposon	+	FW16_TE0004	ID=FW16_TE0004;Target=rnd-4_family-992 2 3313;Class=Unknown;PercDiv=7.7;PercDel=0.2;PercIns=0.1;	NA	NA	NA	NA	NA	NA	NA	NA	NA	NA	NA	NA	NA	NA
Scaffold1	10012	13685	Repeat:RepeatMasker:Transposon	+	FW16_TE0005	ID=FW16_TE0005;Target=rnd-1_family-17 1 3686;Class=Unknown;PercDiv=6.4;PercDel=0.4;PercIns=0.1;	NA	NA	NA	NA	NA	NA	NA	NA	NA	NA	NA	NA	NA	NA
Scaffold1	10347	10853	Repeat:Proteinmask:TEprotein	-	FW16_TP007	ID=FW16_TP007;Target=XP_001549167_po 158 328;Class=LTR/Gypsy;pValue=8.10e-46;	NA	NA	NA	NA	NA	NA	NA	NA	NA	NA	NA	NA	NA	NA
Scaffold1	13687	14382	Repeat:RepeatMasker:Transposon	-	FW16_TE0006	ID=FW16_TE0006;Target=rnd-4_family-70 2440 3135;Class=DNA/TcMar-Fot1;PercDiv=5.9;PercDel=0.1;PercIns=0.1;	NA	NA	NA	NA	NA	NA	NA	NA	NA	NA	NA	NA	NA	NA
Scaffold1	14368	14960	Repeat:RepeatMasker:Transposon	-	FW16_TE0007	ID=FW16_TE0007;Target=rnd-4_family-70 1 593;Class=DNA/TcMar-Fot1;PercDiv=5.9;PercDel=0.0;PercIns=0.0;	NA	NA	NA	NA	NA	NA	NA	NA	NA	NA	NA	NA	NA	NA
Scaffold1	14963	15402	Repeat:RepeatMasker:Transposon	-	FW16_TE0008	ID=FW16_TE0008;Target=rnd-1_family-4 3064 3476;Class=Unknown;PercDiv=7.1;PercDel=0.5;PercIns=7.0;	NA	NA	NA	NA	NA	NA	NA	NA	NA	NA	NA	NA	NA	NA
Scaffold1	15288	16439	Repeat:Proteinmask:TEprotein	+	FW16_TP008	ID=FW16_TP008;Target=Cnl1_pol 417 802;Class=LINE/CRE-Cnl1;pValue=2.40e-66;	NA	NA	NA	NA	NA	NA	NA	NA	NA	NA	NA	NA	NA	NA
Scaffold1	15363	17546	Repeat:RepeatMasker:Transposon	+	FW16_TE0009	ID=FW16_TE0009;Target=rnd-1_family-7 1138 3306;Class=LINE/CRE;PercDiv=5.6;PercDel=1.1;PercIns=1.8;	NA	NA	NA	NA	NA	NA	NA	NA	NA	NA	NA	NA	NA	NA
Scaffold1	15757	15906	Repeat:RepeatMasker:Transposon	+	FW16_TE0005	ID=FW16_TE0005;Target=Cnl1 1775 1927;Class=LINE/CRE;PercDiv=27.9;PercDel=6.7;PercIns=4.6;	NA	NA	NA	NA	NA	NA	NA	NA	NA	NA	NA	NA	NA	NA
Scaffold1	16439	16503	Repeat:TRF:TandemRepeat	+	FW16_TR0022	ID=FW16_TR0022;PeriodSize=15;CopyNumber=4.3;PercentMatches=92;PercentIndels=2;Consensus=CCTAACCAAAGCCAG;	CCTAACCAAAGCCAG	NA	NA	NA	NA	NA	NA	NA	NA	NA	NA	NA	NA	NA
Scaffold1	16566	16889	Repeat:Proteinmask:TEprotein	+	FW16_TP009	ID=FW16_TP009;Target=57226582_Cne_po 172 277;Class=LINE/CRE-Cnl1;pValue=8.80e-19;	NA	NA	NA	NA	NA	NA	NA	NA	NA	NA	NA	NA	NA	NA
Scaffold1	17303	17437	Repeat:TRF:TandemRepeat	+	FW16_TR0026	ID=FW16_TR0026;PeriodSize=32;CopyNumber=4.2;PercentMatches=77;PercentIndels=11;Consensus=TCTTTTATTTTTTATCTCTTATCTCTTATTTA;	TCTTTTATTTTTTATCTCTTATCTCTTATTTA	NA	NA	NA	NA	NA	NA	NA	NA	NA	NA	NA	NA	NA
Scaffold1	17310	17428	Repeat:TRF:TandemRepeat	+	FW16_TR0025	ID=FW16_TR0025;PeriodSize=25;CopyNumber=4.9;PercentMatches=82;PercentIndels=10;Consensus=TTATTTATCTCTTATTTCTTATCTC;	TTATTTATCTCTTATTTCTTATCTC	NA	NA	NA	NA	NA	NA	NA	NA	NA	NA	NA	NA	NA
Scaffold1	17314	17432	Repeat:TRF:TandemRepeat	+	FW16_TR0024	ID=FW16_TR0024;PeriodSize=7;CopyNumber=18.1;PercentMatches=72;PercentIndels=16;Consensus=TTATTTC;	TTATTTC	NA	NA	NA	NA	NA	NA	NA	NA	NA	NA	NA	NA	NA
Scaffold1	17354	17423	Repeat:TRF:TandemRepeat	+	FW16_TR0027	ID=FW16_TR0027;PeriodSize=11;CopyNumber=6.1;PercentMatches=73;PercentIndels=15;Consensus=TATCTCTTATC;	TATCTCTTATC	NA	NA	NA	NA	NA	NA	NA	NA	NA	NA	NA	NA	NA
Scaffold1	17430	17526	Repeat:TRF:TandemRepeat	+	FW16_TR0029	ID=FW16_TR0029;PeriodSize=38;CopyNumber=2.5;PercentMatches=78;PercentIndels=8;Consensus=TCTCTTTTCTAGCTATATCTCTCTCTCCTAACTAAATC;	TCTCTTTTCTAGCTATATCTCTCTCTCCTAACTAAATC	NA	NA	NA	NA	NA	NA	NA	NA	NA	NA	NA	NA	NA
Scaffold1	17439	17526	Repeat:TRF:TandemRepeat	+	FW16_TR0028	ID=FW16_TR0028;PeriodSize=19;CopyNumber=4.6;PercentMatches=81;PercentIndels=1;Consensus=TAGCTATATCTCTCTCTCT;	TAGCTATATCTCTCTCTCT	NA	NA	NA	NA	NA	NA	NA	NA	NA	NA	NA	NA	NA
Scaffold1	17670	19861	Repeat:RepeatMasker:Transposon	-	FW16_TE0010	ID=FW16_TE0010;Target=rnd-1_family-12 1 2188;Class=Unknown;PercDiv=5.8;PercDel=0.2;PercIns=0.4;	NA	NA	NA	NA	NA	NA	NA	NA	NA	NA	NA	NA	NA	NA
Scaffold1	20678	20720	Repeat:TRF:TandemRepeat	+	FW16_TR0030	ID=FW16_TR0030;PeriodSize=15;CopyNumber=2.9;PercentMatches=89;PercentIndels=0;Consensus=TTATTCTAGCTAATT;	TTATTCTAGCTAATT	NA	NA	NA	NA	NA	NA	NA	NA	NA	NA	NA	NA	NA
Scaffold1	22666	22992	Repeat:RepeatMasker:Transposon	+	FW16_TE0011	ID=FW16_TE0011;Target=rnd-1_family-4 3093 3419;Class=Unknown;PercDiv=17.1;PercDel=0.0;PercIns=0.0;	NA	NA	NA	NA	NA	NA	NA	NA	NA	NA	NA	NA	NA	NA
Scaffold1	28377	31454	Repeat:RepeatMasker:Transposon	-	FW16_TE0012	ID=FW16_TE0012;Target=rnd-4_family-70 578 2446;Class=DNA/TcMar-Fot1;PercDiv=15.2;PercDel=1.1;PercIns=1.1;	NA	NA	NA	NA	NA	NA	NA	NA	NA	NA	NA	NA	NA	NA
Scaffold1	28379	29565	Repeat:RepeatMasker:Transposon	-	FW16_TE0006	ID=FW16_TE0006;Target=MarCry-1_FO 665 1857;Class=DNA/TcMar-Fot1;PercDiv=40.1;PercDel=1.3;PercIns=0.8;	NA	NA	NA	NA	NA	NA	NA	NA	NA	NA	NA	NA	NA	NA
Scaffold1	28441	30807	Repeat:TRF:TandemRepeat	+	FW16_TR0032	ID=FW16_TR0032;PeriodSize=1217;CopyNumber=1.9;PercentMatches=82;PercentIndels=5;Consensus=ATTATAAAAGACTATAAATTATTTAATTAACTTAAACTACTTATTATATTCTTCCTTAAATATCTTAATTATTACTTAATATATCCTTATATTATACCTAGGCTTACTATAAATACTATAGCACTAAATACCTAACCTAATTAACCTCCCTTAACTACTAATCTTTAATAATCTACTACTACTTATATATTAATATCTATCTAATTAATTACTTACCTTCCCTCCTCTATTTATTACCCCTCTTGCTATAATTTAATCCTTTTTACCCTCTAGTATTAACTTAATATCTTATTTACCTCTTAAAAGTCT…	ATTATAAAAGACTATAAATTATTTAATTAACTTAAACTACTTATTATATTCTTCCTTAAATATCTTAATTATTACTTAATATATCCTTATATTATACCTAGGCTTACTATAAATACTATAGCACTAAATACCTAACCTAATTAACCTCCCTTAACTACTAATCTTTAATAATCTACTACTACTTATATATTAATATCTATCTAATTAATTACTTACCTTCCCTCCTCTATTTATTACCCCTCTTGCTATAATTTAATCCTTTTTACCCTCTAGTATTAACTTAATATCTTATTTACCTCTTAAAAGTCTTTATTATTAATAATTAATAAAATAACTTAATATATAATAGCCTTTATCCCCTTTATAAGACACTAAAAAGCCTCTAAAATTAACTCTAAG…	NA	NA	NA	NA	NA	NA	NA	NA	NA	NA	NA	NA	NA
Scaffold1	28484	28535	Repeat:TRF:TandemRepeat	+	FW16_TR0031	ID=FW16_TR0031;PeriodSize=20;CopyNumber=2.4;PercentMatches=81;PercentIndels=12;Consensus=TTATATTATTACTTAAATATC;	TTATATTATTACTTAAATATC	NA	NA	NA	NA	NA	NA	NA	NA	NA	NA	NA	NA	NA
Scaffold1	29658	31374	Repeat:RepeatMasker:Transposon	-	FW16_TE0007	ID=FW16_TE0007;Target=MarCry-1_FO 71 1792;Class=DNA/TcMar-Fot1;PercDiv=35.6;PercDel=0.4;PercIns=0.1;	NA	NA	NA	NA	NA	NA	NA	NA	NA	NA	NA	NA	NA	NA
Scaffold1	29694	31058	Repeat:Proteinmask:TEprotein	-	FW16_TP010	ID=FW16_TP010;Target=MarCry-1_FO_tp 97 552;Class=DNA/TcMar-Fot1;pValue=1.20e-79;	NA	NA	NA	NA	NA	NA	NA	NA	NA	NA	NA	NA	NA	NA
Scaffold1	31441	32093	Repeat:RepeatMasker:Transposon	-	FW16_TE0013	ID=FW16_TE0013;Target=rnd-4_family-70 578 1232;Class=DNA/TcMar-Fot1;PercDiv=16.9;PercDel=0.8;PercIns=0.5;	NA	NA	NA	NA	NA	NA	NA	NA	NA	NA	NA	NA	NA	NA
Scaffold1	32425	33020	Gene	+	FW16_GLEAN_10012113	NA	ATGCCGCGGCATCATCGCCATCAGTTGCTCAACAGGGACGGCATTGCCTTTGTCAATCTATCCCACCCAGATGATATTCGACGACACGATATCCAAAAAGGCATTCGTCGCCATGTCATGGCCAATGTTGGGCAATCGCGGCGCAAAAAGCCGCGACACATCGTCATTCCTCTCGAGATCGTGACACCCCAAGCAGACAGCAATGATTTCCAGCTTGAGGGGCATCCTGTGGATGGCCAGAGACCTGACGCGCCTGAAACGCGATCTCCTCATCGCTTGTTCCAACTAAACCGGCTCGGAATACTCGGAGTCGAACTCAGTGACCGTACTCTACAAATTGTCCACTTCATTGCGGCGGAATCAGAGTACATAAATCAGCCCTTCCACTCAATATGGGTC…	MPRHHRHQLLNRDGIAFVNLSHPDDIRRHDIQKGIRRHVMANVGQSRRKKPRHIVIPLEIVTPQADSNDFQLEGHPVDGQRPDAPETRSPHRLFQLNRLGILGVELSDRTLQIVHFIAAESEYINQPFHSIWVRIGFSDPTTLHLSMATTLLLWNRKNDDPVLKAANDMEAVR	{NA}	{NA}	{NA}	{NA}	{NA}	{NA}	{NA}	{NA}	{NA}	{NA}	{NA}	{NA}
Scaffold1	34391	36105	Gene	-	FW16_GLEAN_10012114	NA	ATGCCTTCTTCCAACTCACCTCTTTCCCAATCGACGACGACTGTGGGCGCGCTACCCAGTCCCGAACTACATAACTCAAGTGTTGGACACTTCCGCCTGGTATTGGGCCACGTTGGCATCTCGCACAATGTTCTACAACATCCATACCGAGGAGAGGGAACAGCCGAGTCGCCATTCCTCGTCGAGTTCCTCTCGGAAGACCCCTATAACCCGATGGAATTTCCCCAATGGAAGAAATGGACAATCACTTTTGTCCTGGCCATGGCCTCTCTAGCCGTTGCTTTTGCAAGTACAGCGTACTCGAGCGGGATAGAGGACATTATGGAATCATTCGACGTATCTAGCGAGGTCGCAATCACCGGTCTGTCGCTGTTTGTTCTGGGACTGGCGGTCGGTCCA…	MPSSNSPLSQSTTTVGALPSPELHNSSVGHFRLVLGHVGISHNVLQHPYRGEGTAESPFLVEFLSEDPYNPMEFPQWKKWTITFVLAMASLAVAFASTAYSSGIEDIMESFDVSSEVAITGLSLFVLGLAVGPVFWAPLSEEYGRQHLFITTMTAHVAFNAGAAASQNIETLIILRFFAAVFGAAPYTNSNAVLADIFPASQRGLAMTFFGAAPFLGPALGPIAGGFLGAAGGWRWIQGLMAIFTGVCLIVCGLLVPETYAPVLLRWRAAKLSNMTGKVYMSSVDVSQKRHSVGQTLKPALLRPWVLLFREPIVLLMTLYLSVIYGTLYLFFAAFPIVYQFQRGWSVGVSGLAFIGTAVGMSFSIFYVAVYDNRRYARIAVAKGGAAPPEARLPAAIVG…	{putative major facilitator superfamily transporter [Colletotrichum sublineola]}	{K08158 MDR1, FLR1, CAF5 MFS transporter, DHA1 family, multidrug resistance protein -- --}	{NA}	{NA}	{NA}	{ FVEG_12533 W7N2B4 Fusarium verticillioides unaffected pathogenicity}	{NA}	{NA}	{IPR011701; Major facilitator superfamily IPR020846; Major facilitator superfamily domain}	{GO:0016021; integral component of membrane; cellular_component GO:0055085; transmembrane transport; biological_process}	{0.999999999999865 true}	{Podospora anserina}
Scaffold1	36734	37945	Gene	-	FW16_GLEAN_10012115	NA	ATGACCAAGGTCCTTCTCACAGGTGGTGCCGGCTTTGTTGCCACCCACATCATCAGCCAGCTCCTTGAGCGCAGCCACAAGGTCGTCACGACGGTTCGGTCAAAGGAAGAAGAGCAGGTTGTTCGCGACGCCCACAAGGACGCACGCCAAGATGATCTCGAGTTTGTGATTGTGCCTGATATGGTGGTCAAGGGTGCCTTTGACGAGGCGGCGCAGATCGAGGTTGATGCCAAGAAGGAACTGGTTGACCCTGCTGTCTATGGCACGACCTGGCTCTTCGAAGCTGTCCATCGCTACGCCCCAACCGTCAAGCGCATCGTCATGACGTCTTTATTCGCGTCTGTTTTGGACGAAGATCGCCTTGAGGACCCCTCGACTGTCTTCACCGAAAAGGACTGG…	MTKVLLTGGAGFVATHIISQLLERSHKVVTTVRSKEEEQVVRDAHKDARQDDLEFVIVPDMVVKGAFDEAAQIEVDAKKELVDPAVYGTTWLFEAVHRYAPTVKRIVMTSLFASVLDEDRLEDPSTVFTEKDWNPVTMDQVNNSRATAYRVSKKFAERAAWDFVASNKTPFDLVTVCPSLVLGPIKHQLPSLDKVNTSNSRMVDLVQGKWKEAIPDAYLAAVYWVDVRDLALTHILGMEKPGAGGRRLMPLGGRFGNRMIADIAWKHFPELREKLPGPDVPGGRLAPADQVYRVNNSETKRFLGIEWREFETTIVDCVNSLKPYGI	{hypothetical protein NECHADRAFT_96506 [Nectria haematococca mpVI 77-13-4]}	{NA}	{NA}	{NA}	{NA}	{NA}	{NA}	{NA}	{IPR001509; NAD-dependent epimerase/dehydratase, N-terminal domain IPR016040; NAD(P)-binding domain}	{GO:0003824; catalytic activity; molecular_function GO:0050662; coenzyme binding; molecular_function}	{NA}	{NA}
Scaffold1	38603	39049	Gene	+	FW16_GLEAN_10012116	NA	ATGTCTACAGAATCAAAACACCCAGGCGAACTATCTCTCTCCAAACTCCTCGCCACACTGACGACAAAACTACACCCAACACCCTATGTCTTTGCCGTCATCAAGGACGAATCCAAGCTGCCGCCCTTCTCCGAGGTGGACATGCTATTCCGCGAAGCCGACTCAGAAGGCGTCACCGTCATCGCATCTCGCGAATATGCAGAAGCCCACGGCATAGAATACTTCTTCCCCTGCAGGAAGATTACGCTCGACGTCATGTCTAGCCTTGAAGCCGTTGGGTTCATTGCTGTTGTGGCTACGCGACTTGCTGCAGGTGGTATGGGGGTGAACCCCGTGAGCGGCTTCTACCATGATCACCTCTACGTGCCCGATGGAAAAGAGGAAGATGCAGCTAAGATT…	MSTESKHPGELSLSKLLATLTTKLHPTPYVFAVIKDESKLPPFSEVDMLFREADSEGVTVIASREYAEAHGIEYFFPCRKITLDVMSSLEAVGFIAVVATRLAAGGMGVNPVSGFYHDHLYVPDGKEEDAAKIIAELAEEKKRETGIN	{hypothetical protein NECHADRAFT_85288 [Nectria haematococca mpVI 77-13-4]}	{K09964 K09964 uncharacterized protein -- --}	{COG3602 Uncharacterized protein S Function unknown}	{NA}	{NA}	{NA}	{NA}	{NA}	{IPR018717; Domain of unknown function DUF2241}	{NA}	{NA}	{NA}
Scaffold1	41676	41846	Repeat:RepeatMasker:Transposon	-	FW16_TE0014	ID=FW16_TE0014;Target=rnd-1_family-14 1 179;Class=Unknown;PercDiv=14.6;PercDel=4.7;PercIns=0.0;	NA	NA	NA	NA	NA	NA	NA	NA	NA	NA	NA	NA	NA	NA
Scaffold1	42604	44355	Gene	-	FW16_GLEAN_10012117	NA	ATGGCTGCTGCCCAATCAAGCGTTCCCGGTTTGACGACATGGTGGCATGACAAGTTCTCCGTCAACGCCAACAACGCTACAGCGCCTGACGAGGTTAGACGCTCGCGCAGATACAATGTGTTTGTTTCTCCAGTAGGAGAGGACAGGTTTCAACGCTCATTTGTCTATGAGTCGATCCCTCGCAATGGCAACGGCAAGATGTTTGACCCTGCTCAACCTGGCCTGGAGTACAATCTCACCGATGGCGATGGGATAACTGTTGAAGCCGATGCGGGGATCACCATGGCATGGTCCCAGTTTCAGTACGGCCAGGATGTCGATGTTCGAATTGTGTCATCAGATGGATCTCCGCTGGGCCCAGCATCCAACGTGGTCATTCGGCCGGTAGACCTAGACTTG…	MAAAQSSVPGLTTWWHDKFSVNANNATAPDEVRRSRRYNVFVSPVGEDRFQRSFVYESIPRNGNGKMFDPAQPGLEYNLTDGDGITVEADAGITMAWSQFQYGQDVDVRIVSSDGSPLGPASNVVIRPVDLDLVVISPSADTIDIRIPYRDSGTRFSVEFQNDLYTYRSDGTEYVSEGGIIVSEEPRNALLIFASPKTPDELIPSKTSPDTQVISPGSLTQQSFGSKPTLYFEAGIYWMEKDGILGKDHIKLHSNTHYVYFEPGSYVKAAFEYTTHRSNFYTIGNGVVSGENYAYMANTIQDYVAAKDDRYSLRMFWHQSVMDNQTWHCVGPTLNSPPFNTMDLHPMHHTPHEEDNKVSAHIRDYKQVGAFYFQTDGTQMYKGTVRDVFWHVNDDAIKL…	{hypothetical protein NECHADRAFT_106397 [Nectria haematococca mpVI 77-13-4]}	{NA}	{NA}	{FFUJ_02289 GH49 -- -- Fusarium fujikuroi IMI 58289 (Fusfu1) dextranase (EC 3.2.1.11); isopullulanase (EC 3.2.1.57); dextran 1,6-&alpha;-isomaltotriosidase (EC 3.2.1.95). NA}	{DEXT_TALMI Dextranase OS=Talaromyces minioluteus GN=DEX PE=1 SV=1}	{NA}	{NA}	{NA}	{IPR005192; Glycoside hydrolase, family 49 IPR011050; Pectin lyase fold/virulence factor IPR012334; Pectin lyase fold IPR023226; Glycoside hydrolase, family 49, N-terminal domain}	{GO:0004553; hydrolase activity, hydrolyzing O-glycosyl compounds; molecular_function}	{0.999999986399970 true}	{NA}
Scaffold1	44711	46535	Gene	-	FW16_GLEAN_10012118	NA	ATGACCTCTCAGCTGGATGGCTGCAGCAACCTTGAGCCAACTCCTGGTCAAGCCTGTGACCACTGCAAGCGACGTAAGATGAAATGCGACAGGTGTAGGCCGTGCGGGGTCTGCCGGGCCATCCAGACAACTTGCTCTTACGAATCTCTACCTCGGCGTAGAGGTCGCCCCCCTCGGAAAGCCCGCCGGCCTGTTAGGCAAAGACAGGACGCTATCCCCGACCCAATCCCGATTCCATCGCCCCAGAACTGGCTGTTCACTCCCAGCTGCGCAGTCGACCATGTTCTGAGCCAAGGTATAGACGTCGTCACCACGACACCGCCAACACTGGACAATCCTACTACCTCACCTAGTTGGGCCGAGGCTGATGAGCTCTCGGGGGGAAACTATGGAATGTTT…	MTSQLDGCSNLEPTPGQACDHCKRRKMKCDRCRPCGVCRAIQTTCSYESLPRRRGRPPRKARRPVRQRQDAIPDPIPIPSPQNWLFTPSCAVDHVLSQGIDVVTTTPPTLDNPTTSPSWAEADELSGGNYGMFAPPTPAENTPTSESTLASTTVCTLSSQPALGPQVLDQDGMTQYPLSAFAHWTRVFLIRLYPVFPVLDPGFLLNTLGLPRDAVPRSMARFFAAMSAAVIAQLNLSASSDGEQPSAQLADTYVHQCMKGRQDLDFIEDADEWTILESFFIFSYYGNRNKSKQAWYYLREAMGFALAMGLDREESYDDPDLEVNERRRRLYWLLFITERAYCLQHRTTCQLRASISLPKIYNGCDEPTLTGFITLARLFARIETDFVSWWSEQSPRGSN…	{conserved hypothetical protein [Verticillium alfalfae VaMs.102]}	{NA}	{NA}	{NA}	{NA}	{NA}	{NA}	{NA}	{IPR001138; Zn(2)-C6 fungal-type DNA-binding domain IPR007219; Transcription factor domain, fungi}	{GO:0000981; RNA polymerase II transcription factor activity, sequence-specific DNA binding; molecular_function GO:0003677; DNA binding; molecular_function GO:0005634; nucleus; cellular_component GO:0006351; transcription, DNA-templated; biological_process GO:0006355; regulation of transcription, DNA-templated; biological_process GO:0008270; zinc ion binding; molecular_function}	{0.994098061471064 true}	{NA}
Scaffold1	46898	48984	Gene	-	FW16_GLEAN_10012119	NA	ATGGCCGTTACCTCGACCAAGAATCCACAGCCCTCCCACCGACAATGGTGGAAGGAAGCTACCATCTACCAGATATACCCGCCGTCTTTCAAAGACAGCGATGGAGACGGCCTAGGAGACATTCAAGGCATCATTGAGAAGCTAGACTACCTCCAAAATCTCGGGGTGGACGCTAATGTGCGGAAGGTGACTGACACAAGAGGTGCCTTCGTAGTCTTTGCATCCCCTCAAGTCGACATGGGGTATGATATTTCGGATTATCGGGCCATACATCCTCCCTACGGCACCGTTGAAGATGTCCAGGAGCTCATCCAAGGTCTCCACAAGCGCGGTATGCGATGCATCTTGGACCTCGTGGTGAACCATAGCTCCGACCAGCATGAATGGTTCAAAAAGTCC…	MAVTSTKNPQPSHRQWWKEATIYQIYPPSFKDSDGDGLGDIQGIIEKLDYLQNLGVDANVRKVTDTRGAFVVFASPQVDMGYDISDYRAIHPPYGTVEDVQELIQGLHKRGMRCILDLVVNHSSDQHEWFKKSRASRDNEWRDWYIWRKPRFDASGNRQPPNNWAAAFGGSAWTYDEVTDEYYLHLFAPEQPDLNWENPSVVREVHEVMEFWLKKGVDGFRMDVINFISKEPGLPDAEITDPAAPWQSAIKLFCNGPRLHEHLRGLRKLLDRYGAFSVGEMPGVKEDDQVAMVVASDRKELHTIFQFDICDIDVSNKGKFYRKDWKLPELKGIIEKWQTFAHKVGGWNAIFLENHDQARSVSRYTKRRPEHRELAAKMLATCLCTLGGTLFVYQGQELG…	{hypothetical protein NECHADRAFT_96509 [Nectria haematococca mpVI 77-13-4]}	{K01226 treC trehalose-6-phosphate hydrolase 3.2.1.93 Metabolism--Carbohydrate metabolism--Starch and sucrose metabolism}	{COG0366 Glycosidase G Carbohydrate transport and metabolism}	{HISP_04995 GH13 -- -- Haloarcula hispanica N601 &alpha;-amylase (EC 3.2.1.1); pullulanase (EC 3.2.1.41); cyclomaltodextrin glucanotransferase (EC 2.4.1.19); cyclomaltodextrinase (EC 3.2.1.54); trehalose-6-phosphate hydrolase (EC 3.2.1.93); oligo-&alpha;-glucosidase (EC 3.2.1.10); maltogenic amylase (EC 3.2.1.133); neopullulanase (EC 3.2.1.135); &alpha;-glucosidase (EC 3.2.1.20); maltotetraose-fo…	{MALT_SCHPO Alpha-glucosidase OS=Schizosaccharomyces pombe (strain 972 / ATCC 24843) GN=mal1 PE=2 SV=1}	{NA}	{NA}	{NA}	{IPR006047; Glycosyl hydrolase, family 13, catalytic domain IPR006589; Glycosyl hydrolase, family 13, subfamily, catalytic domain IPR013780; Glycosyl hydrolase, family 13, all-beta IPR013781; Glycoside hydrolase, catalytic domain IPR015902; Glycoside hydrolase, family 13 IPR017853; Glycoside hydrolase superfamily}	{GO:0003824; catalytic activity; molecular_function GO:0005975; carbohydrate metabolic process; biological_process GO:0043169; cation binding; molecular_function}	{0.999999999786657 true}	{NA}
Scaffold1	49494	51373	Gene	+	FW16_GLEAN_10012120	NA	ATGGATTCTGAGAAACAGAACTCCCCCGTTGCCGAGACGGCCGAGTTTAACGGAGAAAATGAAAATGCGACAATGCTAGCCATGCGGCTAGAACGCGAAATGACGGTCCGTCAGGCCATACGTTTCTGGCCCAAGGCAATCGTCTTCTCTTTCATCGTGTCTCTCGCCATTATTATGGAGGGTTACGATACAAACTTAATGTCCAACTTCTACCCCTATCCTTCCTTCCAGGAACGATTTGGCGACGAGGTTGACAAGAATGGCGACCCAATAATCAGTGCCCAATGGCAGACCATCATCAGCAATTCAGGACAGGCTGGGTCTATTCTAGGTCTCATTGTCAACGGATGGGTCACCGAGCGCATCGGCTATCGTTGGACGATGCAAGGTGCCATGGTC…	MDSEKQNSPVAETAEFNGENENATMLAMRLEREMTVRQAIRFWPKAIVFSFIVSLAIIMEGYDTNLMSNFYPYPSFQERFGDEVDKNGDPIISAQWQTIISNSGQAGSILGLIVNGWVTERIGYRWTMQGAMVLMIGAIFIPFFSTGLPMFVAAAVCQSIPWGVFQTLAVTYAADICPMTLRHYMTSWINICWVIGQLISIGILNGLLSRTDEWSYRIPFALQWIWPIPIMIGTYLAPESPWWLVRHGRYQDAKQAVEKMITRQPDINFDVDAYVEMMCVTTQFEREKSAGARYIDCFRGTNLRRTEIACMAWLTQAFAGTPFMGFGVQFMIEAGLSSRHGFAMNLAQTGLGLIGCMVAMWVLTRFGRRTIYLAGLSFAVIDLVIIGSLGIPKASSGTS…	{hypothetical protein NECHADRAFT_49672 [Nectria haematococca mpVI 77-13-4]}	{K08141 MAL MFS transporter, SP family, general alpha glucoside:H+ symporter -- --}	{NA}	{NA}	{NA}	{NA}	{NA}	{NA}	{IPR003663; Sugar/inositol transporter IPR005828; Major facilitator, sugar transporter-like IPR020846; Major facilitator superfamily domain}	{GO:0016020; membrane; cellular_component GO:0016021; integral component of membrane; cellular_component GO:0022857; transmembrane transporter activity; molecular_function GO:0022891; substrate-specific transmembrane transporter activity; molecular_function GO:0055085; transmembrane transport; biological_process}	{NA}	{NA}
Scaffold1	51953	53526	Gene	+	FW16_GLEAN_10012121	NA	ATGATGGTCGATGTGAGGGAGCTGACCATCCCTCAAGCACAAGCTGGGATCAAAGCCGGGCTCTTTACGGCTAAAGAGTTAACTGCTGCCTTTTTGGAACGTATCGACAAGCTGGACAAGGGCGGACCGAACATCAATTCGACGCTTGCCATATCAACAACGGTCCTTGCAGAGGCGGAAGCACTAGACACATACTTTCAGCAGAATGGAAAGCTCAAAGGCAAGCTCCACGGTATCCCCATACTTGTCAAAGATCAGGCCGATGTTAAGGGCTTGGTGTCAACATACGGATCAGCAGTTGCAAAGCATAACGTGGCTGATCAAGATGCAACCATCATTACGAAGCTCAAAGAGGCCGGCGCCCTGATCCTTGGAAAAACAACCATGGCTGAGTGGGCA…	MMVDVRELTIPQAQAGIKAGLFTAKELTAAFLERIDKLDKGGPNINSTLAISTTVLAEAEALDTYFQQNGKLKGKLHGIPILVKDQADVKGLVSTYGSAVAKHNVADQDATIITKLKEAGALILGKTTMAEWATAWFSANGATNYTFTKNPYNLSHDVGASSGGSGAAVAASLSICAVGEDTGGSIRVPSSFCNLVGIRTTPGLVSRHGFCPLIKSQDAPGPMAKTVTDCAFLLDCMAGFDPNDEYTAYAARSASLGLPKGGSYAANLDAKIIKSARIGVVRQLFGKDADPYCRAVNSVIKSSMGKLEEAGTTFIDIHIDDLEYYLDFGQIYFQTSRHDINTFLATKPHLPQDIASILPEKAEKSFLQMICSVAHGPKNPSKDPTYADRLLLRDEFRRQ…	{hypothetical protein NECHADRAFT_85292 [Nectria haematococca mpVI 77-13-4]}	{K19837 atzE biuret amidohydrolase 3.5.1.84 Metabolism--Xenobiotics biodegradation and metabolism--Atrazine degradation|Metabolism--Global and overview maps--Metabolic pathways|Metabolism--Global and overview maps--Microbial metabolism in diverse environments}	{COG0154 Asp-tRNAAsn/Glu-tRNAGln amidotransferase A subunit or related amidase J Translation, ribosomal structure and biogenesis}	{NA}	{NA}	{NA}	{NA}	{NA}	{IPR000120; Amidase IPR020556; Amidase, conserved site IPR023631; Amidase signature domain}	{GO:0016884; carbon-nitrogen ligase activity, with glutamine as amido-N-donor; molecular_function}	{NA}	{NA}
Scaffold1	54392	56045	Gene	+	FW16_GLEAN_10012122	NA	ATGACCATTCGCCGCAACTTGTTGGGTCGATTGGCTCTGCCCAAACAAGCCACGTCTTTTGCTCCAGAGGGAACTTGGACCAACATCGATCTCGATGTAACACCCTTAGAGAGACGTACTTGGACTACCCTATCCATCTTGGGTTACTGGCTCTCTGATATTCTCTCCGCTCAAAGCTGGCAAATTGGGGCGTCCATTCTAGCGATTGGTCTGACATGGCGTGAAGCTGTGTGGTGTGTCATTGTTGGGTCATTGACAATGGCATTTGTTATCGCTTTGAATGGTGCTCCAGGCGCCTATTTGCGTGTACCTTTTGCCGTCTGGATTCGATCCTCATTCGGCTATCATGGGGCGAAATTCCCTGTCGTCTGCCGCCTGATCACAGCCCTGTTTTGGCAT…	MTIRRNLLGRLALPKQATSFAPEGTWTNIDLDVTPLERRTWTTLSILGYWLSDILSAQSWQIGASILAIGLTWREAVWCVIVGSLTMAFVIALNGAPGAYLRVPFAVWIRSSFGYHGAKFPVVCRLITALFWHAIQTYTGSLALTVMLTAIWPSYSRLPNHLPPRAGITSQGLLSHFLFWSIQLPFLTIQPHKLKWFFVFKAVITITAAVGTTIAVCVMSGGSGDIWQQQPSVQGSAKSWLIVATLTSQTGSWSTVGTNISDFTRYVKVPRNIFYQAIFFPLICFAIAMMGIISASASKIIYQEYIWDPLALASKWTSPAARAGAFYCGLAWMVAQIGVNVSANVISASNDLASLFPKYVNIRRAAIISTILGGWAMVPWKIVTSAESLVNFMASLGVF…	{hypothetical protein NECHADRAFT_85293 [Nectria haematococca mpVI 77-13-4]}	{K03457 TC.NCS1 nucleobase:cation symporter-1, NCS1 family -- --}	{NA}	{NA}	{NA}	{NA}	{NA}	{NA}	{IPR001248; Purine-cytosine permease}	{GO:0005215; transporter activity; molecular_function GO:0016020; membrane; cellular_component GO:0055085; transmembrane transport; biological_process}	{NA}	{NA}
Scaffold1	57030	59428	Gene	+	FW16_GLEAN_10012123	NA	ATGCAAGCTCCAGGGCCAGTGAGAAATACACAGCGATCAGTCCTGGCGTGCACGGCATGCGTGCGCCGTAAGATACGATGCTCAAAGACCATCCCCTGTGAGACATGCATCCGCCAGAACAAGGCATCTTCTTGCCAGCGTGAGCAGGTTGCCGTCGTCACTCGGAGAAGAATCTCTCGCCGAAGCCGTCCCGCAAATGATGCTGGATCGCCCTCGGTTTCATTGGAGGACACCTCAGTATCGCCTGAAGTACCCGAAGAGCCTGGCCATACACCCACAGATCCGGCCTCATGTACGACTCCGGTACATGCCACTGTCGTCGATGCTCGGGTTGAGCCGGTGGTACCGTCAGCAGTCGTTCCCCCTACCAACACAAAACCTAGAGGAGCATTCGAAAAT…	MQAPGPVRNTQRSVLACTACVRRKIRCSKTIPCETCIRQNKASSCQREQVAVVTRRRISRRSRPANDAGSPSVSLEDTSVSPEVPEEPGHTPTDPASCTTPVHATVVDARVEPVVPSAVVPPTNTKPRGAFENAIPEITNETLMQILTSTHTADSRLTNEAAAALEFLAHGRRNVLNRFSGRESIAQSTPRFSTSRHELEEQWDPFFSPEDARMLLALHQAHLTWMHNVVHLPTFRQEFDSNLMRMECDCSWLALYYALLSQTVYHIDGGYLASLPQPIHADMKTSRLLFDKSIEILFKGGFMDEHKLTSVQAICLLLQVAHNFDKSDLICVLISTAIRISQCLNLHRLGADRPVPETVDDDTHYIIDREIRKRVWWFLVRYDWLQIPFQNTCQIHPAQ…	{predicted protein [Nectria haematococca mpVI 77-13-4]}	{NA}	{NA}	{NA}	{NA}	{NA}	{NA}	{NA}	{IPR001138; Zn(2)-C6 fungal-type DNA-binding domain IPR007219; Transcription factor domain, fungi}	{GO:0000981; RNA polymerase II transcription factor activity, sequence-specific DNA binding; molecular_function GO:0003677; DNA binding; molecular_function GO:0005634; nucleus; cellular_component GO:0006351; transcription, DNA-templated; biological_process GO:0006355; regulation of transcription, DNA-templated; biological_process GO:0008270; zinc ion binding; molecular_function}	{NA}	{NA}
Scaffold1	59715	61704	Gene	-	FW16_GLEAN_10012124	NA	ATGGGTCTCTACACTAAGCTTGCCGAGAACATCGACGAGGTCGACGTCATCATCGCCGGAGGTGGTACGGCAGCTTGCGTTGTAGCTGGTCGTCTAGCAGAGGCGGATCCCAGCCTTTCTATTCTCCTCATCGAGGGAGGTCCGGATAACAAGGGTGTTGCCAACATTGAGCATCCCGTCTTCTTCCTGGACCATCTCCTACCCACTTCCAAGACAACCATCTTTTATAAGGGAAACAAGTCTGAGAAGCTCGCCGGACGAGAATGTATTGTTCCCTCAGGCGGTACGCTCGGCGGTGGTTCATCCATCAACTTCATGATGTACACTCGGGCCCAGCGCGAGGACTTTGACTCATGGAAGACACCCGGATGGTCAGCTGACGAAATTCTGCCTTTCCTC…	MGLYTKLAENIDEVDVIIAGGGTAACVVAGRLAEADPSLSILLIEGGPDNKGVANIEHPVFFLDHLLPTSKTTIFYKGNKSEKLAGRECIVPSGGTLGGGSSINFMMYTRAQREDFDSWKTPGWSADEILPFLKKLETYHGRGDPSVHGYDGPVHVSDGTFRSTGSESDFIKAASQVGWPEIQDLQSLDHNNGYERWLRYVSKEGKRQDTASVYVHDKLQDTKYPNLHWLVEAKVVRVLLDDDKRAVGVEYTPNPAFQAERSGLGDPKILEKAGVPVKVDLPGVGHEYQDHQLILYPYKTNLQPHETIDRVLRHPEKRQELIDSKDKVLGWNSIDISSKLRPTDAEVTALGPNFQKAWDKDFKNIPNKPIMLMGLVSCFLGDPSSVPEEQYVTVGNYTA…	{predicted protein [Nectria haematococca mpVI 77-13-4]}	{K17066 MOX alcohol oxidase 1.1.3.13 Metabolism--Energy metabolism--Methane metabolism|Metabolism--Global and overview maps--Metabolic pathways|Metabolism--Global and overview maps--Microbial metabolism in diverse environments|Metabolism--Global and overview maps--Carbon metabolism}	{NA}	{NA}	{NA}	{NA}	{NA}	{NA}	{IPR000172; Glucose-methanol-choline oxidoreductase, N-terminal IPR007867; Glucose-methanol-choline oxidoreductase, C-terminal IPR012132; Glucose-methanol-choline oxidoreductase IPR023753; FAD/NAD(P)-binding domain}	{GO:0016491; oxidoreductase activity; molecular_function GO:0016614; oxidoreductase activity, acting on CH-OH group of donors; molecular_function GO:0050660; flavin adenine dinucleotide binding; molecular_function GO:0055114; oxidation-reduction process; biological_process}	{NA}	{Postia placenta}
Scaffold1	62604	63965	Gene	-	FW16_GLEAN_10012125	NA	ATGCCGGGCTTTTTGGTGCCGGACCACTACAAGGTGGTCGCGCCCACCCTCAATGACTTGTTGGTCGCCAGCATCATCTGGGGCTTTACGCTCGCGACCGGCATCTTCTCTGGCCACAAGGCCGTCAAGCAGACATATGCGCAATGGAAGCGCTCAGGACGCGCCAAACCATATGTCATCATGGTTTGGGCTGAGTGGCTTGTTTCCATCATCATCAGTGTTCTGTCGTGGTGTTTCCTGCGAGGGTTCATCGAGCCAAGCTTCTGGATCTATTTCACTTTCTTGGCTCTCTGGGTCGTTCAGATTCAATGTATCTGCGGCATCATCATCAACCGAATATCCCTCCTCATGGTGGACCGTCGGGACGGAGCAAAGATTCGCTGGGCGACCGCCATCCTC…	MPGFLVPDHYKVVAPTLNDLLVASIIWGFTLATGIFSGHKAVKQTYAQWKRSGRAKPYVIMVWAEWLVSIIISVLSWCFLRGFIEPSFWIYFTFLALWVVQIQCICGIIINRISLLMVDRRDGAKIRWATAILLGLINISVFVIWIPAQLQISSTWINVNHIYDRIEKGLFLIIDAALHSYFMYLIRVKLIANGLDKYKPLLRFNFAMIAVSMSLDVILIGSMSIGNGFIYVQFHPLVYMLKLHIELNISSLIVKVVRATGDNSSYQNDYYNQGTELQSKPMGGGTNGNGASNKGRSGTNTGPLFSSTNEARIDTDGDGLSRVNMSRGITKITQTQVTVSRIPEDDDGSSQSSTRQLKGAGSMYRDPFP	{hypothetical protein NECHADRAFT_96513 [Nectria haematococca mpVI 77-13-4]}	{NA}	{NA}	{NA}	{NA}	{NA}	{NA}	{NA}	{NA}	{NA}	{NA}	{NA}
Scaffold1	65352	66083	Gene	-	FW16_GLEAN_10012126	NA	ATGGCGTTTCTCTCTAGCCTTTTCCTTTATAACGATCTCGTCAGGTCAACCTCGCTCCGCACTTCGACGCTATCGGACTTTTACATTAGACACGGTGACCCTGGATCACGTTTCGAATTCCCCAAGATCATCGCCAGGCTAGGTGCTGGTGACCTTTCAGTAACAGACGAAGAGATCGCAGGGTGGGATGGACGGCTGGACTGGTTTCCAAGTTTCGCGCTTGATGCACCTGATAGAAGCGAATCCCGCGGGAGGCTTCCTGTTGCAGAACCGGCCTTTATTCTAAACCCCTACTTCCGACGACTTGACGACTTTGCTCGACCAGAGACTTGGAATGAGAAGAGTATCGTCTCAGAGCTATACCGTGTAGCAGCCTCAGTCTACCGAAAACAAAAATTT…	MAFLSSLFLYNDLVRSTSLRTSTLSDFYIRHGDPGSRFEFPKIIARLGAGDLSVTDEEIAGWDGRLDWFPSFALDAPDRSESRGRLPVAEPAFILNPYFRRLDDFARPETWNEKSIVSELYRVAASVYRKQKFVDQWLSFGHGPQELDRNDSEMGNLPSWGVELLRLLSPISPYNNTLLWPISIIAKELTDETEREFVLTRVESLEKWFRMKHFSDVRECLVTGWKAKDEGIISAHKQPFLFG	{predicted protein [Nectria haematococca mpVI 77-13-4]}	{NA}	{NA}	{NA}	{NA}	{NA}	{NA}	{NA}	{IPR021858; Protein of unknown function DUF3468}	{NA}	{NA}	{NA}
Scaffold1	67751	68909	Gene	-	FW16_GLEAN_10012127	NA	ATGGCTCCTTCAGCTCTTATCGAAACTCCCCTTGCCCAGGGGCCAATGAGCCCCCAGCAGGTTGCCTCCTCAAAGCAGGGCTCCGCTGTGCAGTTTAACCCAGCCAAACACCTGGCCTACTCCCCGCCTTCATCTATCTTGACCATGAGGGACCTTGCCCTTGAGCCTACTGCACTGTCGCCAGTTGCAACAACAGAGCCGTTCCCGTTGCTCTCCCATGAGGCCGTTCTGCAGCATCGACGAGATCTCTTCAGCGAGGATGTTCTTGACAACTGCCTCCACCACACCCGCCCTGGTTCCGTCCAGCTTCGCGGCATGGCTCCTCGCTATGCTCCATTCATTCACCAGTTTTGGCACTCTCCCGAGGTTTTGAAGATTGTTAGTGACATTGCTGGTGTC…	MAPSALIETPLAQGPMSPQQVASSKQGSAVQFNPAKHLAYSPPSSILTMRDLALEPTALSPVATTEPFPLLSHEAVLQHRRDLFSEDVLDNCLHHTRPGSVQLRGMAPRYAPFIHQFWHSPEVLKIVSDIAGVELVPAMDYEISHTNVQLGPGELDAVRNTTVDPPEATAEAIKKFEQDKPKKQEVTDQTKPIIEWHQDSHPWVCVVMLSDARHMSGGETELMKGDGTTLKVKAPQMGCAVLLQGRYITHTAAPVTNMPERVTIVTSFRPKNPLLVDDTTNKNVRNKSHLTELYYQWTTYRLDVIAQRARIAANSLKERYAKNVAESDSEGKAGLCRVETVSPEEIKKWSEEMIKYIKDTTKEMGLPLQ	{hypothetical protein HMPREF1541_01485 [Cyphellophora europaea CBS 101466]}	{NA}	{NA}	{NA}	{NA}	{NA}	{NA}	{NA}	{NA}	{NA}	{0.999567008638800 true}	{NA}
Scaffold1	69775	71445	Gene	+	FW16_GLEAN_10012128	NA	ATGAACAAAGACGTCAAGGCTCCAGAAGTCATGTCTCCCAACAAGAGGACTTTGACCAATGAGTCACGAGCCATTGGCAAGATTGAGGTCACTGAAGACCGAGACTACCATGGAATCGACACTCGCGCTATTCCGTCTGGAGCGGACGTGGTGTACGAGAGGAAGGTTGCCGTTATGAACCAGGCTCTCATTGACATTGGAATGGGATCTTTCCAATGGAAGGTCTTTGCCATGACGGGCTTTGGTTGGTTTGTGGATAATTTCTGGATGCAAGCCATCACCATCATCAGCGCCCCAGTCCGGAACGAGTTCGCAGTCAAGAGAATCGCCTTTCTCACGGTGGCGAAATACGCCGGCCTTGTCGTCGGTTCTTCGGTGTGGCCAATGACGGCCGACTTC…	MNKDVKAPEVMSPNKRTLTNESRAIGKIEVTEDRDYHGIDTRAIPSGADVVYERKVAVMNQALIDIGMGSFQWKVFAMTGFGWFVDNFWMQAITIISAPVRNEFAVKRIAFLTVAKYAGLVVGSSVWPMTADFIGRRLAFNVTLLLSSVAGLVGAGSPNFVAIATFCAIIGVGTGGNQPVDSAIFLEFIPATHQYLLTMQSAFWSVGQAVAALIAWPLIANYSCPSGLPAGECRFEDNLGWRYTYWAFGGLTLVMFLMRLLFRVYETPKYLLGKGMDQQAVDVVQKVAARNKTTTWLTISHFEAIDAELNNRNNNSTAVEDQAPNVNQPKRNMEKFRPDKIRSLFSSPQIAISTSLMLFLWCSIGMAYPLYNSFIPIYLENKGVNQGSSSLEKTYRNYA…	{hypothetical protein NECHADRAFT_96514 [Nectria haematococca mpVI 77-13-4]}	{NA}	{NA}	{NA}	{YKT8_SCHPO Uncharacterized MFS-type transporter PB1E7.08c OS=Schizosaccharomyces pombe (strain 972 / ATCC 24843) GN=SPAPB1E7.08c PE=1 SV=1}	{NA}	{NA}	{NA}	{IPR011701; Major facilitator superfamily IPR020846; Major facilitator superfamily domain}	{GO:0016021; integral component of membrane; cellular_component GO:0055085; transmembrane transport; biological_process}	{NA}	{NA}
Scaffold1	71899	72759	Gene	+	FW16_GLEAN_10012129	NA	ATGAAGCTGTTTGTGTTACTTTCTCTTGCTGGTGTGCTGCCATGTGCTACAGCTGCACCGTCTTCCGAGCGATCAGCTCACCGAGGTTTCCACTTCCACAAGATCAGAAATATCGTGACTTTCGGCGATTCATGGACGGATACTCGATTCAATACTTCAGGCGTTCAGCCCTCAATCTCTAACCCTCTCGGAAATACTGGCAAGACGAGTTCTAACGGTAAAATGTGGCCTATTTACTTAACCACACAGTACAACCAATCATCTGTGTTGCTCTACAACATGGCCGTGGGTGGTGCTGTCACGGATAAGGATATCGTGACGACGGGACCGAATGACGTAGATACTCAGGTTCACGAGAAGTTTCAGGTCTACTCCAGCCAGCAGCCCAGCTTCTTTCCG…	MKLFVLLSLAGVLPCATAAPSSERSAHRGFHFHKIRNIVTFGDSWTDTRFNTSGVQPSISNPLGNTGKTSSNGKMWPIYLTTQYNQSSVLLYNMAVGGAVTDKDIVTTGPNDVDTQVHEKFQVYSSQQPSFFPPKDTLYAIFIGINDIYRTINDADQEEKIVAIIARISELTLDLYKTGARQFLFISTPPQSLFPNNRPKDIVPKLEAASQSWNEKLYKLVRQLDRKLAHTTFFFFDIVPLITAVTEDPSQFPETIYKSNSFCADYKS	{hypothetical protein FG05_13225 [Fusarium graminearum]}	{NA}	{NA}	{unnamed protein product CE16 -- -- Fusarium graminearum PH-1 acetylesterase (EC 3.1.1.6) active on various carbohydrate acetyl esters Formerly known as X125 modules; created from Li et al. Appl. Environ. Microbiol., 74:7482-7489 (PMID: 18978092)}	{NA}	{NA}	{NA}	{NA}	{IPR001087; GDSL lipase/esterase IPR013830; SGNH hydrolase-type esterase domain}	{GO:0016788; hydrolase activity, acting on ester bonds; molecular_function}	{NA}	{NA}
Scaffold1	74496	78037	Gene	+	FW16_GLEAN_10012130	NA	ATGGGTTACACACCGGACGCTGGCGTAATGAGCTCTTCACTCATTACGTTTTCTGTCGCTACAACACTTGTCATCTGTCGCCTTGTGTCTCGAAAGATCACAAGTGTAGTCTTGTGGTGGGATGATTATTTTTGTATGACTTCTTGGGTGGCGGCTGCTCTCTACTTCGGTTTCACAATGTACTGGGCTACTGTGATGGGTTTAGGGCATCTAAAGGCGGATGTTTCTAAGCCACCCGAGAAGGTTGAGGAGTATGCTCGATTCGGGCTTTTTATGGCCGAGTTCCTATACGCAATGTCGCTGGGATTCTCCAAGCTGGCTATCCTCGGCTTCTACTGGCGCCTGTTCAATGTCTCCAACATTCGACTAGGAATCTACATCCTCCAGGGATGCACTGTG…	MGYTPDAGVMSSSLITFSVATTLVICRLVSRKITSVVLWWDDYFCMTSWVAAALYFGFTMYWATVMGLGHLKADVSKPPEKVEEYARFGLFMAEFLYAMSLGFSKLAILGFYWRLFNVSNIRLGIYILQGCTVIWLTIRTFMTIFHCIPVQAYWNHNIKDAVCKVDPAKFMFGTTLVHLFLEIAVLSLPVFQVKALKLRLGQKIAVVAMFMFGIFVCVASVIVLVEAITLDPKTTEMAKDIRGVIIWAGTEAYLAIISSCLPIIRPVFRRVISSSILSSKSNSTGPNPISGLTSSRGIKLSNIVRTKEMNDNSSQRQLADLEDGSSGDMDFHSYPERGGHNNTTVTTGADEVPDNNTNRTYGIQVKNETKSIEHANERLRGLNAPISLITSGSLSRMMV…	{hypothetical protein FOVG_16725 [Fusarium oxysporum f. sp. pisi HDV247]}	{NA}	{NA}	{NA}	{NA}	{NA}	{NA}	{NA}	{NA}	{NA}	{NA}	{Leptosphaeria maculans}
Scaffold1	78741	79995	Gene	-	FW16_GLEAN_10012131	NA	ATGGCGAACAAGATTATCACAGTGGTCGGTGTTACCGGAAAGCAGGGCGCTTCTGTTGCCGATGTGTTCCTCCAGGAGAGAGGCTGGCACGTCCGTGGTGTTACGCGCGATCCTACCAAGGCCTCAAGCCAGGAATGGGCTGCTAAAGGTGTCGAACTCGTCAAGGCGGACTTGAACGACGCTGCCTCTCTGAAAGCCGCATTTGCAGGATCAAGTGTGGTATTTGGAGTCACTGACTTCTGGGGAATCGTCGGCGATCCAGAGGTCCAAAAGCGAGCCCAAGAGGCTGGCAGTCCTGTCAATGTGCTGGCCTACGACCTCGAGGTGCAGCAAGGTCGCAACATTGTTGACGCAGTCAACGCGACTCTTGAGACCATTGACAGATTTGTGCTCTCGACT…	MANKIITVVGVTGKQGASVADVFLQERGWHVRGVTRDPTKASSQEWAAKGVELVKADLNDAASLKAAFAGSSVVFGVTDFWGIVGDPEVQKRAQEAGSPVNVLAYDLEVQQGRNIVDAVNATLETIDRFVLSTLSPTKKLSKGKYTHNFHFDAKWEAVEYLKATYPALDKKTSYLQVALYLENWRSSPLGRPNKQPDNTYVWNLPGNPDAPVAQVNARHDTGYFVKALTQVEPGKHLLGASGFLSWNEYAALWGKVHGVTCTFQQLDRKVLENAIPGGVGEELADMYEYIGDFGYHGGDPSVIFPSDLGVEVPFWTTEEFIRQEDWSSVL	{hypothetical protein NECHADRAFT_85301 [Nectria haematococca mpVI 77-13-4]}	{NA}	{NA}	{NA}	{NA}	{NA}	{NA}	{NA}	{IPR008030; NmrA-like domain IPR016040; NAD(P)-binding domain}	{NA}	{NA}	{Aspergillus terreus}
Scaffold1	80583	81497	Gene	+	FW16_GLEAN_10012132	NA	ATGACTTCGTCGTCTATCAACAATGTCCTCGTCCTGGGCGCCGGCGGAAACGTGGGCAGCTCAACTATCAAGGCTCTGCTAGAGGAGAACTTCACAGTCACGGGATTGACCCGGGATACTTCCAAGGCTGTCTTGCCGGCAGGAGTGAAACATGTCAAGTCCGACTACTCTGAAGCATCTCTGATTGAGATCTTCAAAGGCCAGGACGCCATCGTCAGCACCGTTTCCAGCATCGTTCCTGGAGATGCTCTGGCCATCCAAAAGACGATTGCCAAAGCTGCTATTGAAGCAGGCGTCAAGGTGTTTGTTCCATCGGAATACGGCGTCGACACCTCGAACCCTGACGCTGCTACCTACATCCCATTCCTGAAGGACAAGCTCGATACCGTCGATTATCTC…	MTSSSINNVLVLGAGGNVGSSTIKALLEENFTVTGLTRDTSKAVLPAGVKHVKSDYSEASLIEIFKGQDAIVSTVSSIVPGDALAIQKTIAKAAIEAGVKVFVPSEYGVDTSNPDAATYIPFLKDKLDTVDYLKTQQDKISWTAIVSGSMFDWGLNIPGLGGLNVPSRTATIFDGGDIPYEATNLDQVGRAIAKSLKNPEATRNEYVYVNSFTVTQNQVVGALERATGEKFEISHGTVEGLWQDGATQVKEGQLLGTLAMLAGAIYGKGGLANFSVTKGLWNGKLGLPQEDLDAFIKGYVAGKK	{hypothetical protein NECHADRAFT_49710 [Nectria haematococca mpVI 77-13-4]}	{NA}	{NA}	{NA}	{NA}	{NA}	{NA}	{NA}	{IPR008030; NmrA-like domain IPR016040; NAD(P)-binding domain}	{NA}	{0.976083955882425 true}	{NA}
Scaffold1	82007	82906	Gene	-	FW16_GLEAN_10012133	NA	ATGACAGTTCAATTCTCCATCTACACTTGCCAGCCGATTCCGACCGCCGCCGGCTCCCCCGATCCATCATCCAAAGACTCTGGTCTTTGGTCCCCCCTCTCTTGCACTCTTATTTATACACCGACTACCGCCGTTCTGGTGGATTGTCCTGCAAGCGTCGCCGCCACTAGAGATCTTGCATCATGGATCAAATCTACCTTACCAGCCGGCTGCACCTTGAAGCACTTCATCGCCACTCACGCCCATGGGGACCATTTCTTTGGGTTCCCAGTCTTGAAAGATTTCTTTCCTTCCATCACAGCTATTGCCACTAAGAGCGTAGTTGAAGGGGTTGAATCTCAATACGCCCCTGAGCTCTACGAAGGGCTCTGGAAGGTTCATTTTCCCTCAGCTGAAGCC…	MTVQFSIYTCQPIPTAAGSPDPSSKDSGLWSPLSCTLIYTPTTAVLVDCPASVAATRDLASWIKSTLPAGCTLKHFIATHAHGDHFFGFPVLKDFFPSITAIATKSVVEGVESQYAPELYEGLWKVHFPSAEAGTGMPEARTEFVALPPSNEVDLDGHLIKLYDVPHGDTHANSFVHLPELGLVVAGDIVYNGDCHQWLGEAATHEKRAQWIEALSQIAALKPKVVVPGHTFTPETEPNEGLALSMLKSTKEYIEAFEKELAGANDKDDLFQRMRSRQSRWNLWILSVGCQAGIATKQA	{hypothetical protein NECHADRAFT_85303 [Nectria haematococca mpVI 77-13-4]}	{NA}	{NA}	{NA}	{NA}	{NA}	{NA}	{NA}	{IPR001279; Metallo-beta-lactamase}	{NA}	{0.999999996553464 true}	{NA}
Scaffold1	83158	84892	Gene	-	FW16_GLEAN_10012134	NA	ATGCGCAACACGGCGTTTTATCTCGCCGTCTACTACAATGCGCTAGACGTGGCAAAGTTGATGCTCTCATACCACCCTGACCTGGAAGTCAGGTGCCCGTCAGAGAAGACCTGGGACTCGGGATACACGGCGCTCCTTATGGCAGCGAGTTTAGGCTTTACCGAGATGCTACGACTGCTTATAGAGGCAGGTGCTGATATGAAATCGACCCCGAACGGCGGAACACCTCTGATCCTGGCCGTAGCTAACGATAATGAGGGCTGCACGAGGGCTTTGTTGGAGTACGACACAGACATAAACGCAAAAGATGCAATAGGATACACAGCCCTCCATTGTCTTTCATTGCCTGCACGCTTGCCTATCGCAAAGCTCCTGGTCAATCGAGGAGCCAGTCTGGAG…	MRNTAFYLAVYYNALDVAKLMLSYHPDLEVRCPSEKTWDSGYTALLMAASLGFTEMLRLLIEAGADMKSTPNGGTPLILAVANDNEGCTRALLEYDTDINAKDAIGYTALHCLSLPARLPIAKLLVNRGASLELRNDYGQSVLDLAILTKDIPFVEFLLGKKADINAIGSSSGATLHVGASTGDIGVVKLLVRKGADVNLAHPWKHGTALQRGLMSNSGTAEGRDAIARFLVDEVDADVNAQGGVHGSALDAALLNNTVEAAKFLIERGAEVSWKDPWGRRPVHFAALRTPGHFQLLLDSVSDMGDDSLGIATKTNLGQTPLHFAVASGSSDLVELVLSRTRGKVSINEPDEDGWTPLMWACRPCGKWSTPSQVQHATVKLLLDRGADPLVRGRTWDDR…	{Serine/threonine-protein phosphatase 6 regulatory ankyrin repeat subunit C [Fusarium oxysporum f. sp. cubense race 4]}	{NA}	{NA}	{NA}	{NA}	{NA}	{NA}	{NA}	{IPR002110; Ankyrin repeat IPR020683; Ankyrin repeat-containing domain}	{GO:0005515; protein binding; molecular_function}	{NA}	{Penicillium marneffei}
Scaffold1	85905	87449	Gene	+	FW16_GLEAN_10012135	NA	ATGGTGGACGACCTCAAGGACCCTTCACATAGTGATAAGGCAATCGAAGATTGCTTGAGGCCATTCGAAGTGGAAGCCCTAGACTGGCGCAAAGTTGACTTGTGCCCCGAGACTATCTTGACTGCCTGTAGAAACGTGAGGCAGCTCCATCTCCGATGGAGTGGTAACAGGGCCATCCTTAGGACCTGGAGCGAGTCAGATGGACTACCGAGGCTGGAAAATCTAGAGGCAGTGCATCTCATGTGGGATGATGGGCAGGTCTTGGAGTCGGCTGACCGCATCAACATATACGTGGAGGATTTTAAAGAGCGACTAAATCAGTCGGTTACTCGCAACAAGAATGAGGCAGATACAGTCGATGGAGAGAAACCCCAGGAAACGAGAAACATTCTAGTTTTC…	MVDDLKDPSHSDKAIEDCLRPFEVEALDWRKVDLCPETILTACRNVRQLHLRWSGNRAILRTWSESDGLPRLENLEAVHLMWDDGQVLESADRINIYVEDFKERLNQSVTRNKNEADTVDGEKPQETRNILVFKRKTHVAGSERFVQQGAFAKTQSGTNEMNLQSNRWLNCMDRFADEIQNVRLDDIKPQHDIKIALIDDGADPHVESLRGKIRGGESFNRGFPHENGPSPYYRSSKGHRTVMADMICRPQPGNANPGQEYIAAESAALAVRAAMTQKVDIMSMSWTAKDTEDNHKGINGLREAVKDALNSGILLFCAAADTGAVTEVQYPWSFDQRCIFRIGAATADGQVWSPTGSPRDLSFIVPGHKVVSRNPHREGALPDDFEERTGSSVATALAA…	{related to microbial serine proteinase [Fusarium fujikuroi IMI 58289]}	{NA}	{NA}	{NA}	{NA}	{NA}	{NA}	{NA}	{IPR000209; Peptidase S8/S53 domain IPR015500; Peptidase S8, subtilisin-related}	{GO:0004252; serine-type endopeptidase activity; molecular_function GO:0006508; proteolysis; biological_process}	{NA}	{NA}
Scaffold1	87908	89635	Gene	-	FW16_GLEAN_10012136	NA	ATGGCCTTAAATCCAAGCGCCGAGGGCGTCGGTCCTGACTCGGACCAAAAGATCAACATTTCCGCGATGGCGACCAATGAGAACTCAGAGCCACAAGAAGAGAAGCTCCCCGGCATTGTCCACATGGAGGCCTTCAATGAGCAGATCACCACTGCAGAACGAGTCATGCTGTTCTCAAGCATGTTCGTGGTTGGATTCGCCTTCGGCCTTGACGCACTTGTCCGATCTACTTACCAAGGATACGCAACCTCGAGTTATTCCCAGCATTCACTGCTTTCGACAATCAACGTCATCCGGGGAGTCATCGCCGCTGCATCTCAGCCCCTGGCTGCCAAGCTATCCGACCTGATTGGACGCCTGCCGCTGTTCCTGATCGTAGCTCTGTTCTATGTTGTTGGC…	MALNPSAEGVGPDSDQKINISAMATNENSEPQEEKLPGIVHMEAFNEQITTAERVMLFSSMFVVGFAFGLDALVRSTYQGYATSSYSQHSLLSTINVIRGVIAAASQPLAAKLSDLIGRLPLFLIVALFYVVGTIVETCASQVQHFAAGALLYQIGYTCTLLVLEIIIADITSIRSRVIFVLLPNTPYIINTWISGNVTSAVLGVTSWKWGIGMWCIIYPVCLIPFVTIMTIVGRRASKAIPHEKKYTPSNASSKLQMLADVCHKLDVVGVFLLTATLSLTLIPLTLAGGESKKWKTAGIITPLVLGILMIPVFAVWERTTAHPMMPRYLLRERGVWAALLVAIFISFSWCTQADFLYTVLIVGFDFSIADSTRIASVYSFCAIVGGVSLGLVIRKVRR…	{hypothetical protein NECHADRAFT_49797 [Nectria haematococca mpVI 77-13-4]}	{K08197 ARN MFS transporter, SIT family, siderophore-iron:H+ symporter -- --}	{NA}	{NA}	{SIT1_YEAST Siderophore iron transporter 1 OS=Saccharomyces cerevisiae (strain ATCC 204508 / S288c) GN=SIT1 PE=3 SV=1}	{ARN1 (related: SIT1) EAK97011 Candida albicans Reduced virulence}	{NA}	{NA}	{IPR011701; Major facilitator superfamily IPR020846; Major facilitator superfamily domain}	{GO:0016021; integral component of membrane; cellular_component GO:0055085; transmembrane transport; biological_process}	{NA}	{Aspergillus terreus}
Scaffold1	90422	92877	Gene	-	FW16_GLEAN_10012137	NA	ATGGCTTCCTCCACAGACGTCACCGTGGTCGGAGAGCATCTCGAGTCCAAGTCATTCAAGTACATGTGGTCTCGCTATGTTCAAAAGCTCACGCTGAACTATGACTTGAAGGTCACCAAGGCTGCTGTCATTGATTCCAACCTGCCTATCGATATCACCGGCAATGAATCTGTTGCTGAACTCCAGAAGGCAACAGCCAAAGTGACTGGTGTCGGTTTCGTGCCCAAGGAGCGGGGGAAGCTCGACATTGGCATTGTTGGTGCTGGTGTCTCTGGACTCTTCTCTGCCATGGTCTTTGACTGGTTGAACGAGCACCCCGAGTTAAAAGGCAAGCTCGAGATTAAGTACGACATCCTGGAGGCTGCAGGGGAGGAAAGACTGGGTGGTCGTCTTTACACG…	MASSTDVTVVGEHLESKSFKYMWSRYVQKLTLNYDLKVTKAAVIDSNLPIDITGNESVAELQKATAKVTGVGFVPKERGKLDIGIVGAGVSGLFSAMVFDWLNEHPELKGKLEIKYDILEAAGEERLGGRLYTHKFSEGDPVKTHDYYDVGAMRFPNNDIMKRTFQLFNLIGLHQGKGGIIPYYLDDIDGVCPSYFNDVRQVGNAWNKGLKDPFRINSGLPDGGKIPDEYEPSKLVADSLAPFIKDIQEKFDAALKEVDGGTIQGEASKELWKRLMAADHMSTRQYLASDQNPENQKGEHRKFNYNTIEWLETATYGTGWYDQALSECVLEELDFGTPAQDKYPGVQWWWCIDGGAQRVAKLMAEKIKKPVQFNTQVEAINANVEKRENPKDYVPMTLA…	{hypothetical protein NECHADRAFT_49692 [Nectria haematococca mpVI 77-13-4]}	{NA}	{NA}	{NA}	{NA}	{NA}	{NA}	{NA}	{IPR002937; Amine oxidase IPR023753; FAD/NAD(P)-binding domain}	{GO:0016491; oxidoreductase activity; molecular_function GO:0055114; oxidation-reduction process; biological_process}	{0.996307155532195 true}	{Postia placenta}
Scaffold1	95450	98047	Gene	+	FW16_GLEAN_10012138	NA	ATGGCACTGGAAATATCCCGTGTCTCTTTTGAGAATCATCGCTCCGCCCTCGGCATTGCAGAGGCGCAACCACGTGTTTCATGGAGATTTGGAGGCGTTGTTTCCGATTGGGTGCAAAGTTCTTATGAACTTGAAATCACCCGCGATTGGGCATCAGAAGTTTACAACGCCGTCTCAGATCAGTCTCTTTATGTGCCTTGGCCTGGCCTCCCCCTCAACGAGACCGAATCCGCCTCAGTCCGAGTTCGCGCGCATGGGGACAAGACGTCTACTCCCTGGTCTGACTGGGTTTATGTTGAAAAAGGTATCTCTAATGAGACCTGGTCTCGCGCCAAACCTATCACCTCAAACCAAGAGTTCGACAAGGACAAGCCCAAAGTACCACTTTATTTTCGAAAA…	MALEISRVSFENHRSALGIAEAQPRVSWRFGGVVSDWVQSSYELEITRDWASEVYNAVSDQSLYVPWPGLPLNETESASVRVRAHGDKTSTPWSDWVYVEKGISNETWSRAKPITSNQEFDKDKPKVPLYFRKPFDISDDILSARLYITALGLYEAEINGQRVGDHVLAPGWQSYHHRHVYDTYNVTELLQPGHNAIGALVGEGWYAGRLGFGGGKRNIYGDAIGPLALLKITLKNGSTQWVPTDDSWKSTTGPLISAEIYDGEQYDDRLAPDLKGWSTASFDSEGWEGTRELPPLKGELTAPDQPPVRVIQTVKPKSFFKSASGKTLIDFGQNLVGHLRINVTGPRDTNITFHHAEVLEDDELALRPLRQAAARDVLILSGDGLVQWEPRFTFHGFRY…	{hypothetical protein NECHADRAFT_85306 [Nectria haematococca mpVI 77-13-4]}	{K05989 ramA alpha-L-rhamnosidase 3.2.1.40 --}	{COG0174 Glutamine synthetase E Amino acid transport and metabolism}	{unnamed protein product GH78 -- -- Fusarium graminearum PH-1 &alpha;-L-rhamnosidase (EC 3.2.1.40) NA}	{NA}	{NA}	{NA}	{NA}	{IPR008902; Bacterial alpha-L-rhamnosidase IPR008928; Six-hairpin glycosidase-like IPR008979; Galactose-binding domain-like IPR013737; Bacterial alpha-L-rhamnosidase N-terminal IPR016007; Alpha-L-rhamnosidase}	{GO:0003824; catalytic activity; molecular_function}	{NA}	{NA}
Scaffold1	98320	99966	Gene	-	FW16_GLEAN_10012139	NA	ATGGCAAACTCCAAGACAGAGGTCAAGCTCAACGATCTCCATGGCTCGTCGGATCACATTGACGATGCTTTGCCGCCCGTGGACAAGGAGACACTAGCTGAAACAAAGAGCAACGACTTGGGTATGACCGAGGAGGAGTACAACGCCGCTGAGAAGAGTCTTGTTCGTAAACTTGACTACACTCTTGTCCCTATGGTCTGGCTTCTTTATCTGTTCAACTACCTTGACCGAAACAACATTGCTCAGGCAAGACTCAGCAGCTTTGAGCAAGATCTCGGCCTCAAGGGGAATCAGTTCAATGTAGCCGTATCAATTCTGAACGTCGGTTACATGCTCATGCAGCTACCAAGTAATATGCTCCTCACGCGTACCCGGCCTTCGATCTACATACCATTCTGG…	MANSKTEVKLNDLHGSSDHIDDALPPVDKETLAETKSNDLGMTEEEYNAAEKSLVRKLDYTLVPMVWLLYLFNYLDRNNIAQARLSSFEQDLGLKGNQFNVAVSILNVGYMLMQLPSNMLLTRTRPSIYIPFWTALWSIVSAATAGAGNYTHLIVIRFFLGIAEAPFFPGAMYLLSCWYPRKELALRTAILYSGVLLATAFSGLIAAGVLSNLEGVRGIAGWQWLFIIEGAGSFVAALIAFVFLPDFPGQKSGAVKWLLTDDEQKVAVERIQRDRVSLPQADNSVWSGLAMAAKDIRTWVFVIMLTANHSAYGFNSFFPTIVKGFKLGDNTLTLVLTAPPYLVATATAFATAWSSDRRKDRGYHIAIPQAVACIGFIISVSTLNNAARYTAAFLYICGC…	{hypothetical protein NECHADRAFT_49709 [Nectria haematococca mpVI 77-13-4]}	{NA}	{NA}	{NA}	{NA}	{NA}	{NA}	{NA}	{IPR011701; Major facilitator superfamily IPR020846; Major facilitator superfamily domain}	{GO:0016021; integral component of membrane; cellular_component GO:0055085; transmembrane transport; biological_process}	{NA}	{NA}
Scaffold1	98521	98878	Repeat:RepeatMasker:Transposon	+	FW16_TE0015	ID=FW16_TE0015;Target=rnd-4_family-819 160 514;Class=DNA/hAT-Charlie;PercDiv=39.5;PercDel=1.7;PercIns=2.5;	NA	NA	NA	NA	NA	NA	NA	NA	NA	NA	NA	NA	NA	NA
Scaffold1	99132	99510	Repeat:RepeatMasker:Transposon	+	FW16_TE0016	ID=FW16_TE0016;Target=rnd-4_family-819 694 1072;Class=DNA/hAT-Charlie;PercDiv=38.2;PercDel=1.3;PercIns=1.3;	NA	NA	NA	NA	NA	NA	NA	NA	NA	NA	NA	NA	NA	NA
Scaffold1	99561	99660	Repeat:RepeatMasker:Transposon	+	FW16_TE0017	ID=FW16_TE0017;Target=rnd-4_family-819 1072 1170;Class=DNA/hAT-Charlie;PercDiv=32.3;PercDel=0.0;PercIns=1.0;	NA	NA	NA	NA	NA	NA	NA	NA	NA	NA	NA	NA	NA	NA
Scaffold1	100555	101325	Gene	+	FW16_GLEAN_10012140	NA	ATGCCCCCTCCAAAGTACTCGACCTCTTGCATTGGCGATGCCCTGGTCAAATTGAAGTATCCCTATGGGGGGTTCTTGGATGGCATCCGTATCTTCTCTCCCGACTCTCAAACTCGAATCATTGGCCCGGCTGTTACTGTCAAGATGGTTGAGTCAAGCGATAAATCTGCCCCAGCATTGGACAAGCACTTTGTTGATCACAACGAAGATGGCTGTGTCATGTATATTCAACAGCCCAAAGAGCTGCCGTCAGCTTGCTGGGGTGGATTGATGTCGACTAGAGCAAAGTTCCTAGGGGCCAAGGGTGTAGTAGTGGATGGCCGAATGAGAGACGTCAATGAACACAAAGAGATGAAGTTTCCGGTGTTTGCTCGCGGCCATTCTATACTAGGCTCCAAC…	MPPPKYSTSCIGDALVKLKYPYGGFLDGIRIFSPDSQTRIIGPAVTVKMVESSDKSAPALDKHFVDHNEDGCVMYIQQPKELPSACWGGLMSTRAKFLGAKGVVVDGRMRDVNEHKEMKFPVFARGHSILGSNTFTRASAVNIPLQFKGKLWVNPGDILVGDADGVVVVPPSLAERVAELCQTRAEVDEKMFTELRKGAAMGELIKTIRRDK	{hypothetical protein NECHADRAFT_49670 [Nectria haematococca mpVI 77-13-4]}	{K10218 ligK, galC 4-hydroxy-4-methyl-2-oxoglutarate aldolase 4.1.3.17 Metabolism--Xenobiotics biodegradation and metabolism--Benzoate degradation|Metabolism--Carbohydrate metabolism--C5-Branched dibasic acid metabolism|Metabolism--Global and overview maps--Microbial metabolism in diverse environments}	{COG0684 Regulator of RNase E activity RraA J Translation, ribosomal structure and biogenesis}	{NA}	{NA}	{NA}	{NA}	{NA}	{IPR005493; Ribonuclease E inhibitor RraA/Dimethylmenaquinone methyltransferase}	{NA}	{NA}	{NA}
Scaffold1	101447	101941	Gene	-	FW16_GLEAN_10012141	NA	ATGTCATCCACGCGTCAAGTTGTATCCGCAACCCAATCCACGCCATTTATATACCGGCTCATCCTCCTTAGCATCGAGCCCTTCCTCGCCACCGCCGGTGCCATCATGGTGTCGATCAAGCCAGCTGCTTACGCTGACGCCATGACGCGCGGGAGCATTCCCTTTGCGCAGGGCAACGCCTTTATTTACACCCAGATCGGGGGCTCCTGGCTCTATTTTGCTTTTATCGAGGGCGTGGTGATGCGCATGTTCGACGACTTGGCCCTCTGGCGCGTGCTGTGCACGGGGATGCTGCTGAGCGACATCTGGTACTGCGCCGGCACGGTCCAGGGCGTCGGGGGGCTGGCCAATTGGGCAAACCTGGCGGCTTGGACCAATGACGACTGGATTACCATGGTT…	MSSTRQVVSATQSTPFIYRLILLSIEPFLATAGAIMVSIKPAAYADAMTRGSIPFAQGNAFIYTQIGGSWLYFAFIEGVVMRMFDDLALWRVLCTGMLLSDIWYCAGTVQGVGGLANWANLAAWTNDDWITMVSTLPMVIVRVLIVLGIGVKRADHRASDAKLK	{hypothetical protein NECHADRAFT_9671 [Nectria haematococca mpVI 77-13-4]}	{NA}	{NA}	{NA}	{NA}	{NA}	{NA}	{NA}	{NA}	{NA}	{0.999958280618088 true}	{NA}
Scaffold1	102418	103086	Gene	-	FW16_GLEAN_10012142	NA	ATGTCTATGCCAGAGAATGAGTGTAAAGAGTCGTTCAAAAAATCAATCGATGCTTGTTCCGTTGGATCCAAGATTTCGGGCGGCAATTCTCTTTGGACTGGGCCAGATGGGACTTGCCTGAAATTTTCGATACACGCTGAACCCCTTGAAGTCGAGGTCTTGAAAACCGACATCGAGTTCCATGCCGAACTCAACGAGGTTGACGTCGGGGAGGGTCTGTACTCCTGTGATGACTATATGAAGCTCTTCGACTCAGCCAAGGAAGGCTGCCTGTCAATTGGGTGCGACGTCACCAAGAAGGCGTGTGACGACCAGACTTGTGTGGCCATTGATGGCACTACGAACCAGGGCGCGGACGACAAATTCAAGGGTTACCTCGACCAACTAAGGGGTGTCGTT…	MSMPENECKESFKKSIDACSVGSKISGGNSLWTGPDGTCLKFSIHAEPLEVEVLKTDIEFHAELNEVDVGEGLYSCDDYMKLFDSAKEGCLSIGCDVTKKACDDQTCVAIDGTTNQGADDKFKGYLDQLRGVVAGSCKTEAYEDYYCTPNGVCSTNKRVKVQIPSFLGSSTAKDGDTFVANYKVTFTQKETKSSCDIVTALVSAGLGTLAGGSLLGATSLFC	{predicted protein [Nectria haematococca mpVI 77-13-4]}	{NA}	{NA}	{NA}	{NA}	{NA}	{NA}	{NA}	{NA}	{NA}	{NA}	{NA}
Scaffold1	103365	104368	Gene	-	FW16_GLEAN_10012143	NA	ATGGCACCAGAAACCCTCGTCGAGACTAACAACGTGGACCTCTTTCCTAGGGGAGGATGGGACACTCACCATCACATCTTTGAGCCCCAGGTGTTTCCCTACAGTCCCACGCGCCACCTCACTCCACCCGCGGCGAGCATCAAAGCCTTTGAGAATTTCCGAGCAAGATTGGGGATTACAAACTCGGTCGTTACCCATGGCTTGTCCTACGGCGACGACTGTACCTCGTTGAAAGCTTTCGTCACCAAACTAGGAAGGCAGTCAACTTCCGGGGTAGGGGTGATTGAACCCGACAAGACCACCGACGATGAGATTCGAGATCTTCAAAAGGCCGGCGTCCGTGGTCTCCGTGTCAATCTATACCCAAATGGAGCCATGGAAGATGTAGAACTTCAGAAG…	MAPETLVETNNVDLFPRGGWDTHHHIFEPQVFPYSPTRHLTPPAASIKAFENFRARLGITNSVVTHGLSYGDDCTSLKAFVTKLGRQSTSGVGVIEPDKTTDDEIRDLQKAGVRGLRVNLYPNGAMEDVELQKETLRAYLQRIINLSLDWSLTMTTIRTEFWDELEPFVRSEVGPTGRPLITDHFGLLKAPSMLPPEDRHDPTNQPGFAAIMRLVRDGLLFVKLSAPYRVSELSPHYDDLKFLVRAFVDANKHQVLWGSDWPHTPRMRVRSHEEAMKETPFLEVDDEAWLRSLRGWLSDEEWDLLMVQNPQNIFAS	{hypothetical protein NECHADRAFT_49769 [Nectria haematococca mpVI 77-13-4]}	{NA}	{NA}	{NA}	{NA}	{NA}	{NA}	{NA}	{IPR006680; Amidohydrolase-related IPR032466; Metal-dependent hydrolase}	{GO:0016787; hydrolase activity; molecular_function}	{NA}	{NA}
Scaffold1	104816	108745	Gene	+	FW16_GLEAN_10012144	NA	ATGGCACAGAAATCTGCGGACGCGCCGACTCCACTGCAGTCAATAGTGGCTGGAGCTGCTGCTGGTGGCATCGAGTCTCTGACAACTCGCCTCTTCGAAGGCCCATCGACGGAGCAGGAACGTAAAGCCAGCGAGGCTTACAGTAATCCTTCTTTTGAGCTTAAAGTGCGTGCCCAGATGGCCTCCAGGACCAGCGCCCCCAAGAAGGTCCGGCTGGCCTGTCGCCGTTGTCGATCACGGCGCATTAAGTGTGATGGTCAAGTTCCTGCATGCACAAACTGCGCAAAGGCAGGCCAGGTATGTCTTGACGTGGATAGCCAGAACTCCAACATTGTCATCCCTCGGAATTTTGTTGGCGCTGCTCGTGCAAGGATCCAATGGCTCGAGGATATCATCAGA…	MAQKSADAPTPLQSIVAGAAAGGIESLTTRLFEGPSTEQERKASEAYSNPSFELKVRAQMASRTSAPKKVRLACRRCRSRRIKCDGQVPACTNCAKAGQVCLDVDSQNSNIVIPRNFVGAARARIQWLEDIIRERAPDVDLRSGPQIEPVPDSGSRAVDEGENEEGDTSMTPAATIPSPALQTMSRKRSAEASEQLDHDGSFPERAHSVAVNLGMLSLNSDSPQKHYLGSSSGLLFANLIGASPSSAGSTPQGISDNVNTSDLEWRDSGVAAGQNKSYHQAMLVFLRAELPTKQEALILAHTYIRWVHPDFPVLEPSSLFSAIDAIYSCVFESEQVGDSTHGWPSTMPPFRWNGRLVTPRVPDDQGATLPVIAFIIFMVFNIAAIVKVRTRVYEFPPQK…	{hypothetical protein NECHADRAFT_49686 [Nectria haematococca mpVI 77-13-4]}	{NA}	{NA}	{NA}	{NA}	{NA}	{NA}	{NA}	{IPR001138; Zn(2)-C6 fungal-type DNA-binding domain IPR007219; Transcription factor domain, fungi}	{GO:0000981; RNA polymerase II transcription factor activity, sequence-specific DNA binding; molecular_function GO:0003677; DNA binding; molecular_function GO:0005634; nucleus; cellular_component GO:0006351; transcription, DNA-templated; biological_process GO:0006355; regulation of transcription, DNA-templated; biological_process GO:0008270; zinc ion binding; molecular_function}	{NA}	{NA}
Scaffold1	107044	107154	Repeat:RepeatMasker:Transposon	-	FW16_TE0008	ID=FW16_TE0008;Target=Copia6-I_VC 2236 2346;Class=LTR/Copia;PercDiv=23.8;PercDel=9.0;PercIns=9.0;	NA	NA	NA	NA	NA	NA	NA	NA	NA	NA	NA	NA	NA	NA
Scaffold1	108965	111443	Gene	+	FW16_GLEAN_10012145	NA	ATGACACTAACATCATTGCGGTCTACCTTTGCTCGGGGCTCCTTTGCCAAGAGAGAGCTCCGATGGCTTCAAACCCGTTTTCTAGCAACGCATTCGTCGCATGTTGCCATGAGTCCATTAGAACCGTACAACCCTCTCAATTACGACTCACAACTCCAATCCCTACGGCGCGTTCGAGGCATCGGAAAAAGGCCACTGACATTGACCGAAAAGATACTCTACAGCCATCTTATACACGACCAAGATGGCTGGGCTTTTGACGAAATCGAACGAGGCAAGACAATCCTGCGCTTGCGACCCGATCGCGTTGCATGTCATGATGCTACTGCAACAATGGCGATTCTGCAATTCATTAGCGCCGGCCTTCCGCGAGTCCGAGTCCCGACATCCGTACACAGT…	MTLTSLRSTFARGSFAKRELRWLQTRFLATHSSHVAMSPLEPYNPLNYDSQLQSLRRVRGIGKRPLTLTEKILYSHLIHDQDGWAFDEIERGKTILRLRPDRVACHDATATMAILQFISAGLPRVRVPTSVHSDHLIVAEYGAEQDLARASSDHGEVYAFLSSAAKKYGIGYWKAGAGIIHTTILENYAIPGGLMIGTDSHTPNAGGMGMLGIGVGGSDAVDAMAGMPWELVCPKVVGVRLTGELSGWSSSKDIICKLAGILSVSGGKGKVIEFFGPGTQTLGATAMATPCNMSAEVGSTSCIFPYSEAMARYLSATKRGDIAQYADTFKQVLLNADPGSEEFYDEVIEINLSALEPHINGPFTPDLSHPLSEFKKHVEESSWPSKISYSMVGSCTNSS…	{hypothetical protein NECHADRAFT_96520 [Nectria haematococca mpVI 77-13-4]}	{K01681 ACO, acnA aconitate hydratase 4.2.1.3 Metabolism--Carbohydrate metabolism--Citrate cycle (TCA cycle)|Metabolism--Carbohydrate metabolism--Glyoxylate and dicarboxylate metabolism|Metabolism--Energy metabolism--Carbon fixation pathways in prokaryotes|Metabolism--Global and overview maps--Metabolic pathways|Metabolism--Global and overview maps--Biosynthesis of secondary metabolites|Metabolis…	{COG1048 Aconitase A C Energy production and conversion}	{NA}	{ACON_DICDI Probable aconitate hydratase, mitochondrial OS=Dictyostelium discoideum GN=aco2 PE=3 SV=1}	{NA}	{NA}	{NA}	{IPR000573; Aconitase A/isopropylmalate dehydratase small subunit, swivel domain IPR001030; Aconitase/3-isopropylmalate dehydratase large subunit, alpha/beta/alpha domain IPR006248; Aconitase, mitochondrial-like IPR015928; Aconitase/3-isopropylmalate dehydratase, swivel IPR015931; Aconitase/3-isopropylmalate dehydratase large subunit, alpha/beta/alpha, subdomain 1/3 IPR015932; Aconitase/3-isoprop…	{GO:0003994; aconitate hydratase activity; molecular_function GO:0006099; tricarboxylic acid cycle; biological_process GO:0008152; metabolic process; biological_process GO:0051539; 4 iron, 4 sulfur cluster binding; molecular_function}	{NA}	{NA}
Scaffold1	111754	117645	Gene	-	FW16_GLEAN_10012146	NA	ATGACCTACGCCGCGGGAGCCGCTCATTATCACCACCTACCTCTTCTGAGATCTACTTTCAAGTCCTTGATAGACATGCTGATCCATAAGATGCTGCTTCGGGACGTATGGGGCTATTGGTTTCTGACTAGTCACAGCGGCAAGCGTCTGGACCCCGATCTTCAACAGCTTAGACAACCTTGGGCAGACCCTGTTGTTCGAGAAAATATCATGTACTCCGGGCATTTGCTCCTGATGATTTCGCTCTACACCATGCTCTTCAACGACGATAAGTACAACGAGGACGGCGCTCTCACATTTAACTGGAATCCCATTTTCTGGGGCATGGGGCCGGAAAAGTTCTCCTATAATAGGCAGTCCCTCCAGGCCGCCATTTTAAAGGAAATGAAGCGTGAGAAC…	MTYAAGAAHYHHLPLLRSTFKSLIDMLIHKMLLRDVWGYWFLTSHSGKRLDPDLQQLRQPWADPVVRENIMYSGHLLLMISLYTMLFNDDKYNEDGALTFNWNPIFWGMGPEKFSYNRQSLQAAILKEMKRENWMGVCCEPNAIFVVCNQFPLIALRYNDVRDNTDISSDVLAKYQAAWKAKGMVQDNGLFCDSFNPNNSSKTTGYDIAFTSWALAFMNSWNHEAVSKISADLAPGFLAKPSLENHVIVPHPRVSLKIRELVSTQGMEAMDPATFAKASEMVSGDELSLVRSPFAKPNFACAMMWVSELGDRSLLGGMLSYADATLDPTWEEGGLFYPTKRSATPFDYRSPDIDAVTGNAGIAYGRLNVFDGQHKMYKNPWTDKHFAAYPFVTNVDLSS…	{hypothetical protein NECHADRAFT_49652 [Nectria haematococca mpVI 77-13-4]}	{K01531 mgtA, mgtB Mg2+-importing ATPase 3.6.3.2 --}	{COG0474 Magnesium-transporting ATPase (P-type) P Inorganic ion transport and metabolism}	{NA}	{ATMB_SALTY Magnesium-transporting ATPase, P-type 1 OS=Salmonella typhimurium (strain LT2 / SGSC1412 / ATCC 700720) GN=mgtB PE=1 SV=3}	{NA}	{gi:161505694 Predicted (mgtB) hypothetical protein [Mg2+ transport (CVF005)] [Salmonella enterica subsp. arizonae serovar 62:z4,z23:-- str. RSK2980]}	{NA}	{IPR001757; P-type ATPase IPR004014; Cation-transporting P-type ATPase, N-terminal IPR006068; Cation-transporting P-type ATPase, C-terminal IPR006415; P-type ATPase, subfamily IIIB IPR008250; P-type ATPase, A domain IPR018303; P-type ATPase, phosphorylation site IPR023214; HAD-like domain IPR023298; P-type ATPase, transmembrane domain IPR023299; P-type ATPase, cytoplasmic domain N}	{GO:0000166; nucleotide binding; molecular_function GO:0015444; magnesium-importing ATPase activity; molecular_function GO:0015693; magnesium ion transport; biological_process GO:0016021; integral component of membrane; cellular_component GO:0046872; metal ion binding; molecular_function}	{NA}	{NA}
Scaffold1	113477	113524	Repeat:RepeatMasker:Transposon	-	FW16_TE0009	ID=FW16_TE0009;Target=Arthur2 461 508;Class=DNA/hAT-Tip100;PercDiv=25.0;PercDel=0.0;PercIns=0.0;	NA	NA	NA	NA	NA	NA	NA	NA	NA	NA	NA	NA	NA	NA
Scaffold1	118733	118783	Repeat:RepeatMasker:Transposon	+	FW16_TE0018	ID=FW16_TE0018;Target=rnd-1_family-1 7 57;Class=Unknown;PercDiv=9.8;PercDel=0.0;PercIns=0.0;	NA	NA	NA	NA	NA	NA	NA	NA	NA	NA	NA	NA	NA	NA
Scaffold1	118859	119230	Gene	-	FW16_GLEAN_10012147	NA	ATGAGTGTCAGCGTATCCGACTACGAAGCCGTGGTGCAGGTCATCGAAAAGTACTACGTCGAAGGTGGTCGCACAGGCGACCAATCCTCTATTGAGCTCGCCTTCCACCCGGACGCCATCATGTATGGCTACCAGCCCGATGGAACCAGGGCTGAGGGATCATGGAAACAATTGATCGACTACTCGAAAAAGTTTGGCGGGTCGCCAACTATCAAGACCCGCACCGATGTCGTGGCAATTACTCCCGAGACAGCTGTTGTTAAGCTGGAGATGGAGAACTCTCCGGATGGATCTACATACACGGATTTCCACACTCTGATGAAGTTTGACGGCGAGTGGAAAATTATTGCAAAAGTTTTTTATACACATTAA	MSVSVSDYEAVVQVIEKYYVEGGRTGDQSSIELAFHPDAIMYGYQPDGTRAEGSWKQLIDYSKKFGGSPTIKTRTDVVAITPETAVVKLEMENSPDGSTYTDFHTLMKFDGEWKIIAKVFYTH	{hypothetical protein NECHADRAFT_85315 [Nectria haematococca mpVI 77-13-4]}	{NA}	{NA}	{NA}	{NA}	{NA}	{NA}	{NA}	{IPR032710; NTF2-like domain}	{NA}	{NA}	{NA}
Scaffold1	119743	120924	Gene	+	FW16_GLEAN_10012148	NA	ATGGATGACAAAATCCCAACTCATATGAAAGCGTTGAGGCTGGTCAAGTTCAATGAGAATTGCCAACTAAAAGACGACGTTTCTGTTCCTACTCCTGGTGATGGCGAGTTGCTCGTTCGCGTCAAAGCCTCCAGCTTCTGTCATACCGACTATCAAGTCTACCAGGGCGTCTATGGCACTCACCTGCCTTTCACCGGGTCACACGAGCCAGCAGGAGTCATCGCTGCCCTGGGCCCCAATTTGAGCGGGGACTGGGCTGTTGGAGATCGTGTTGGAGTACTTAACTTCCGGAGTCCTTGCGGATCCTGTGCGGGTTGTCGATGGCGACTAACCAAGTTTGGGTCACTCGATGCCAGATTCTGCGAGAATAAGATCATGGGCGGCCTTGCAGGTGCTGAC…	MDDKIPTHMKALRLVKFNENCQLKDDVSVPTPGDGELLVRVKASSFCHTDYQVYQGVYGTHLPFTGSHEPAGVIAALGPNLSGDWAVGDRVGVLNFRSPCGSCAGCRWRLTKFGSLDARFCENKIMGGLAGADGGFAEYMIAVDYALVKLPDNLSFEQAAPLMCAGATSWNAIKQCQLKPGETLAVVGIGGLGVLAIQFAKALGLRVAAVDGSDVGTGIAANVPSHLKPDIICKLHGSDTIEKLVKFSDGMGVDAVITCTDDVSATDWALHRLRYGGVGVVLGLPNDGFKFDPFNIVFRELIIRGSLHSSVQEVKKMVDVVAQRGICSKINKVPLQQGESLPERIAAHEFQGRVVVTF	{hypothetical protein NECHADRAFT_85316 [Nectria haematococca mpVI 77-13-4]}	{K13953 adhP alcohol dehydrogenase, propanol-preferring 1.1.1.1 Metabolism--Carbohydrate metabolism--Glycolysis / Gluconeogenesis|Metabolism--Lipid metabolism--Fatty acid degradation|Metabolism--Amino acid metabolism--Tyrosine metabolism|Metabolism--Xenobiotics biodegradation and metabolism--Chloroalkane and chloroalkene degradation|Metabolism--Xenobiotics biodegradation and metabolism--Naphthale…	{COG1064 D-arabinose 1-dehydrogenase, Zn-dependent alcohol dehydrogenase family G Carbohydrate transport and metabolism}	{NA}	{NA}	{NA}	{NA}	{NA}	{IPR002085; Alcohol dehydrogenase superfamily, zinc-type IPR011032; GroES-like IPR013149; Alcohol dehydrogenase, C-terminal IPR013154; Alcohol dehydrogenase, N-terminal IPR016040; NAD(P)-binding domain IPR020843; Polyketide synthase, enoylreductase domain}	{GO:0008270; zinc ion binding; molecular_function GO:0016491; oxidoreductase activity; molecular_function GO:0055114; oxidation-reduction process; biological_process}	{NA}	{NA}
Scaffold1	121013	122212	Gene	-	FW16_GLEAN_10012149	NA	ATGACTTCTACCAACGATTTCATTCTCCCTGGCGGGAACAACCGGAAATGCGGCGATCAACGTTGGCCTTGGGGGATGACATTTGGGTGCCATCTTCAAAAGAATTTTCTAAAATACATTGCTGGCCTCTTGGTTTTGGGTCTCGTCGGCGAATCCGTCTACATCTATCGCATCGATATGGGATTGGCCCACGTACCCAACGATCTATTTAGCCTGCGGTTTGGGCATGACATTGGCCATAATAGCCCAGAAATCTGGGATGCGGACCGCCAGTCCTTTCTCCGACATGCTCGTCCTGTGCCAGTCCACTCGCACAATGACTACAAGCGCCGAATTCCTCTATTTGAAGCCCTTGGTTCTGGATGCATCAGTGTTGAAGCCGATGTTCATCTACGCGGG…	MTSTNDFILPGGNNRKCGDQRWPWGMTFGCHLQKNFLKYIAGLLVLGLVGESVYIYRIDMGLAHVPNDLFSLRFGHDIGHNSPEIWDADRQSFLRHARPVPVHSHNDYKRRIPLFEALGSGCISVEADVHLRGSNLLVGHSKAGLSDDRTLRSLYLEPLQRILEAQNANLTDGAWRGVFNGAPEHTLILVIDLKTSGKETFDEVDAQLQPLRDLDYLTYWNGKKRVLRPLTVVATGNTPFSSVLATNATHRDIFWDAKLEQLVSVEDDFTTDPPKYKYNVSNSYLASTRFRNAKLFRPANDSALHGETEREKDRASTQIEQAESRGLLARYWDTPSDPPNVRETAWRVLVNKKIGLLNMDDLSTVRARAKGWGELQKELR	{hypothetical protein NECHADRAFT_49803 [Nectria haematococca mpVI 77-13-4]}	{NA}	{NA}	{NA}	{NA}	{NA}	{NA}	{NA}	{IPR017946; PLC-like phosphodiesterase, TIM beta/alpha-barrel domain}	{GO:0006629; lipid metabolic process; biological_process GO:0008081; phosphoric diester hydrolase activity; molecular_function}	{0.999976246959295 true}	{NA}
Scaffold1	122523	124268	Gene	-	FW16_GLEAN_10012150	NA	ATGGCCACTCACTCAGTTGTTGCCGATCCCGTCAAAGTCAGGGCCAAGTCCTCTGAATCTGATACCATCGCCCGTGAACCGGGATGGAGTGACTGGAAACCCATACGCGGTGGCTGGATGCGGCGAAGACCAAGGGTTCCAGGCGCGAATGGCCACTGGGGCAAGTGGTATCTGAATCGAATTCATAACCAACACTTCAGGTTCAATCCGGCGTCACACGGAACGCATATGGAGACAGCCACAGAGGAGTTACAGTTTTACCGGAAAGACAGGAACCCGGTCAACGCCACGTCGCGAGGTTGTGATGCAGGGCGTAACGACAGACACTCCGAAGAATCAACGGCTCCTCCATCTGAGTTCGACCTCAAGCACAGCAACATTGCGTCTAATCATGAACTC…	MATHSVVADPVKVRAKSSESDTIAREPGWSDWKPIRGGWMRRRPRVPGANGHWGKWYLNRIHNQHFRFNPASHGTHMETATEELQFYRKDRNPVNATSRGCDAGRNDRHSEESTAPPSEFDLKHSNIASNHELKGQPHRASSAIISEKFALASFAASVASTSDHAVTASSSGTETATTVATWIFGTIMAGVGVGTMRATQKTAEAGARSAVAGESSALSSRKSATAAEESARAATRSAQAAENSVAVMQKQLEVMIQDKRGPPSATNSSIGPPADNSGSGIGSVEATRSDAAIPGEQQTARSVWTAMPPAPGPAFTSAPVDAPQERVSTGGSPEPMDPVQTLEATQNAATSKRRAIPINTTPSAGMLTPSSAMMTTANIYLPKAPTSDPGEPSVTRNPP…	{predicted protein [Nectria haematococca mpVI 77-13-4]}	{NA}	{NA}	{NA}	{NA}	{NA}	{NA}	{NA}	{NA}	{NA}	{NA}	{NA}
Scaffold1	124623	124683	Repeat:RepeatMasker:Transposon	+	FW16_TE0019	ID=FW16_TE0019;Target=rnd-1_family-2 44 104;Class=Unknown;PercDiv=9.8;PercDel=0.0;PercIns=0.0;	NA	NA	NA	NA	NA	NA	NA	NA	NA	NA	NA	NA	NA	NA
Scaffold1	125306	126506	Gene	+	FW16_GLEAN_10012151	NA	ATGTCGACAACTACAACTCAGTCCGAGACGGTTCTAAGAACCAGGCTCGAGACAAGCCAACATCCCAAGCCGCTGTCTCTCTCTGGAGCGCTTGATCGCTTCGAGTCTGAGGAGCTGACACCCGTAATTGGCCGTGAATATCCCAGTGTCAATCTGGTCGATGACATTATCAATGCCCCAAACTCTGACGAACTTCTTCGAGACCTTGCGATCACCATTTCCCAGAGAGGTGTCGTCTTCTTCCGTGCTCAGGACAACCTGACAGATGAACTACAAAAGGTGCTGGCCCAGCGCCTTGGTGAGCTCGTCAACAAACCAAAGGAGTCGACCTTGCACATCCACCCACTTCTCAATGGCACCCATGAGTTTGGCGTCGCCGACAACGAAATCAGCACCATC…	MSTTTTQSETVLRTRLETSQHPKPLSLSGALDRFESEELTPVIGREYPSVNLVDDIINAPNSDELLRDLAITISQRGVVFFRAQDNLTDELQKVLAQRLGELVNKPKESTLHIHPLLNGTHEFGVADNEISTISSQGFKALAIGQKDRDDRKGGAASWHSDIQFEEFPADYTSLRLTQLPSTGGDTLWASGYEIYDRFSDPWQKFLEGLTATFKGEGFIKAADARPDKFQIYEEPRGNPANVGRGLTAVHPVVRTNPVTGWKSVFAIGNFPQRINELSVRESKELLELLYKRIEENHDLQVRFKWRNKNDIAIWDNRSAFHSATNDYDTLGDRVGHRTVGIGEKPYLDPQSQSRTVALSQN	{hypothetical protein NECHADRAFT_49706 [Nectria haematococca mpVI 77-13-4]}	{K19245 JLP1 sulfonate dioxygenase 1.14.11.- --}	{NA}	{NA}	{NA}	{NA}	{NA}	{NA}	{IPR003819; TauD/TfdA-like domain}	{GO:0016491; oxidoreductase activity; molecular_function GO:0055114; oxidation-reduction process; biological_process}	{0.999999996861044 true}	{NA}
Scaffold1	126585	128228	Gene	-	FW16_GLEAN_10012152	NA	ATGCATCACAAGGTACCTCAAGCTTCTGCAGCGTGCTCACCGTTTGAGTTGCTTGCAGATTATCTTCATCCGACCTTGCATTGCTGGACTCGACGACCACAACGCTTTGTTTCTTTCTCATCATGCGACGACAATTACTTTGGACTGCGGACTCAACCCGGCGCCCACGAACTTTCTGATCTTCCCTCATTAGCATGGGGCAGAGACTCCGACTTTGTGCTCGACTTTGGCATCCACATGGTCGGGTATCTGTCGTTTCGGATTTCCTGTGTTGGCGCCAACATGGATGCGCCATGCAGACTTCGTCTCACATTCGGCGAATCTCCTTTAGATGTTACCATGTCAATGGATGGCGTGGAAACATGGCTTAGCAAGGGCTGGTTGCCCGATGAGATTATC…	MHHKVPQASAACSPFELLADYLHPTLHCWTRRPQRFVSFSSCDDNYFGLRTQPGAHELSDLPSLAWGRDSDFVLDFGIHMVGYLSFRISCVGANMDAPCRLRLTFGESPLDVTMSMDGVETWLSKGWLPDEIINIDVCPDDVKIRRRHAFRFLRVQVIDTSSNFKIAISDVACECVSAISQDHELDTFEFDDQLLQDIDRVSILTLRDCMQSVFEDGPRRDRRMWIGDLRLQALANYSTLKDFDLVKRCILQFAAVSGTDGSLPACLFERPKLVASADYLTEYDSLFGSVVYDYVAASGDLETGRLLWATALGCLRRPLQHVNPQTFIFEPERSSDIKFLDWNREVDTTAGSHGVMLFCLKQVAKLAQLLQLDFPHQEIIKGMTEAAQIFLSDGVVLSG…	{hypothetical protein NECHADRAFT_85320 [Nectria haematococca mpVI 77-13-4]}	{NA}	{NA}	{FFUJ_11275 GH78 -- -- Fusarium fujikuroi IMI 58289 (Fusfu1) &alpha;-L-rhamnosidase (EC 3.2.1.40) NA}	{NA}	{NA}	{NA}	{NA}	{IPR008902; Bacterial alpha-L-rhamnosidase IPR008928; Six-hairpin glycosidase-like}	{GO:0003824; catalytic activity; molecular_function}	{0.971304036778462 true}	{NA}
Scaffold1	128176	128218	Repeat:RepeatMasker:Transposon	-	FW16_TE0010	ID=FW16_TE0010;Target=Gypsy-17-I_XT 2498 2540;Class=LTR/Gypsy;PercDiv=16.3;PercDel=0.0;PercIns=0.0;	NA	NA	NA	NA	NA	NA	NA	NA	NA	NA	NA	NA	NA	NA
Scaffold1	128939	130558	Gene	+	FW16_GLEAN_10012153	NA	ATGGCAAAGGCCGAGACAGAACATCACGAGCCCTCCAAGGGTCACGATGTCCCAACGGTCGAACATACCGATGACCAGTTGCTGGGACGAGCTATCCAGCAGCAGGAACACAACCGGACATGGGGACAGAGTCTACGTAAAGACCCCTGGCTCCTATTGTGGATTGGCGTGATGCTTTGGACCTTGATTGTTCGAGGCTTCGAAGCTGGCGCATCAGGAGATGTCCTCAGTATTCCTACCTTTAGAAAGAGATTTGGCGTTGCCATGGACGGCAGCTACTTCATTGCAACAAACTGGCAGTCGGCCATTAGCGGCGGCCCTAACGCGGCTGCCATTGCCGGTGCCTGGGGTGCCTCCTTTCTGTCCGACAGATATGGCACTAAGCCCATCATCCTGCTA…	MAKAETEHHEPSKGHDVPTVEHTDDQLLGRAIQQQEHNRTWGQSLRKDPWLLLWIGVMLWTLIVRGFEAGASGDVLSIPTFRKRFGVAMDGSYFIATNWQSAISGGPNAAAIAGAWGASFLSDRYGTKPIILLAAMINLASVGVEFGATSLAMFFGGKMMNFLAIGALLNLCTAYVAEVSPLAIRASAIGFCNLSQCIGPFLLAIMSYFTSKWDNDWAWKSLVAAQWGFTGVALVGQIFMPESPVYLVRMGKMGAAQKSLERLYSDPQDAKGHLHRIQLTLEEAELSNTGSYLDCFKGTNLRRTLIAVMVFLSEPMSGLGFVGSYGALMYQFLGISDSKAFELKIGAQVLSMSGAMIAFLMSDWWGRRPMYIMGCSSLCVLMLCMAISGSFDTKAAITA…	{hypothetical protein NECHADRAFT_96524 [Nectria haematococca mpVI 77-13-4]}	{NA}	{NA}	{NA}	{NA}	{NA}	{NA}	{NA}	{IPR005828; Major facilitator, sugar transporter-like IPR005829; Sugar transporter, conserved site IPR020846; Major facilitator superfamily domain}	{GO:0005215; transporter activity; molecular_function GO:0016021; integral component of membrane; cellular_component GO:0022857; transmembrane transporter activity; molecular_function GO:0055085; transmembrane transport; biological_process}	{NA}	{NA}
Scaffold1	131560	133456	Gene	+	FW16_GLEAN_10012154	NA	ATGGTCGACACTGGCCCGTCACCCTCTTCGGATCACGGTACGCCGAAGGCTATACGCAATCTAAAGGCATGCGACCTCTGCCGGAGCCGCAAGGTGAAGTGCCGTTATGCAGAAGGTGACACTATCTGCCAAGGATGTAGGCTATCAGGTACCGAGTGCACACAGAACAAGCCCAGACGTAAAAGGGGCCCAGCTAAACGTCCCCTGATCCAGAGGCCACCCAACGATACGACAGTGCCAGGTGCACAAGCCTTTTCTAGCCCTGGTACACCCGGGTCAGCTGGTGAATCATACCTCGATCCTCCACGCCCTAATTCATCTCTGGCGGAGGAGGAACCAGACGACCAGAGCAGCCAAGCATCCCCAGACTCAAGTTTGGGCGACTCAGACTTCAAGGGG…	MVDTGPSPSSDHGTPKAIRNLKACDLCRSRKVKCRYAEGDTICQGCRLSGTECTQNKPRRKRGPAKRPLIQRPPNDTTVPGAQAFSSPGTPGSAGESYLDPPRPNSSLAEEEPDDQSSQASPDSSLGDSDFKGLCSRSLILTILTDWSRFVYPLAPLLHRKKFLKRVLQHEDERNPTFCALVLTTCAMTVSTLRRRSFYNYPSVTVDKCIDIIEREHMLLPISYTPEWCLARYNFASSLSALYGLDDMRVYQAIKDAMAGVQWLLFHEKGTESVHDQEMVKRLYWLLGMWQLGTEIQGQPHLTFLPGPPFTQALQTIRPRPLSDAELGVPDAEMNVSALWPTAPASWLKDDDQYITGLNSLADVLMVWERAKIDMAHKQPEETLRDGMARLQAVLDNLV…	{hypothetical protein NECHADRAFT_85322 [Nectria haematococca mpVI 77-13-4]}	{NA}	{NA}	{NA}	{NA}	{NA}	{NA}	{NA}	{IPR001138; Zn(2)-C6 fungal-type DNA-binding domain}	{GO:0000981; RNA polymerase II transcription factor activity, sequence-specific DNA binding; molecular_function GO:0005634; nucleus; cellular_component GO:0006355; regulation of transcription, DNA-templated; biological_process GO:0008270; zinc ion binding; molecular_function}	{0.994934817054362 true}	{NA}
Scaffold1	134603	136297	Gene	+	FW16_GLEAN_10012155	NA	ATGAGCGAACCAAAAACCACCGTCGTGGTCGGTGACATTGAGGATGACCACGCCCTCAAAAAGCCAGAGCACGTCGAACACATCGGCCATGCTACTGCGGCCGAGGACCACCAGGAGGGTCCTATCAAGGCCATTCGGAACCAGCCTTGGGCCTTCCTCTGGTGTGTCTACGCCATCTACACACTCATGTTGACCAGCTTCGACAACCAGGCTGGCGGTATTGTCATCGGTATTCCCCAGTTTCGCAAGGACTTTGGAAGCGAGTTCGCAGGCGACTATGTCCTCCCCGCTAAGTGGCAGTCCGCGTATAGCGGCGGCCCTGTTGCATCCGCTGTCGTCGGTTCCCTTGGTGCAGGCTTGATCGCCGACAAAATCGGCCGCAAGTGGACTCTTTTCGGA…	MSEPKTTVVVGDIEDDHALKKPEHVEHIGHATAAEDHQEGPIKAIRNQPWAFLWCVYAIYTLMLTSFDNQAGGIVIGIPQFRKDFGSEFAGDYVLPAKWQSAYSGGPVASAVVGSLGAGLIADKIGRKWTLFGCYILVFIAITVETISTTNAVFFAGKFIAGFPIGAFITVAMTYIGEVSPLALRGTLTAASAIAFTIGPFIVSLIANETGSRTTRWAYRAIFVSQYGISGLGFLILPFMPESPWWLVDHNKMDKAAKSLNRLGYNAVDTEKRLAVIQLTLQEVRKETEGASYLECFRKSNLRRTIISVAPMSIQALCGVFFVAAYATYYQQLAGYTADESFKLGIVQQVLSMLGNITSWFLIDRVGRRDLTIWGLVLLTVILMVTGGLAVAATQGAIK…	{hypothetical protein NECHADRAFT_85323 [Nectria haematococca mpVI 77-13-4]}	{NA}	{NA}	{NA}	{NA}	{NA}	{NA}	{NA}	{IPR003663; Sugar/inositol transporter IPR005828; Major facilitator, sugar transporter-like IPR005829; Sugar transporter, conserved site IPR020846; Major facilitator superfamily domain}	{GO:0005215; transporter activity; molecular_function GO:0016020; membrane; cellular_component GO:0016021; integral component of membrane; cellular_component GO:0022857; transmembrane transporter activity; molecular_function GO:0022891; substrate-specific transmembrane transporter activity; molecular_function GO:0055085; transmembrane transport; biological_process}	{NA}	{NA}
Scaffold1	137131	137760	Gene	+	FW16_GLEAN_10012156	NA	ATGGCGTCCGTCAAGAAAATTGCCCTTATCACTACAAGCACTCGAAAGCCCAGAGTCGGCCCCAAAGTCGCCGACCTAGTCCATGAGATCATCAGGAACGATACGGATGCCACTAACGGCGTCGAGATTACGCCGGTTGATGTCGCCGACTTCAACTTACCGATCTATGATGAAGAGGTGATCCCAGCCATGGTTCCTGCCAAGGCATCCTTCTCCAAGCCGCACACGATCGCCTGGAGCACTGAGATTGCCAAATACGACGCATACGTCCTCGTGATCCCCGAATACAACTTTGGCATAGCCGGAGCTACCAAGAATGCCATCGACTATCTCTACAACGAGTGGATCGGCAAGCCAGCTGCGATCGTCAGTTACGGCATCCAGGGAGGAACCTTTGCC…	MASVKKIALITTSTRKPRVGPKVADLVHEIIRNDTDATNGVEITPVDVADFNLPIYDEEVIPAMVPAKASFSKPHTIAWSTEIAKYDAYVLVIPEYNFGIAGATKNAIDYLYNEWIGKPAAIVSYGIQGGTFASEQLNKSLTGMKLRVAETRPSLKFHGSHGPDLFLAMGSGGLGEDTKRDIEAEAPTILKAFRELKDLLNTEKAQEKA	{hypothetical protein NECHADRAFT_49612 [Nectria haematococca mpVI 77-13-4]}	{NA}	{COG0431 NAD(P)H-dependent FMN reductase C Energy production and conversion}	{NA}	{NA}	{NA}	{NA}	{NA}	{IPR005025; NADPH-dependent FMN reductase-like IPR029039; Flavoprotein-like domain}	{GO:0016491; oxidoreductase activity; molecular_function}	{NA}	{NA}
Scaffold1	137891	140048	Gene	-	FW16_GLEAN_10012157	NA	ATGCATCGCCGGTCGCGGACAAATCCGCGGCTTCGATCACGCGTTGTCTCTTGTCAGCTCTGCAGAGAGCGCAAGCTCCGTTGCAACCGCCAATTCCCCTGCACCAATTGCATCGCCCGTGGAGTCTTGTGCCAAGCACCACCCGCAGCTGGAGGCCGGGAGGCTCCAGAGACACCGCAAGAAGAATCCCAGGTTTCTAATGATCAATTACTGAGGCGACTGGAATCATTGGAAGCTCTGCTCGCTACCAGGACTAGCCAGAGAGAACTTGCATCTCCCGAGCCTACTTCGAATGAAGATGCAGGGCAGCGGCGATTATCCTCCAATGTCCAAAACTGGCTATCAGATGCTTTACTACTAGAACGGCTGTGCATGGGTCCAAAAGCAGGAGATTTTACC…	MHRRSRTNPRLRSRVVSCQLCRERKLRCNRQFPCTNCIARGVLCQAPPAAGGREAPETPQEESQVSNDQLLRRLESLEALLATRTSQRELASPEPTSNEDAGQRRLSSNVQNWLSDALLLERLCMGPKAGDFTHSNPIVVRTCPVRLITRPWSFVFQNDAMPSLAVHPEPIRCVWLPERQETKRLVDKYISDISFIHHVIHGPSIRRLVDQLYDTINQGNPPPMGSIALLLAIFANATCLWTPQDLSRNLFCGVAEARSQASLWQKAGIDVLDHIQQGPHVSLEATQALVILCYSVVNLEGVSIKYRALFSRAITMARELGLHCIDSPRQVLGNRSRLTRLEAEVGRRVWWYLCTTDWILAGLSGTLGGAYTIHPSQMAVHKPQNVDDEDCIDGEEIVG…	{hypothetical protein NECHADRAFT_21902 [Nectria haematococca mpVI 77-13-4]}	{NA}	{NA}	{NA}	{NA}	{NA}	{NA}	{NA}	{IPR001138; Zn(2)-C6 fungal-type DNA-binding domain IPR007219; Transcription factor domain, fungi}	{GO:0000981; RNA polymerase II transcription factor activity, sequence-specific DNA binding; molecular_function GO:0003677; DNA binding; molecular_function GO:0005634; nucleus; cellular_component GO:0006351; transcription, DNA-templated; biological_process GO:0006355; regulation of transcription, DNA-templated; biological_process GO:0008270; zinc ion binding; molecular_function}	{NA}	{NA}
Scaffold1	140392	141534	Gene	-	FW16_GLEAN_10012158	NA	ATGCCGGCTCTTCATTCACTCATATACATTCTGCTTGGAAATAGCTCTGAAGCTAGTCCTGCAGAGCTCTTTGCCAAAACAGATCCCGCCATTGACGGTGATGACTGCCTTCACGACTGCGACAGCTGCACTGTGCAGTACCCAAGGAATTTCAAAGTTGAAACAAGCCACCCCCTTTACGGAAATATCAAGGGCTGGAGTACGCACTTATTAGTGGCAACAGCCAAATACGACTGGGTAAGGAATGTCGCAAACGAAAAGGGCAGCATCATGGAGGCTGTGGATAAAGCCCGAGAACCAAGAAATGGTAGACTGATGCTTTCTGCTTCCAATATGCCCACCCCTAACGGCGCTCCTGACTACTCGAAACCCACCTCGGCTCTCCTCCTTCCTGGATTC…	MPALHSLIYILLGNSSEASPAELFAKTDPAIDGDDCLHDCDSCTVQYPRNFKVETSHPLYGNIKGWSTHLLVATAKYDWVRNVANEKGSIMEAVDKAREPRNGRLMLSASNMPTPNGAPDYSKPTSALLLPGFIMISNVVPKNVNQLIDLIEASPTTLSRLTAWTLPTIVPSGDPTVLDISAKPCPHEAIILLCSQRSRDARCGQSAPLLRKEFERHLRPLGLYRNMDDERPGGVGIYFISHVGGHKYSANVIVYRRHNAFNRGHGSHLGQSQDNNNNEAQEMRDFGAAQCIWLARIRPEDCENLIRYTVLQGKVVKPDYQLRGGFDRSKAVTSW	{hypothetical protein GLRG_10939 [Colletotrichum graminicola M1.001]}	{NA}	{NA}	{NA}	{NA}	{NA}	{NA}	{NA}	{IPR009737; Sucraseferredoxin-like IPR012336; Thioredoxin-like fold}	{NA}	{NA}	{NA}
Scaffold1	142411	143584	Gene	-	FW16_GLEAN_10012159	NA	ATGAAGGAAGCATTCGTTTCGCCCGATATTGAAGTTGAGATCAGAGAAGTGCCAATCCCGGTTCCAAGTGCCGGTGAACTTCTCATCAAAGTGGCCGTGTCGGGTACAAACCCCAAAGACTGGAAGGTTCCAATCTTCCACCAGAAGGCAGTAAACTCGGGCGATGATATCGCAGGTGTTGTCGAGGCAGTAGGTGCTGGAGTGTTCGAGTTTAAGCCCGGAGACCGCGTGGCTGGTATGCACGAGATTGGTACGGCTCATGGCTCCTTTGCCGAGTTCGCTATTACACTCGCTTCTACTACGTTCCATATTCCCGACAATGTTACATTCGAGGAGGCTGTTACGATTCCATTGAATGGTCTTGTTGCAGCATATGGGCTGTATCATGTCCTCCGTCTA…	MKEAFVSPDIEVEIREVPIPVPSAGELLIKVAVSGTNPKDWKVPIFHQKAVNSGDDIAGVVEAVGAGVFEFKPGDRVAGMHEIGTAHGSFAEFAITLASTTFHIPDNVTFEEAVTIPLNGLVAAYGLYHVLRLPAPWSLAGTERTPLVIHGAGTAIGALAIKLVKAANIHPIIATAGNSSDFVSSLLDAEKGDALVDYRQPHDKLVAGIQSAIVKAGGDPAWHGLDCATNHDGAPEYKGILDDALGLQAGLENSAGRKPIVATVQAGSKFTGHVDGGEINVMVAHNGGKEERCLAYTVSRLFAYGLASGWLTGHPTEVVEGGLEGVGEALRRLKSEQVFGRKLIIKIGDL	{hypothetical protein NECHADRAFT_85327 [Nectria haematococca mpVI 77-13-4]}	{K00344 qor, CRYZ NADPH2:quinone reductase 1.6.5.5 --}	{NA}	{NA}	{NA}	{NA}	{NA}	{NA}	{IPR002085; Alcohol dehydrogenase superfamily, zinc-type IPR011032; GroES-like IPR016040; NAD(P)-binding domain IPR020843; Polyketide synthase, enoylreductase domain}	{GO:0008270; zinc ion binding; molecular_function GO:0016491; oxidoreductase activity; molecular_function GO:0055114; oxidation-reduction process; biological_process}	{NA}	{NA}
Scaffold1	144256	145365	Gene	+	FW16_GLEAN_10012160	NA	ATGGGGCTTATCCAGCCATATGCCAACGATCATCATAGCCCTAGCGGCCCAGGGGATGCCCGTCCAACAGCGATGCAGATTGTGGAAGACCAACAGCTTATTGGCAAATGGACTGGCAGAGTGGCATTGGTGACTGGTTGCTCACCTGATAGTATTGGAGCTGAAATTGCCACAGCAATTCATGCGACAGGAGCCGACGTTTACATCACCACACGAGATATAACAAAAGGGCTTGCCACTGCTCAGGGTATCCTTGCAGATGGAAAACCTGGAAAAGTAGAAGTTATTCAGCTTCACCTTACCTCTCTCGAAACCATTCGAAAGGCAGCCCGGACATTTCTCGACAAGTCACAGTCTTTGCATCTGTTGATTAACAACGCTGGTGTTCTTGGATGCCCT…	MGLIQPYANDHHSPSGPGDARPTAMQIVEDQQLIGKWTGRVALVTGCSPDSIGAEIATAIHATGADVYITTRDITKGLATAQGILADGKPGKVEVIQLHLTSLETIRKAARTFLDKSQSLHLLINNAGVLGCPKQITGEGVDTHFAANYLGHFLLFQLLKPSLLASTEDFEVRVVNVASVAHRLGTYDLDDLAFERRTYETSTAYAASKLATVHFANEIERRYGAQGLHAFSVDPGITATALTKDTPEIVSMMEKYGAGNLRKSPEQGAATPIWAAVAHELKGKGGQYLEHCGETELCTGGGFLDTGYGENAYDQAKEEELWVKDLKLVGMGEEK	{hypothetical protein NECHADRAFT_49798 [Nectria haematococca mpVI 77-13-4]}	{NA}	{NA}	{NA}	{NA}	{NA}	{NA}	{NA}	{IPR002198; Short-chain dehydrogenase/reductase SDR IPR002347; Glucose/ribitol dehydrogenase IPR016040; NAD(P)-binding domain}	{GO:0008152; metabolic process; biological_process GO:0016491; oxidoreductase activity; molecular_function}	{0.999966055684741 true}	{NA}
Scaffold1	145491	150226	Gene	-	FW16_GLEAN_10012161	NA	ATGAATCAACACCTCGCAGTTCCACTCAACTGTACGGCTTTGGCCATCACTGTGCTTAGTACCATCGCCGCCCTCACGTCCGTGTTTCGCCAACTGCGAAGCGACAAGCCCAAAGACCGCTTCTATGAAGATAGCGATGGTTGTGCAACGCCAAAGTCTCTAGCAGACTTTTCAACAAAAGGCATCAAAGCTCTCACTTTACTCATCTCGGCTTTTGGGGCGGGAACATCAGCGGCCAGTCTGGTTCTCTCATCTCTTCACAGCGGTGATGATGAGTTGATTTTGGAGAATGCTTTACGCACAGCCGCTTGGGGGCTCTTCGTCATCCATGCTGCTTGCTTAGCAGTTCATCATGACCCAGTCAAGTCTCACAGCGTAGCCTTGTGGCTCGCTGGATCT…	MNQHLAVPLNCTALAITVLSTIAALTSVFRQLRSDKPKDRFYEDSDGCATPKSLADFSTKGIKALTLLISAFGAGTSAASLVLSSLHSGDDELILENALRTAAWGLFVIHAACLAVHHDPVKSHSVALWLAGSAFCLALSSAPRLAHMATHTHQYKDLTSLLSVISTVVAVGVWLSCSLLPRRPDVYYEKRKVDGQWTVSTLSRYTWAWVQPLLRHASLHNDINLEDVPQPDSRMRSKALKSEWDRVDKTSSSLIKSLFSAYKGKLAILWAVTLVRCAVSIGPFWFMLRTLNILEHQAMGSHNMELMALILGMSISNLLDSWMEGWAYWFSLSDLALPVRTQISGLIFDKALRRKNVRSVVQEDHDSDGEDGDSSEDAGALKSHQSIVNLVGVDTERVF…	{hypothetical protein NECHADRAFT_49776 [Nectria haematococca mpVI 77-13-4]}	{NA}	{NA}	{NA}	{NA}	{NA}	{NA}	{NA}	{IPR003439; ABC transporter-like IPR003593; AAA+ ATPase domain IPR011527; ABC transporter type 1, transmembrane domain IPR017871; ABC transporter, conserved site IPR027417; P-loop containing nucleoside triphosphate hydrolase}	{GO:0005524; ATP binding; molecular_function GO:0006810; transport; biological_process GO:0016021; integral component of membrane; cellular_component GO:0016887; ATPase activity; molecular_function GO:0042626; ATPase activity, coupled to transmembrane movement of substances; molecular_function GO:0055085; transmembrane transport; biological_process}	{NA}	{Epichloe festucae}
Scaffold1	151251	152856	Gene	-	FW16_GLEAN_10012162	NA	ATGCATACCCAACAACTCACGCAAATCCACCTCGGGCCTAAACCTCAGGATTATGAGCCTGTGACCCAGAACAAGGTCGAAACCAGCGCCTACGCTATGGAGGAGGCCAAGCTCCAAGACACCCTGCTGAAATTGTGTCCCGCAAACCTCTGGCACAATGGATCCTACTCGAGTGGCTGTCCCCGGCCAATCCTCGTTGGGAAGCATCATCAGCAGCAGATGCAGGACCTGCACGAGGCCCTGACCGCCGCCATCACCGACATTGTCCAACGCTGGTGGACGGACCGTGATGCGAGATTCCCCGAGAGGATGCCTCTGGAGAAGGAGGAGGAGGAAATCTTGAGGTGGGTGGACAGTCAAGTCTCGTGCGGAAACATTGCACCATTCTCGGAATGTCTG…	MHTQQLTQIHLGPKPQDYEPVTQNKVETSAYAMEEAKLQDTLLKLCPANLWHNGSYSSGCPRPILVGKHHQQQMQDLHEALTAAITDIVQRWWTDRDARFPERMPLEKEEEEILRWVDSQVSCGNIAPFSECLGSWRPDFLVDEDEQREENYRITEINARFSFNGFLHEAYGQEALNRSLPEGPGGLIGATNPDMILDGLFGLFQPQYPLHLLKGAEHGIDIHMFIDAVWRRFGIKPRLITPADLRLFPDPRSKSGYRLCCIAKNRADFGAPTNSWTFTTNGGEIWEEIQQVGLELHQRELVALEPEMWRQLSLRCFNDMRTVLLVHDKRMLGIVKDEIPHLVARMVLTPSQAEALASGVVDTILPGSRRLHDLIELSRASPQLRHDYILKPIRSGKGD…	{hypothetical protein FPSE_09928 [Fusarium pseudograminearum CS3096]}	{NA}	{NA}	{NA}	{NA}	{NA}	{NA}	{NA}	{NA}	{NA}	{0.999999824312262 true}	{NA}
Scaffold1	153347	154318	Gene	+	FW16_GLEAN_10012163	NA	ATGCATCCTCTTACACGCCGTGCCTGTCATCTCTATCGCATCAATGCTTGCATATTGAGGCGCAGGATCAGGCCCAACTCTCTCGCGTCATCTGGATTCATCACACAGGGTCTTCGCTGCCATGCCACCGTAGTATCTCATACCGTGCCATCGCTTACGTTGCCCTGTCTGGAGGCTCCTGACTTGAGCCATGCTGAGAACCTCGACCATATTGGTCGCATTTCAGAACAACTGGAGCGAAGCGGCATGCTCAAAGTCAGTTTGGGATTCCCAGATGAAGACAGCAACTATCTCAAACGGCTACTAGTCAGTCTTAATCGTCACCGCGGCCATCAACTCCCCATCTCTCACAGTGCCACCCGTGGCTGGTTCTGGGACGTCCGGCCTAGCGAGACCAAC…	MHPLTRRACHLYRINACILRRRIRPNSLASSGFITQGLRCHATVVSHTVPSLTLPCLEAPDLSHAENLDHIGRISEQLERSGMLKVSLGFPDEDSNYLKRLLVSLNRHRGHQLPISHSATRGWFWDVRPSETNFQAKNHQARSETMNEFPWHTDCSYEDPPPRFFALQVLQHDRCGGGTLSVMNVDKLSELLSSEARSALLAQEYRITIPPEFIKDPEQKDIIGSVFVTSPSDQTTMIRFREDILTPLTDRASRALVELKEALLKEEVQAHSTVHLKSADLPKGSIILMDNRRWLHARNDIKDPERHLRRVRWDACPFETVSV	{hypothetical protein NECHADRAFT_49746 [Nectria haematococca mpVI 77-13-4]}	{NA}	{NA}	{NA}	{NA}	{NA}	{NA}	{NA}	{IPR003819; TauD/TfdA-like domain}	{GO:0016491; oxidoreductase activity; molecular_function GO:0055114; oxidation-reduction process; biological_process}	{NA}	{NA}
Scaffold1	155226	156717	Gene	+	FW16_GLEAN_10012164	NA	ATGGCTCCTAGTTCGACGTATTCTGTGGCCGATGTGCTGGCAGTTGCCAAGATTCATCCCTTCTACTCTGACGCTCAGTACCCTCCAGATGATGACACCATTCTGAAGTCAAGAGAGCAAGCTGCGTTGACGTACCAAGAAGGTGACTTGCAGGCACAGCCGCTTCTTCGAAAGAAGGACTTGTATACTTCCATTGAAAGGCTTGTAGACGATACTAGTCCTCAAAACACATATCGTCACAATGTTTATACCAGCATCACTGGAGGTGGAGGCGGTAGCAAATCCTTGTTCTTCGCTACAGATGCAATGGAGAATCGCCGACACAGAGCCAACTTTGGTGACTTTCTTCGGAATACTGGCGTGATTCAACGTGGTGACTGGGTCTTGACGACTCACTGC…	MAPSSTYSVADVLAVAKIHPFYSDAQYPPDDDTILKSREQAALTYQEGDLQAQPLLRKKDLYTSIERLVDDTSPQNTYRHNVYTSITGGGGGSKSLFFATDAMENRRHRANFGDFLRNTGVIQRGDWVLTTHCAGDLYRSLDLTLEILENAGASLLAAGNHMPVSKVVELLQSYHVNALSGDGSQIVKVVQYISTMKTGRDKIKLNKIIYTSEALNSVQKAHIYAVLGPVRIYSIIGSAEAGPYGASSPDLTPTDPDASYTDFVIDTRTNLFEVLPPSLGESDGFTTTLPEGETGIIAQTSLARLRNPLVRYVTGDIGSLHRIPEQARALIPEKDWPFMRILRLQGRDSRFSFSWDGEYIEFDKLKAVMSEASLGILQWQAILSTMEPSKEALLEIRML…	{hypothetical protein NECHADRAFT_49599 [Nectria haematococca mpVI 77-13-4]}	{NA}	{NA}	{NA}	{NA}	{NA}	{NA}	{NA}	{NA}	{NA}	{NA}	{NA}
Scaffold1	157615	158517	Gene	+	FW16_GLEAN_10012165	NA	ATGGCAACTGTTCGAGATCGTCACCCTGAGCTCTTCCAGCCTATCAACTATGAGTCGCCTCGGGGCAAAGTGCGAAGCGTGCCAATGCAAGTTCTTTGTCTAGGGTTCAACCGGACAGGTACTGCCACCATGTCCTCGGCCCTGGAGACTTTGGGGATCCCATGTTGGCACTCATTCCACTTACTTACCACTCACTTTGGCGACAACGAGATGTGGCAAGATGCGATCGATCGCAAGTTCTTTGGTAAGGGTGAGCGTTTTGGCCGTGAGCAGTTTGACCAGTTGCTCCACTCGTTCGGGGCTGTGAGCTCAGACACACCCGCCATCGCCTTTGCCGACGATCTGATTGCCGCATATCCCGAGGCTAAGGTGGTCCTCGTGGAGAGAGATATTGATAAG…	MATVRDRHPELFQPINYESPRGKVRSVPMQVLCLGFNRTGTATMSSALETLGIPCWHSFHLLTTHFGDNEMWQDAIDRKFFGKGERFGREQFDQLLHSFGAVSSDTPAIAFADDLIAAYPEAKVVLVERDIDKWYESYMHAIIGNMFNPFATLVYHLDRAYIHPIGKVQKSVVAGWAGITSRRDAELKARDKYRQHYAMVRELTPPERLLEFKLEDGWDPLCKFLGKEVPKSKFPRLNEKGWFDEKASLLLTEGLRKGLVKAVPWAVAMAGMLLAWFKYFV	{hypothetical protein NECHADRAFT_49708 [Nectria haematococca mpVI 77-13-4]}	{NA}	{NA}	{NA}	{NA}	{NA}	{NA}	{NA}	{IPR027417; P-loop containing nucleoside triphosphate hydrolase}	{NA}	{NA}	{NA}
Scaffold1	158810	159460	Gene	-	FW16_GLEAN_10012166	NA	ATGGTTCGCCTGTCTTTCTCCTCCATCGCCGTCCTGGCCTCGTCCTCTCTGGCCATGGCCATGCCCGCCCCCGCCAGCAACGACAATGGGGCTCAAGCCTTTTCCTGGGAGAACTGGGTAGAGGGCATCATTGCCGACCCCAACGGCAACCACCTGTCTCCCGAAGATGCTGTCGAGGCATCCAAGGCCGCTGAAGCCAAGAGATCTCTCTATACTCGTGATACTTCCTGCCGCGGCGATGACGTGAGCCAGAAATCTGCATTTGTTCCCGATGCTGTCGCCTGTATCAACCAGCTTGCCAGCTATGGTGACAAGGCTTGCAAGGCCAATAGCGCCGTCACCGTCATGTGCAAGATTGGTGGTGCTCAGATCACTGCCATCGTTCCAGGTGGACGCTAC…	MVRLSFSSIAVLASSSLAMAMPAPASNDNGAQAFSWENWVEGIIADPNGNHLSPEDAVEASKAAEAKRSLYTRDTSCRGDDVSQKSAFVPDAVACINQLASYGDKACKANSAVTVMCKIGGAQITAIVPGGRYPTSDTCQNMARAAGKIMDKCTRADQTVNGAGYSFGNGNIAIQLSAPTDG	{hypothetical protein NECHADRAFT_49603 [Nectria haematococca mpVI 77-13-4]}	{NA}	{NA}	{NA}	{NA}	{NA}	{NA}	{NA}	{NA}	{NA}	{NA}	{NA}
Scaffold1	160857	161882	Gene	-	FW16_GLEAN_10012167	NA	ATGGCACCTTCCGTGACTGAGACAATTGCTGAACAGCCAGCAGCCGTCTTGTCTGCAACTGGTGCTGCCCAGAAGGTCATCATCAATGGCGTGGAAAAGAAGGTGAACCCGCCACAACTTCAAGTCCAAGGCAAGACCAAAGATGGCAGAAAGCTGAGGATGAGGACACCGCCCAAGTTTGAAAACTTGGAGGATGAGAGGCTGTACCGCAAACAGCATCTCGCTGCTGCGTGCCGCGCATTCGCAGACAGGGGCTTTGATGAAGGCGTTGCAGGCCACATCTCGGTCCGTGACCCCATCTTGACGGACCATTTCTGGCTTAACCCTCTTGTCAGACACTTCTCTCTCATGAAGGCGTCAGATCTCATTCTGGTTGACGAAGACGGCAACATTGTCGAA…	MAPSVTETIAEQPAAVLSATGAAQKVIINGVEKKVNPPQLQVQGKTKDGRKLRMRTPPKFENLEDERLYRKQHLAAACRAFADRGFDEGVAGHISVRDPILTDHFWLNPLVRHFSLMKASDLILVDEDGNIVEGDEPVNLAAFTIHSAIHKARPEVNAACHAHSVAGKAFAAFGRELDMITQDALRFHKSHVVYTQFKGVVDDDEEGKRIAQALGQAKAAILMNHGLLTVGQTVDEAAFWFISLDKTCQAQLLADAASAAGYKKVFIDEDEADYTVSQVGGPEKGWLAFQPYFDEQVAKSKGEVLN	{predicted protein [Nectria haematococca mpVI 77-13-4]}	{K01792 E5.1.3.15 glucose-6-phosphate 1-epimerase 5.1.3.15 Metabolism--Carbohydrate metabolism--Glycolysis / Gluconeogenesis|Metabolism--Global and overview maps--Metabolic pathways|Metabolism--Global and overview maps--Biosynthesis of secondary metabolites|Metabolism--Global and overview maps--Microbial metabolism in diverse environments|Metabolism--Global and overview maps--Biosynthesis of anti…	{COG0235 Ribulose-5-phosphate 4-epimerase/Fuculose-1-phosphate aldolase G Carbohydrate transport and metabolism}	{NA}	{MUG14_SCHPO Meiotically up-regulated gene 14 protein OS=Schizosaccharomyces pombe (strain 972 / ATCC 24843) GN=mug14 PE=1 SV=1}	{NA}	{NA}	{NA}	{IPR001303; Class II aldolase/adducin N-terminal}	{NA}	{NA}	{NA}
Scaffold1	162876	162910	Repeat:TRF:TandemRepeat	+	FW16_TR0033	ID=FW16_TR0033;PeriodSize=13;CopyNumber=2.7;PercentMatches=100;PercentIndels=0;Consensus=TGGAGTCATACTT;	TGGAGTCATACTT	NA	NA	NA	NA	NA	NA	NA	NA	NA	NA	NA	NA	NA
Scaffold1	163963	165220	Gene	+	FW16_GLEAN_10012168	NA	ATGTTGAGTTTTGGCTCTGCTCTCCTCTTCGTGCTTGCTGCCATCGTGGTAGTGGCAGCTAGGCTCATCTTCTCCAAGCCTCAAGTAGCCCCCAGGCAACCACCCCCTCCACAGCTCAGCAGCACCAAAATAAGCTCACAACCTCTTCCTGCCACATGGTATGGGTCCGAAAGGATTCATGAGCTGGAAAGAAGAGCCATTTTCTCCAAGAAGTGGATCCTTCTCACTCACAAAACTCGACTTCCTGAGAGTGGTGCCTACATCCGCTACGAAGAGGCTGGCTTCAATTTCTTCCTTATCCGAAACAACGAGGGTATTGTCAGAGGCTTCCACAACATTTGCAGACACCGAGCCTTCCCTGTCGTCACCAAGGACAATGGAACAGCCAAAATCCTGTCT…	MLSFGSALLFVLAAIVVVAARLIFSKPQVAPRQPPPPQLSSTKISSQPLPATWYGSERIHELERRAIFSKKWILLTHKTRLPESGAYIRYEEAGFNFFLIRNNEGIVRGFHNICRHRAFPVVTKDNGTAKILSCKYHGWSYGFNGQLAKAPEYQHLKGFDKKKNGLFPLHVHVDERGFVWVNMDAKLKPEVSWASDFTGVDRLARHEPFNLDDYKFDQPSQEDIDYNWKTLADKYSSNSKIEQLFTGEESEKSSRIISDFYFPNAAMTFSPHFFIMMRCNPVGPARSSVEYEVFRHKDASDEDFNQVQDIIKRASEENKSLPNPSEKNFNTGILVNEAPLYFQSQVRQLLEHHSGLEEVAKKEIRPAQQILDQTSEQDESLFSSCSGLSCGKLAKELAW	{hypothetical protein NECHADRAFT_5079 [Nectria haematococca mpVI 77-13-4]}	{NA}	{NA}	{NA}	{NA}	{NA}	{NA}	{NA}	{IPR001663; Aromatic-ring-hydroxylating dioxygenase, alpha subunit IPR015879; Aromatic-ring-hydroxylating dioxygenase, alpha subunit, C-terminal domain IPR017941; Rieske [2Fe-2S] iron-sulphur domain}	{GO:0005506; iron ion binding; molecular_function GO:0006725; cellular aromatic compound metabolic process; biological_process GO:0016491; oxidoreductase activity; molecular_function GO:0016708; oxidoreductase activity, acting on paired donors, with incorporation or reduction of molecular oxygen, NAD(P)H as one donor, and incorporation of two atoms of oxygen into one donor; molecular_function GO:…	{NA}	{NA}
Scaffold1	165450	166591	Gene	-	FW16_GLEAN_10012169	NA	ATGTCGGACGAAGAGAAGGAGAAGGAGAGGAAGAGGGACAAGGTGGCAGAGTTCCTCAAGAAGAACCTCGACAAGGGAGAATTGGCCCTCAAACATGCGGCGGGTCTCGGTCATCAGCCCAATGTCGTCCCCGTGACGGATCCTGTGATGAACGGGCCTCTTCGCCCAGTTGAAGTTGGTTGGCATCCTGTGGGCGGCGTTGCCGGAAAATGGTTCGCAGAGGATACTGGGTTGGGCAAGATGATTACCGAAAAGATCAACAGGTATCCGGATCCTACGCAGCACTGGGCTGTGCTCGTTGGCGACTATGCTCACCAACTGTGGATGGACGAAAACTTTGATGTCATTTACACGAATGAAAAGATCAATAGGGAAGAGTGGCATACCTTCAAAGTCGGC…	MSDEEKEKERKRDKVAEFLKKNLDKGELALKHAAGLGHQPNVVPVTDPVMNGPLRPVEVGWHPVGGVAGKWFAEDTGLGKMITEKINRYPDPTQHWAVLVGDYAHQLWMDENFDVIYTNEKINREEWHTFKVGETRFNDDACRRAGESVIQSIRDRQPAYNLITNNCQTYALQLLDAIKVGVAKEFGTTLAVYERLFGSGKVKDLFEHGDVQVQEGEDAAAGQGTVSFAQQVMNENTTQLEPEAELKKHKQQREEAEQEQSRSLQLDGEEKEEKEGKEKSSYKEVKERFGGFVSRFKRK	{hypothetical protein NECHADRAFT_72124 [Nectria haematococca mpVI 77-13-4]}	{NA}	{NA}	{NA}	{NA}	{NA}	{NA}	{NA}	{NA}	{NA}	{NA}	{NA}
Scaffold1	167072	168326	Gene	-	FW16_GLEAN_10012170	NA	ATGGTCAAGATTGCTATTGCAGGAGGCTCGAGTGAGTTGGCCAGCGAGGTTCTCGACAAGCTCGTAGCCACAGGGAAGCACGAGATCACGGCCTTGGTTCGAAAGGACCCTTCTCAATACACCCCTCGTGCCGGCGTTCGCTATGTTCTGGCCAACTATCAAGATAAGGCGGAGTTGGCTCAAATTCTCAAGGGAACTCACACAGTTCTGTCCTTCATTGCAGCTCACTTGGACCCGGAAAACCAATCTCAAAAGAACCTCATTGATGCATCGGTTGAAGCCGGAGTTACACGCTTCGCCCCATCCGAGTGGTCGACTGGTGTCAAGATCGCGTCTTCCCTCGACGCAATGCCTTGGTACACTGGCAAAGTTGAAGTCGCCCAGTACTTGGAGGATCTG…	MVKIAIAGGSSELASEVLDKLVATGKHEITALVRKDPSQYTPRAGVRYVLANYQDKAELAQILKGTHTVLSFIAAHLDPENQSQKNLIDASVEAGVTRFAPSEWSTGVKIASSLDAMPWYTGKVEVAQYLEDLNKDKKVLQYTRFQVGSFMDYLCHPYKASKYITTLPINIDLAKKHAIIVEGSLDDEMTYTSAADIAHVVARAVDYEGEWPVIGGIQGDKITIGEVLKIGEKIRGEPFTIEWLKMEDLAAGELKTDNYPRIDLPSIPKDQVESFSKGAIIGVLIAMTRGVWTVSDEWNKIFPDYKFTKVEELLKEAWKGH	{hypothetical protein NECHADRAFT_49787 [Nectria haematococca mpVI 77-13-4]}	{NA}	{NA}	{NA}	{NA}	{NA}	{NA}	{NA}	{IPR008030; NmrA-like domain IPR016040; NAD(P)-binding domain}	{NA}	{NA}	{NA}
Scaffold1	168691	168734	Repeat:TRF:TandemRepeat	+	FW16_TR0034	ID=FW16_TR0034;PeriodSize=10;CopyNumber=4.4;PercentMatches=94;PercentIndels=0;Consensus=TCACCTAACA;	TCACCTAACA	NA	NA	NA	NA	NA	NA	NA	NA	NA	NA	NA	NA	NA
Scaffold1	168785	169843	Gene	+	FW16_GLEAN_10012171	NA	ATGGCACCTGCGCGCATCGATATCACAAGCGCTGAGGACGAGCTGAGTCGTCGACGTGAGAGAGGCCGTCGGTCACAAGCTGCCTTTCGAAAACGCCAAGCCCAGGCTGCACAATGTTTATCAGATCAGAATCGCCGTCTCATAGAAGGAGTCCAAAAAGCTGTTGATGCAGTGCACGGCGATGAGCGACAAGAGATTCTCGACGCTATCACCAACTTGGCCAATATCGCTGGCCTCAAAACCAAAGAAAGCCCATTGCGGGACACACCGCCGTCCTCAGGAGATGAGGATATCACAATCAATGTCTTGACTGGTGATTTCACTCGCAATTCTAGAAGCTCAACTGGTACTTGTACACAAGTCTCCAACCCGACACCACAACGTCTTGATTGCGGCATA…	MAPARIDITSAEDELSRRRERGRRSQAAFRKRQAQAAQCLSDQNRRLIEGVQKAVDAVHGDERQEILDAITNLANIAGLKTKESPLRDTPPSSGDEDITINVLTGDFTRNSRSSTGTCTQVSNPTPQRLDCGIWLDPMHYKRVSLPPQDIIPYLGPGSKTFAGLLFWSVMDHSLNGCKHPHAEASTVIKTGLGHSTATQDVKVSFIRRMVEARLEFKKTGSISAEHAAAAENDLGEVLRNLVETDYRARGKDPDLWLSCVAIEQRVRSIAGNSAFLVLEKAVRDEGEQELREALVRVKCRLSDTGVCFGDGPRWNVDVVDSIFLDPIIQAMGSI	{hypothetical protein NECHADRAFT_85339 [Nectria haematococca mpVI 77-13-4]}	{NA}	{NA}	{NA}	{NA}	{NA}	{NA}	{NA}	{NA}	{NA}	{NA}	{NA}
Scaffold1	170892	174865	Gene	+	FW16_GLEAN_10012172	NA	ATGGAGGCCCTCTCTTTGGCCTTGAGTAGGGTTCAGAAGCCATGGGACACTATTTGGCAACACAACTGGGTGAACCCGGCTACCAACGCGTGTGTCAAGACCTTGATCGATGCTGGAGTGTTCAAACAATGGATTAGGTCTGGGGGGTCCGAAAAGACTTCCAGAGAGCTAGCAAAGCTTACAGGCACCGACGAAGTTCTCATCAGACGCATGATGAGACAGATCGCAGGCCAAAACTTGATCACCGAGACTGCTGAGGACACTTATAAGCCAACACCCTGGGTTTACTCCATCGCAGCTGATGAGGCACTTTCAAACACCTATGGAGCGCTCTATGACTTTGTGAACGGTCCCATGTTTAGAAGCCTGCCATCCTATCTCAAAGAGGCAGGGTACAAG…	MEALSLALSRVQKPWDTIWQHNWVNPATNACVKTLIDAGVFKQWIRSGGSEKTSRELAKLTGTDEVLIRRMMRQIAGQNLITETAEDTYKPTPWVYSIAADEALSNTYGALYDFVNGPMFRSLPSYLKEAGYKNPTDPKKGNWQSMNKSEATLFESIGSNAIAAKEFNDAMQSRSKYNMTPWPEVYPTRTLVEGSKLDRPLVVDVGGNKGHDLAKFHRRHPGIPKTSLVLQDLPDILKELTVPETITPQPHDFFAPQPVKGARAYFLHNVLHDWEDPQALKILKNLACAMEKGYSKVLIHEMDVLTLTAAQIQRLLETKVVTSVDVVKLYLVQISKHNHAGLHLNAIISVAERDILLARAHELDEERSRGKVRGPFHGIPIILKDLCNTVDLPTTCGSY…	{hypothetical protein NECHADRAFT_85341 [Nectria haematococca mpVI 77-13-4]}	{K01426 E3.5.1.4, amiE amidase 3.5.1.4 Metabolism--Amino acid metabolism--Arginine and proline metabolism|Metabolism--Amino acid metabolism--Phenylalanine metabolism|Metabolism--Amino acid metabolism--Tryptophan metabolism|Metabolism--Xenobiotics biodegradation and metabolism--Aminobenzoate degradation|Metabolism--Xenobiotics biodegradation and metabolism--Styrene degradation|Metabolism--Global a…	{NA}	{NA}	{NA}	{NA}	{NA}	{NA}	{IPR000120; Amidase IPR001077; O-methyltransferase, family 2 IPR011991; Winged helix-turn-helix DNA-binding domain IPR016461; O-methyltransferase COMT-type IPR023631; Amidase signature domain IPR029063; S-adenosyl-L-methionine-dependent methyltransferase}	{GO:0008168; methyltransferase activity; molecular_function GO:0008171; O-methyltransferase activity; molecular_function GO:0016884; carbon-nitrogen ligase activity, with glutamine as amido-N-donor; molecular_function}	{0.990180861114265 true}	{NA}
Scaffold1	175191	176542	Gene	-	FW16_GLEAN_10012173	NA	ATGCGTTCCTCACTGTGTCAAGCCGCCGCCAGCTTCGCCCTCCTTTCGCTGGTGGGCGCTCAATCCCTCCCCGAAGAGCTGTCCGACGCCATCTCCGACTTCCCTACTCTCTCCCTCTTCCGTTCCTTGATTGGTGCTGCTCCTCAGGGACTCACCAAGAGCTTCTCCGAAAAGTCCACCGACATCACGGTCCTCGTCCCCACCAACGATGCTATCGAGAAGTACCTGAAGGATGCTGGAGCCACGGACGTGACTGCGCTCAACGAGGATGACATCCAGGTCTTTTTCTCCTACCACATCATGGCCGCGTCGCTTCAGTCTTCGGATTTCGACGACCCCAAAGGAAAGACTGTCCCTACCCTGCTCCAGAGTGAGGAGTTCAACAACCGAACTGCTGGA…	MRSSLCQAAASFALLSLVGAQSLPEELSDAISDFPTLSLFRSLIGAAPQGLTKSFSEKSTDITVLVPTNDAIEKYLKDAGATDVTALNEDDIQVFFSYHIMAASLQSSDFDDPKGKTVPTLLQSEEFNNRTAGPDLVQDFGKQATGQVVFASKVDQSDKKEKRQDIKGDEVNLRSGLAQDVKMTAVDGKWGPKGANTFQVVNSVLLPPRPCSVTVRTVTAKDDRLEGLDKALNATGLWPALDHSKNVTCLAPSTKAFEDAGELSKEELTGALLAHTLDEVTYTDYLTDGMVIGTLNKTTVRVFIKGDDIYFNNAKVIKANVLTNNGLIHMLDQVIQSSGEPSSSAKGVSPSETSSTTESSSTTTETGAAQSTNAASTLSFGYAGAIALIAGLFLN	{hypothetical protein NECHADRAFT_85342 [Nectria haematococca mpVI 77-13-4]}	{NA}	{NA}	{NA}	{NA}	{NA}	{NA}	{NA}	{IPR000782; FAS1 domain}	{NA}	{NA}	{NA}
Scaffold1	177872	179727	Gene	-	FW16_GLEAN_10012174	NA	ATGTTGCTTCTGACGACTCTTTTTGCCGTATTGCTCTGGCCCGTGGCTGTCGCTGCAGCCTGGGGTTGGAAGGACCAGAATGGCAATTACGTGATTGACTCAGGGGCTGACCTCGTCATCAGCGTCAGCAAGTCCAACGGCGACATCAACTCGCTCAAGTACAAAGGTCAGGAATTTAACGGTTGGGGCGGCAAGAATACCCATGTCGAATCTGGTCTTGGAGCCAGCACCGTCTCTATTGCTTCTGTCGGCAGCAATGTCATCAAGGTCTCAGTCCAGCACGGAACTCTTAAGCATTACATTGTGGTCCGATACAAGAACAACAATGTCTACCTGTTCACCAACAAGGCCGATACCAGCATTTCTGCCATGCGATACATTGTGCGCATCAAGCCTGGC…	MLLLTTLFAVLLWPVAVAAAWGWKDQNGNYVIDSGADLVISVSKSNGDINSLKYKGQEFNGWGGKNTHVESGLGASTVSIASVGSNVIKVSVQHGTLKHYIVVRYKNNNVYLFTNKADTSISAMRYIVRIKPGIFSHASTDADYYDPGSSYIEASDVSINSNGITKSKHYQGNTYGRTMDYDYVGKSNGKVGLYMIRSNHEKASGGPFFRSLLTRADATGEDLYDIYYYNMGSTDPMRFGLQGPSVLTFTDGAAPNSNLFARNADWTWIDGLALDGWTKWGDRGYASGVGISNMKDGYTYTVGLSNAQAQYWGVASAGKGAWSIKKIIPGTYTMTVYKEELEVYTGSITINKGAGTAVNTVKATDPADDNAIWRIGEWDGTPRGFLNFEDKVMKPTYMH…	{hypothetical protein NECHADRAFT_106401 [Nectria haematococca mpVI 77-13-4]}	{K18195 RGL4, rhiE rhamnogalacturonan endolyase 4.2.2.23 --}	{NA}	{SCAB_19551 PL4 -- C9YT62 Streptomyces scabiei 87.22 rhamnogalacturonan lyase (EC 4.2.2.-). NA}	{NA}	{NA}	{NA}	{NA}	{IPR008979; Galactose-binding domain-like IPR011013; Galactose mutarotase-like domain IPR013784; Carbohydrate-binding-like fold IPR014718; Glycoside hydrolase-type carbohydrate-binding, subgroup IPR014766; Carboxypeptidase, regulatory domain IPR015364; Rhamnogalacturonase B, N-terminal IPR029411; Rhamnogalacturonan lyase, domain III IPR029413; Rhamnogalacturonan lyase, domain II}	{GO:0003824; catalytic activity; molecular_function GO:0005975; carbohydrate metabolic process; biological_process GO:0016837; carbon-oxygen lyase activity, acting on polysaccharides; molecular_function GO:0030246; carbohydrate binding; molecular_function}	{NA}	{NA}
Scaffold1	180170	181531	Gene	-	FW16_GLEAN_10012175	NA	ATGGATCCAGACGGTAACCAAGGGTCGGGCCTCCCCCTACCCATGCCCCATCCTGCGAGCTCTGGGGGCTTGTTCTCTCACACCGAAGGTCCAAGCAGAGAGCTCTTTTGGACCTCGGTTCTTATGCCCATATTCTGTATTCCTATCGTCATCTTACGCCTTTGGACAAGCAAGAGGGTTGTTCACAAGTGGCATGTCGACGACACTCTTATTATTCTTGCCACGAGTACAAAATGGGGCGGCCTGCCGGTATATAACATTGCAACAGTCTTCATCAAGGCTTCAGTCCTGACGTTTTATCTGCGCTTCACCGTCGACGTCTACTTTAAGCTGTGCTCATACGCAGTTCTGTTCATCGTTGTGGCCAATGCCATAGTGAACATTGTTGGATCTGCCATT…	MDPDGNQGSGLPLPMPHPASSGGLFSHTEGPSRELFWTSVLMPIFCIPIVILRLWTSKRVVHKWHVDDTLIILATSTKWGGLPVYNIATVFIKASVLTFYLRFTVDVYFKLCSYAVLFIVVANAIVNIVGSAILECTAPGQASCQQTIIIQIVSAAVNSATDAVILLLPFWLLRPMKVPLSRKIGIAVVLMTGGFVFFVSIFRLVSTTQLDDNLDATYRGGNSLKWSVIETWSGIICACMPYAKPLINRYFPHSWAATKYDSSGSERRLATINMEEGANNDQPEDKGVMVAARKASSSRIGSVCVPRDVIIAT	{hypothetical protein NECHADRAFT_85344 [Nectria haematococca mpVI 77-13-4]}	{NA}	{NA}	{NA}	{NA}	{NA}	{NA}	{NA}	{NA}	{NA}	{0.987728414243899 true}	{NA}
Scaffold1	182812	184577	Gene	-	FW16_GLEAN_10012176	NA	ATGGCGGATACCAGAGACAAGTCTCTCGGCGAGGAGAAGATTGAAGCTCAGCAGGTTGAAGCTGCTCAGGATGCGCAGCTCGGTCATCTTGCTGATCAAGAGGATCACGAAACTGGCATTTGGGGTTCCTTTGTAAAGTACCCTTGGGCTTCTGCCTGGTGCATTTACGCCTGTTGGTGCATCATCCTTGTCAGTTTCGATCTTCAGGCCGCTGGCAGTGTCATCGGTATTCCTCAATTCCGCAAGGACTTTGGCTTCAAGTTTGGCGAAGACTATGTGATCCCGGCTGAGTGGCAGTCCGCCTTTAGTGGTGCTCCCGTTGCTACGGCCGTCATCTCTTCGCTCATCTCGGCCGAACTCGCAGACTGGGTTGGTCGAAAGAACGTTCTCGGCGGCGCC…	MADTRDKSLGEEKIEAQQVEAAQDAQLGHLADQEDHETGIWGSFVKYPWASAWCIYACWCIILVSFDLQAAGSVIGIPQFRKDFGFKFGEDYVIPAEWQSAFSGAPVATAVISSLISAELADWVGRKNVLGGALVISFIAVTVEFIATTNLVFFIGKLINGFMIGAVATTMISYIGEITPLALRGVFTCCVGVAYGIGPLVAFIVINYTGDVQTRWAYRTVFCCQFGFAGVATILLPFMPESPWWLISKGKRDRAIRSLRKLGHDGEAGHKKLALIELTLEQVRQETEGVTYMECLRKSNLRRTIISIMPLCIQAFSGIAFVAGYFTYYLQLAGYSTTKSYQIQIAQPVLSIVGNLMAAAMVDKVGRRALTFWGLVILTIFLLITGGLGLGSSQPAITG…	{hypothetical protein NECHADRAFT_49658 [Nectria haematococca mpVI 77-13-4]}	{NA}	{NA}	{NA}	{NA}	{NA}	{NA}	{NA}	{IPR003663; Sugar/inositol transporter IPR005828; Major facilitator, sugar transporter-like IPR005829; Sugar transporter, conserved site IPR020846; Major facilitator superfamily domain}	{GO:0005215; transporter activity; molecular_function GO:0016020; membrane; cellular_component GO:0016021; integral component of membrane; cellular_component GO:0022857; transmembrane transporter activity; molecular_function GO:0022891; substrate-specific transmembrane transporter activity; molecular_function GO:0055085; transmembrane transport; biological_process}	{NA}	{NA}
Scaffold1	186117	187164	Gene	-	FW16_GLEAN_10012177	NA	ATGCCGCCTCGAAAAAGAAGTGTGCCTAGCTCCGGCGCCGATGACGAAGCTGTCCCCAAAAGACGGTCCCTTCGTCAGGCGGCATCAAAAGGCCGCCAGCCACCCGAGCCAGTCCATGAGGAACCAACTCCCCCAAAGAAGACAACAGTCAAAGTAGAGGAGAAGAAGCAACCCAAGAAGCCCAAGGCAGCCCCCAAGAGTCGAGCAGCAACTAAGGCTGATCCGCCAAAGACGAAGAAGAAGTCTCAAGAAGAAAATGCACCTAAAAAGGAGGCTCAGAACAGTGCTCGCGCCGCGTCCGAGGACTCTGATGTGGACTCAATCCCAGCGATCAATCCTGAAGCTCCCAGACATGACGGTCAGTGGTACTGGCTCCTAAAGGCTGAGCCAGAGACGCGC…	MPPRKRSVPSSGADDEAVPKRRSLRQAASKGRQPPEPVHEEPTPPKKTTVKVEEKKQPKKPKAAPKSRAATKADPPKTKKKSQEENAPKKEAQNSARAASEDSDVDSIPAINPEAPRHDGQWYWLLKAEPETRIVNGIDVKFSIDDLRDKDEPEGWDGIRNYAARNNMRNMNVGDLAFFYASNCKEPGIMGTMEIVKEFSEDKSARQPGAPYYDPKSTKEKPIWDLVHVEFRKKFAVPIHLKELRELGKPGGPLEAMQLIKQSRLSVTKVSADEWNTLCELADKKAAEAGLEHQGPK	{hypothetical protein FVEG_03501 [Fusarium verticillioides 7600]}	{NA}	{COG2947 Predicted RNA-binding protein, contains PUA-like domain R General function prediction only}	{NA}	{THYN1_MOUSE Thymocyte nuclear protein 1 OS=Mus musculus GN=Thyn1 PE=1 SV=1}	{NA}	{NA}	{NA}	{IPR002740; EVE domain IPR015947; PUA-like domain}	{NA}	{NA}	{NA}
Scaffold1	187349	187376	Repeat:TRF:TandemRepeat	+	FW16_TR0035	ID=FW16_TR0035;PeriodSize=14;CopyNumber=2.0;PercentMatches=100;PercentIndels=0;Consensus=AGTGAATAATTCCA;	AGTGAATAATTCCA	NA	NA	NA	NA	NA	NA	NA	NA	NA	NA	NA	NA	NA
Scaffold1	187550	188984	Gene	-	FW16_GLEAN_10012178	NA	ATGGCCGAGAAGCGTCGAGACTCCATCGCCGATGATTGGCTGGAGGTCGAGAGCGCTGCCTCCGTCCTGTCGCTTCCAGATGACGATGACCATGATCTGTATCACCACTCGCAACCAACATCTCCTCTCCTCCCCGCGCAAGCGCATCATTCCCCTGGGTCTTATACACCCCAGGTCGAGCTAGCTGTCGAGAAACCCACTCCCGAGAGCCCGCGCCAGCCATCAGAACGATCGCCGACACCCCACAATGAAGCTACCGAAGCTACCGAAGCCAAACCATCGGCTTCAATTGAAGAGACGTCCATGGATGACGACACTTTCTCTGCATCCCCCATCGACTGCCACAAGTCTTGTTGCACAGCGATAACGTCACTCGACGATGTTGCAAAGCTCGCCCGC…	MAEKRRDSIADDWLEVESAASVLSLPDDDDHDLYHHSQPTSPLLPAQAHHSPGSYTPQVELAVEKPTPESPRQPSERSPTPHNEATEATEAKPSASIEETSMDDDTFSASPIDCHKSCCTAITSLDDVAKLARELAGPRVSTLSHLQSTCKGILTQAKDLETMLGAYAKHWVAQGSNVDTDEMPLSASVWDWISNLRDELLRAQGEMQRLKPPGKSADSTDSNLPPPLEAKDIPLSTNMVLASCLEKLEDMQNTLADFLPIFKVDFDEFRTKWMSFPVKETEKELQPPQSPRSSRRQPPHPAVCRIRRALYDLKDHIQMIVVFLSKLCHSHQTPGLIDPTVTRSLVDLSEAITTILTNHGSEWIESDTRSAPQGLISYTQFLELDPDVLHDINGHLDNF…	{hypothetical protein NECHADRAFT_101756 [Nectria haematococca mpVI 77-13-4]}	{NA}	{NA}	{NA}	{NA}	{NA}	{NA}	{NA}	{NA}	{NA}	{NA}	{NA}
Scaffold1	190488	191638	Gene	+	FW16_GLEAN_10012179	NA	ATGCTTTGCCAATTCCTCCCCCTTGCCTTCCTGGCTTCTCAAGCTGTGGCCTACGACCAGGTCCTCGGCTTCAAGGCTGCTCCCGAGTATGAGACTCGCAGCCTTGACGAGATCTACAAGGCCGCTCTCAAGGAGGGTGACACCGTCACCCTCTGGCACGGAGGTGATGAGAAGAACCAGCAAGATGGTCTGAAAAAGGCATTCGAGAAGCGATTCCCCGGCATCACTCTCAATGTCACCGTCGACCTGTCCAAGTACCACGACGGCTTTCTCGACCAGCAGCTCGCCGCCGGCAAGGATGCAGTCTACGTCGACAGCGTCATCCTCCAAACCCTCCACGACTACCCTCGTTGGGCTCAAGAGGGTGCGCTCCTCAACTACGCCCCCGTCGGCTTTGAG…	MLCQFLPLAFLASQAVAYDQVLGFKAAPEYETRSLDEIYKAALKEGDTVTLWHGGDEKNQQDGLKKAFEKRFPGITLNVTVDLSKYHDGFLDQQLAAGKDAVYVDSVILQTLHDYPRWAQEGALLNYAPVGFEEIEHSFKDDTAAWYGVYVFFWSGAWNTKKLPGIKAPVEFEDWLRPEFKEKLVLTYPNDDDAVLWAFYIIMQQYGVSWFDRLVAQKPRWVRGTQTPSTLISDDNSTSAAYFGASGGFGNSDPLSFSVPTKGKFVSWPQTAAILKDAPHPEGAKLLHNFILSPEYQQSSGLWSVRHDIPAPEGFPSLWNETATNPAEFARFMADRNLVERLRFFFESRIGSAQGDSPLEDDI	{hypothetical protein NECHADRAFT_63858 [Nectria haematococca mpVI 77-13-4]}	{NA}	{COG1840 ABC-type Fe3+ transport system, periplasmic component P Inorganic ion transport and metabolism}	{NA}	{NA}	{NA}	{NA}	{NA}	{NA}	{NA}	{NA}	{NA}
Scaffold1	192984	193041	Repeat:RepeatMasker:Transposon	+	FW16_TE0020	ID=FW16_TE0020;Target=rnd-1_family-25 1 57;Class=Unknown;PercDiv=26.3;PercDel=0.0;PercIns=1.8;	NA	NA	NA	NA	NA	NA	NA	NA	NA	NA	NA	NA	NA	NA
Scaffold1	193329	194582	Gene	+	FW16_GLEAN_10012180	NA	ATGGCTGGCCATTGTCACATTAGCTGGGAAAGCTTTGCTTCGCTAATTCACAGAGTTCATCGCTCAGGAGCATTTCAGAAAGATTTCTCAGCATCGGCCCAGACCAGTGTGAAGGCGGTTCTTGAGATCGGGGGTACACGGCAGTCTATGCAGTCGTCATCCGCCAAACATCAGCGAACCTTGTTATCTGTTCTCTTAGCCACAAGCTCAGGAGAATGTTCAGATATTCGAGACAAGATATTTGCCGTTCTCACTCTCGCAGGCGACTACAACTTGGAGCGAGATGCTGATGATTTCGGACCAAACTATCACCTGAGTCCGCAAGAGGTATTTACAAAGTTCGCCAAATGGTGTATTTCCCGAGGCAACTTGAACGTACTCTCATGCACAACAAGGACT…	MAGHCHISWESFASLIHRVHRSGAFQKDFSASAQTSVKAVLEIGGTRQSMQSSSAKHQRTLLSVLLATSSGECSDIRDKIFAVLTLAGDYNLERDADDFGPNYHLSPQEVFTKFAKWCISRGNLNVLSCTTRTEPDLSGELRELPSWVPDWTRIYNDAPFVRYMDHLPFNARQLGLLANEPIIDAPVVMEDDALILSGVTVDVVKEVAPLPPSRIHSGAPRNLGSILLHYKRWLCDHHGMSRFQAGTHDQNIREFFWRTMTAGLDAEGCPAADHIGRWFHDYLRQVEQTELQSQGVGPNHFTVSAGEDYQTYFRNSVVMSAVLMWSYKRRPAVTKRGTMALVPENTQNGDIIVVVAGAKVPLVLRRVQSGSSESYAVLGEAFDNDVMDGSFLKLLVENQ…	{hypothetical protein NECHADRAFT_49740 [Nectria haematococca mpVI 77-13-4]}	{NA}	{NA}	{NA}	{NA}	{NA}	{NA}	{NA}	{NA}	{NA}	{0.996544296786586 true}	{NA}
Scaffold1	196187	197619	Gene	+	FW16_GLEAN_10012181	NA	ATGGCCGACACAAAGCCCCACGACGAGCATGTGGACGGCAAGTCCAGCCTCGAGTCCAACGCCGAGGAGGCGATCCCGACTGGCGCCCTCGCGATGGACTCGATCCACAGACAACAGGTTGAGAAGAAGTTGAAGCGAAAGCTGGATGCGAGATGCAGTCTCTTTGTTCTGATTTATATCATGAACTACCTGGACCGCAACAACATTGCAGCCGCACGACTCAAGGGTCTTCAGGATGACTTGAAGCTCGACGACACACAATACGCGACATGTCTGAGCATTCTCTATGTTGGATACATTCTCATGCAGGTTCCTTCCAACATGTTCATCAATCGCATCAGCCGGCCGTCGCTGTACATCGCCTGTGCCATGCTTCTCTGGGGTCTCGTCTCGACCCTC…	MADTKPHDEHVDGKSSLESNAEEAIPTGALAMDSIHRQQVEKKLKRKLDARCSLFVLIYIMNYLDRNNIAAARLKGLQDDLKLDDTQYATCLSILYVGYILMQVPSNMFINRISRPSLYIACAMLLWGLVSTLSGVVHNFTGMVLIRFFLGFVEAAFLPGALLILSKWYTRRELTTRNAILFCGNLISNAFSALIGAGVLSNMQGVLGHAAWRWLFWIEGAITMAVAISAAIILPDLPHNSRGFTEEERQVAQLRMIEDVGEADTDSSEEGIFYGFNLAIKDVKIYIMMLTFTAYVVGLSFNAFFPTLTGTLGFEYVPTLLMSSPPWVFSCIVSLINAWHSDRTEEKFWHIVGPICVGVVGFVISMSTLNVAARYVALFLQASSYAGFIVFYSWISSSF…	{predicted protein [Nectria haematococca mpVI 77-13-4]}	{NA}	{NA}	{NA}	{NA}	{NA}	{NA}	{NA}	{IPR011701; Major facilitator superfamily IPR020846; Major facilitator superfamily domain}	{GO:0016021; integral component of membrane; cellular_component GO:0055085; transmembrane transport; biological_process}	{NA}	{NA}
Scaffold1	196351	196944	Repeat:RepeatMasker:Transposon	-	FW16_TE0021	ID=FW16_TE0021;Target=rnd-4_family-819 637 1227;Class=DNA/hAT-Charlie;PercDiv=37.2;PercDel=1.2;PercIns=1.7;	NA	NA	NA	NA	NA	NA	NA	NA	NA	NA	NA	NA	NA	NA
Scaffold1	197265	197406	Repeat:RepeatMasker:Transposon	-	FW16_TE0022	ID=FW16_TE0022;Target=rnd-4_family-819 231 378;Class=DNA/hAT-Charlie;PercDiv=34.8;PercDel=4.9;PercIns=0.7;	NA	NA	NA	NA	NA	NA	NA	NA	NA	NA	NA	NA	NA	NA
Scaffold1	199182	200031	Gene	+	FW16_GLEAN_10012182	NA	ATGGTTCAGCAAATCCCCCAAGCCTCTCGTCTCACTGACCTCTTCAGCCTCAAGGGCAAGGTCGTCGTCGTCACCGGCGCGTCCGGACCCCGCGGCATGGGCATTGAGGCTGCCCGCGGCTGTGCCGAGATGGGCGCCGACGTCGCCATCACCTACTCTTCCCGCAAGGAGGGCGCCGAGAAGAACGTCCAGGAGCTTGTCTCCGACTATGGCGTCAAGGCTCAGGCTTACCACCTCAACACCACAAACTACGACGACGTCGAGAAGTTTGTGAACCAGGTTGTTGCCGACTTTGGCAAGATTGACGCTTTCATCGCCAACGCCGGTGCTACCGCCGATGCCGGTGTCATTGACAGCTCCGCCGCGGACTGGGACCACGTTATCCAGGTCGACCTCAAC…	MVQQIPQASRLTDLFSLKGKVVVVTGASGPRGMGIEAARGCAEMGADVAITYSSRKEGAEKNVQELVSDYGVKAQAYHLNTTNYDDVEKFVNQVVADFGKIDAFIANAGATADAGVIDSSAADWDHVIQVDLNGTAYCAKAVGARFREQGHGSFVITASMSGHIANFPQEQTSYNVAKAGCIHMAKSLANEWRDFARVNSISPGYIDTGLSDFIDAKTQELWRSMIPMGRNGDAKELKGAYVYLVSDASTYTTGADIVIDGGYTCR	{predicted protein [Nectria haematococca mpVI 77-13-4]}	{K17742 SOU1 sorbose reductase 1.1.1.289 Metabolism--Carbohydrate metabolism--Fructose and mannose metabolism}	{COG1028 NAD(P)-dependent dehydrogenase, short-chain alcohol dehydrogenase family IQR Lipid transport and metabolism;Secondary metabolites biosynthesis, transport and catabolism;General function prediction only}	{NA}	{MTDH_HYPJE NADP-dependent mannitol dehydrogenase OS=Hypocrea jecorina GN=lxr1 PE=1 SV=1}	{Mdh1 0 Phaeosphaeria nodorum (related: Stagonospora nodorum) Unaffected pathogenicity}	{NA}	{NA}	{IPR002198; Short-chain dehydrogenase/reductase SDR IPR002347; Glucose/ribitol dehydrogenase IPR016040; NAD(P)-binding domain}	{GO:0008152; metabolic process; biological_process GO:0016491; oxidoreductase activity; molecular_function}	{NA}	{NA}
Scaffold1	201829	204860	Gene	+	FW16_GLEAN_10012183	NA	ATGGCCAATACACCTAAACTCGAAGACTACACCATTATTATTTTCTCACCACTGGTAATTGAGCAGAAGGCGGCATGCCTTATGCTAGATGAGGTTCACGATGGAATCCCAGAACGTTACGCCGGTCAGACCGTACTCTACACCTTGGGTAAAATAGCCTCACACAATGTGGCTATCGCCGGATATCCTGCTGGCGAAGTTGGGATAGGTGTGTCGGGAAGCATGGTCTCAGAAGCCTTGAGGGACTTTCCAAATCTCGAAGCAGGCATCCTGGTGGGCATCGCAGCAGGCATCCCGTCCCCAACTCGGGACATTCGTCTCGGAGACGTTGTGGTCGCTGTACCCAGTAGTGACAACCCAGGGGTTGTCGACTATGACCTTTGCAAGGTTCAAGAAGAC…	MANTPKLEDYTIIIFSPLVIEQKAACLMLDEVHDGIPERYAGQTVLYTLGKIASHNVAIAGYPAGEVGIGVSGSMVSEALRDFPNLEAGILVGIAAGIPSPTRDIRLGDVVVAVPSSDNPGVVDYDLCKVQEDGIRLKQWQNSTHPLLRSAIASIQVHESRLEFSFTRHLDVLWRASDFKRPGPALPSSESFTSNPRDGPIAHYGTILSGNGVIKSKKKRDELRDKYGGIAIEMEAAGMTTRLPVAVVRGISDFADSEKNDEWHGYAAVTAAAYAKEMLIRLGLRKATGSVSQSIISSDVDTGLRLSLPEKCLFVGRETELSKLEEWVGFCPKKTPQRSIVTLWGFAGVGKSQLVSEFVKQQREKYPDYDIFWIAGATKAAFEQSILSVLKLADNLEAT…	{hypothetical protein EMCG_08615 [Emmonsia crescens UAMH 3008]}	{NA}	{NA}	{NA}	{NA}	{NA}	{NA}	{NA}	{IPR000845; Nucleoside phosphorylase domain IPR002182; NB-ARC IPR011990; Tetratricopeptide-like helical domain IPR018017; Nucleoside phosphorylase IPR019734; Tetratricopeptide repeat IPR027417; P-loop containing nucleoside triphosphate hydrolase}	{GO:0003824; catalytic activity; molecular_function GO:0005515; protein binding; molecular_function GO:0009116; nucleoside metabolic process; biological_process GO:0043531; ADP binding; molecular_function}	{NA}	{Penicillium marneffei}
Scaffold1	205471	206439	Gene	+	FW16_GLEAN_10012184	NA	ATGCGTCAACTTCTTGACTCGGCTGCAGACGCCATCGGCGGTACACCGCTGGTGCGGCTCGATCGCATCACCTCATCTTTGGGCCTCGACGGAACCATTCTTGCCAAGCTTGACTACCTCAATCCCGGAGGTTCAAAAAAAGATCGTGTCGCACTCGGAATCATCGAGGAAGCCGAGAAGCTGGGCACACTCAAGCCTGGCCAGCCAGTAGTCGAGCTTACGAGCGGCAACACAGGCACTGGGCTCTCGATTGTCTGCGCCATCAAAGGTCACCCATTCATTGCCGTCATGTCCCGCGGGAATTCGATCGAGCGGGCGCGTATGATGTCGGCCCTAGGCGCGGAGGTTGTCCTGGTTGATCAGATGCCTGGATCCGTGCCGGGGCAAGTTTCTGGTCCG…	MRQLLDSAADAIGGTPLVRLDRITSSLGLDGTILAKLDYLNPGGSKKDRVALGIIEEAEKLGTLKPGQPVVELTSGNTGTGLSIVCAIKGHPFIAVMSRGNSIERARMMSALGAEVVLVDQMPGSVPGQVSGPDLALVEQKAKEIEIARGAFRADQFTRDGNWMAHHDGTGAEIWQQTDGHIDGFVDFVGSGGTYAGVTKKLKSLKPSVKCFIVEPVGAAVLAKEQVTQPEHPIQGGGYVMPDLVYLKDVPVDGYIQVTGDQAREGARLLARKEGIFGGFSSGANISAAIELLKGEMVGKTIAIMICDSGLKYLSTDLWLES	{hypothetical protein NECHADRAFT_49739 [Nectria haematococca mpVI 77-13-4]}	{K01738 cysK cysteine synthase A 2.5.1.47 Metabolism--Amino acid metabolism--Cysteine and methionine metabolism|Metabolism--Energy metabolism--Sulfur metabolism|Metabolism--Global and overview maps--Metabolic pathways|Metabolism--Global and overview maps--Biosynthesis of secondary metabolites|Metabolism--Global and overview maps--Microbial metabolism in diverse environments|Metabolism--Global and…	{COG0031 Cysteine synthase E Amino acid transport and metabolism}	{NA}	{CYSK_STAES Cysteine synthase OS=Staphylococcus epidermidis (strain ATCC 12228) GN=cysK PE=3 SV=1}	{NA}	{NA}	{NA}	{IPR001926; Tryptophan synthase beta subunit-like PLP-dependent enzyme}	{NA}	{NA}	{NA}
Scaffold1	206918	209058	Gene	-	FW16_GLEAN_10012185	NA	ATGAGCTCGGTGAAATGGAGCCCCGTCTACGAACGACAAGTTCCCGAAGACACAGTCACTACCCTCCACCAGCTCTGCGCTACCTGCTCAAGGCTGCAAAAAGAGTCATCCCTCTTGCGGCGCTTGTCCCGTGGAGAGAAGCTACGGCTCCACACCAAAGAGACTGTCAAGCTATGCTCAGTAAAGCACCTGAAGGATGGGTATCTTGGCAGCTGTCATCTCTGTGCCCTGCTATGGACCCACGCTGGGGTTACCCGCTTCGACCCGGACAAGGGAATAGTCAAAGAGCCAGACATCACTGTGTGTCTGGAAGCTAGGGATTTTGAAATAGAATATGCGCTGGAGTATCAGACTTCGGGTCTCCAGAAGTGGTGGAACGATCTGGTCCCACCTTTCATA…	MSSVKWSPVYERQVPEDTVTTLHQLCATCSRLQKESSLLRRLSRGEKLRLHTKETVKLCSVKHLKDGYLGSCHLCALLWTHAGVTRFDPDKGIVKEPDITVCLEARDFEIEYALEYQTSGLQKWWNDLVPPFITELGVVVLTISRVYASKSPAIDIDINRYELYIYPSSNGRLNSATFRHGKEPISSKNYMKLAQIQSWYRDCSENHLKCTAYPGMVTQGSQLPSRLLDLQGDKIKLECNVESLPHLQHTTLSHMWGPDPNACLQLTQARLREFESNIPSSLLPTKYLEAIRIAKALGFRYIWIDSLCIIQDSDEDWKKEALKMAAVYGRTALNISYVYPPSDSPSQQHLRDPRIIVPCELPMKHLKSGSNSSSSNSTPLVVQSAPGFVNKFWSPTTYK…	{hypothetical protein NECHADRAFT_87692 [Nectria haematococca mpVI 77-13-4]}	{NA}	{NA}	{NA}	{NA}	{NA}	{NA}	{NA}	{IPR010730; Heterokaryon incompatibility}	{NA}	{0.999922727489535 true}	{NA}
Scaffold1	209800	213139	Gene	+	FW16_GLEAN_10012186	NA	ATGGCCGAATCGCTCCTCCGGACGGCACAGCATGAACTCGATCGCATAGCCGGGGGGTTGCATGAGGATACGCTCGACACGATATCTTCCCTCACAATAGTCCTTGCGCACCAAGGAGCCGACCAAGGAAAGTTCAAAGAGGCCGGGAAGCTGGCTCGAAAGGCTATCCGGGGATACTCGAAATTGAAGGGGCCCAGGAATGCTGCAACGATGCGCCTCCTCAGGGAGATATCTTGCATCTACACTGCACGAAGCCGTCAACTATTGCAACACGATCCTGCCCCTGGCTCCCCGGAAAGAAACCGCGTGGTTAGTTACACGAAGGTGTACATCTCTATTTGTCAGGAACTCTCGATGACAGAAGTCTCGGTGATGCTGGGGGGTCTAGGCCGAGTTCTG…	MAESLLRTAQHELDRIAGGLHEDTLDTISSLTIVLAHQGADQGKFKEAGKLARKAIRGYSKLKGPRNAATMRLLREISCIYTARSRQLLQHDPAPGSPERNRVVSYTKVYISICQELSMTEVSVMLGGLGRVLAWAGNTANALIAVQWKYVSAISSSHSWNACNMCAQKISLLPLHICLDFLDVEVCSMCYASFYTQRDTNALGSISRDPAHEFLKVEAREPLATGNADIAREFNIWLRYAAMGIQRTDTQPSLKPFFITTENDMDKKAYNSYLKRCHATLEIQLAELKSRSECGSWKYNPETFSNQHLESPIVKKSAILIAEAQHAEGSSSLIRRCSKGYSVPPGSIYERLPLNGTNSLIRLLELLPGDTADPLVCNLVVRDQSESPVYEAVSWTWGK…	{hypothetical protein NECHADRAFT_101761 [Nectria haematococca mpVI 77-13-4]}	{NA}	{NA}	{NA}	{NA}	{NA}	{NA}	{NA}	{IPR010730; Heterokaryon incompatibility}	{NA}	{NA}	{NA}
Scaffold1	211169	211213	Repeat:RepeatMasker:Transposon	+	FW16_TE0023	ID=FW16_TE0023;Target=rnd-1_family-25 1 45;Class=Unknown;PercDiv=15.6;PercDel=0.0;PercIns=0.0;	NA	NA	NA	NA	NA	NA	NA	NA	NA	NA	NA	NA	NA	NA
Scaffold1	213779	217756	Gene	-	FW16_GLEAN_10012187	NA	ATGCTTCTCAAACTAGTCGCTCCTTTGATTACCAGCCTTGTGGTGGCTACTCCAGCCCTGGCGGCCACATTTAGCCATCTCGATCCAGCTCGCTGCGTGGATCCGTCCGGCATGAAAAAGTGTGTTGAAAAGGTGGATGCGGAACAGCTAAACTGCGTCTATAGCTGTGAATACCAGGAAACGGTCGAATGGGTTCTGAAGACCTGCGACGAGCAGCCAGAGGAGGGGTTTCCCTTCTACCCTGCCCCTGTTGATGCGCCTAATGCTTGCTCGTGCAACAAGGCCAAAGTTGTCGAAACTGTCGGCAAGGTGCTGGAGGAGCAGAATGACTGTGAAGGAGGAGCATCAGATGCGTGGGAAAGATTGTCTCCGGCGCAATTAAAGGCCAAGGTCGCCCCG…	MLLKLVAPLITSLVVATPALAATFSHLDPARCVDPSGMKKCVEKVDAEQLNCVYSCEYQETVEWVLKTCDEQPEEGFPFYPAPVDAPNACSCNKAKVVETVGKVLEEQNDCEGGASDAWERLSPAQLKAKVAPACVCCSWSAALSAYWNICPDMDPNYLGVDSFFHSLMGGAWEKWPKCKFENTTCHTEYNYTLPGSKDAKFYEPGEFPKNGTQTTMTNLAGTITSPISGATFTWMMNSTAHTITAAGVHTTAASASTTAVSENNTPTDTVYTFVSFIALMMRVFGVKREPDFQQENINVRDAIIYEIATRKATNPKDKSFGLRAVLSKLGPQLDDPDYDKDLCQIYRELFLQLLDWSESLDLLLFCDSSTTSTLPSWMPNWAMDRDKSWLNRKSALTS…	{hypothetical protein NECHADRAFT_49773 [Nectria haematococca mpVI 77-13-4]}	{NA}	{NA}	{NA}	{NA}	{NA}	{NA}	{NA}	{NA}	{NA}	{NA}	{NA}
Scaffold1	219278	219302	Repeat:TRF:TandemRepeat	+	FW16_TR0036	ID=FW16_TR0036;PeriodSize=12;CopyNumber=2.1;PercentMatches=100;PercentIndels=0;Consensus=GATTGTCCCTAG;	GATTGTCCCTAG	NA	NA	NA	NA	NA	NA	NA	NA	NA	NA	NA	NA	NA
Scaffold1	222080	226123	Gene	+	FW16_GLEAN_10012188	NA	ATGCAGGGCTTTCTTCTGCTCGGCGCCGCAGCCATTGGCCTAGCCAATGCTGCCGCCGTCGAATTCCCCAAGAGGAACTACGACAACGTTCCCGGCAACCCGTACAACAACATTCCCCAGGGCTACACCACCTCGACCGTCTACGAGACGCAGATTTTTACAGTTACTGACTGTCCTGATGATGTCCCCGACTGCCCCAACGCGCCTCACGTCACCACAAAGACCATCGCTGTCTCGACTACCATCTGCCCCATCACCGAAGTCGAGACTCCTCCTGGTTCCGTCTCCGAGGCTTCTACTGCATACGTTCCTCCTCAGCCTACTTCGTCGTCTATCCCATATGGACCTCCTCCCGTGGAAACCAAGCCCACCACTTCTTCGGCTCCTCCTGCTGAGACG…	MQGFLLLGAAAIGLANAAAVEFPKRNYDNVPGNPYNNIPQGYTTSTVYETQIFTVTDCPDDVPDCPNAPHVTTKTIAVSTTICPITEVETPPGSVSEASTAYVPPQPTSSSIPYGPPPVETKPTTSSAPPAETQPSSSVPPVESESSSLPPVDTTQYGPPSETKPTSSAPETLCSLFETESSSVPPVETKPTTTAKQSTTPYAPPPAGSTEVSSSVPSVETESTSVPPVETESTSVPPVETKPTTTGKQSTQYGPPPSETLPATSEGTTELTTSTPKPQTTGWTTSTVYTTEVHTVTSCAPEVPDCPGTPHVTTKTIAVSTTVCPVTETQPVPTGKGSTDYPPPPVKTTTKPGVSTEEVPSSSEEVPSSSEVPSSSEGVPTTSEVVPTTTGKYPPPPKS…	{hypothetical protein NECHADRAFT_101762 [Nectria haematococca mpVI 77-13-4]}	{NA}	{NA}	{NA}	{NA}	{NA}	{NA}	{NA}	{NA}	{NA}	{NA}	{NA}
Scaffold1	222786	222863	Repeat:TRF:TandemRepeat	+	FW16_TR0037	ID=FW16_TR0037;PeriodSize=30;CopyNumber=2.6;PercentMatches=80;PercentIndels=8;Consensus=GTCCCCCCGTTGAGACCGAGTCCACTTCA;	GTCCCCCCGTTGAGACCGAGTCCACTTCA	NA	NA	NA	NA	NA	NA	NA	NA	NA	NA	NA	NA	NA
Scaffold1	223207	223254	Repeat:TRF:TandemRepeat	+	FW16_TR0038	ID=FW16_TR0038;PeriodSize=21;CopyNumber=2.3;PercentMatches=85;PercentIndels=7;Consensus=CTGAGGAGGTTCCCAGCTCAT;	CTGAGGAGGTTCCCAGCTCAT	NA	NA	NA	NA	NA	NA	NA	NA	NA	NA	NA	NA	NA
Scaffold1	223212	223294	Repeat:TRF:TandemRepeat	+	FW16_TR0040	ID=FW16_TR0040;PeriodSize=39;CopyNumber=2.1;PercentMatches=84;PercentIndels=4;Consensus=GAGGTCCCTAGCTCATCCGAGGAGGTTCCCACCACTTCT;	GAGGTCCCTAGCTCATCCGAGGAGGTTCCCACCACTTCT	NA	NA	NA	NA	NA	NA	NA	NA	NA	NA	NA	NA	NA
Scaffold1	223233	223272	Repeat:TRF:TandemRepeat	+	FW16_TR0039	ID=FW16_TR0039;PeriodSize=18;CopyNumber=2.2;PercentMatches=86;PercentIndels=8;Consensus=GAGGTTCCCAGCTCTTCC;	GAGGTTCCCAGCTCTTCC	NA	NA	NA	NA	NA	NA	NA	NA	NA	NA	NA	NA	NA
Scaffold1	223254	223306	Repeat:TRF:TandemRepeat	+	FW16_TR0041	ID=FW16_TR0041;PeriodSize=21;CopyNumber=2.5;PercentMatches=76;PercentIndels=11;Consensus=GTCCCTACCACTTCCGAGGGT;	GTCCCTACCACTTCCGAGGGT	NA	NA	NA	NA	NA	NA	NA	NA	NA	NA	NA	NA	NA
Scaffold1	223275	223538	Repeat:TRF:TandemRepeat	+	FW16_TR0044	ID=FW16_TR0044;PeriodSize=113;CopyNumber=2.3;PercentMatches=82;PercentIndels=0;Consensus=GTTCCCACCTCGTCTGAGGCTGTTCCTACCACCTCTGGAAAGTACCCTCCTCCCCCCAAGTCGTCCACCAAGCCCGGTCACTCTACTGAGGAGGTTCCCACCACCTCCGAAGAG;	GTTCCCACCTCGTCTGAGGCTGTTCCTACCACCTCTGGAAAGTACCCTCCTCCCCCCAAGTCGTCCACCAAGCCCGGTCACTCTACTGAGGAGGTTCCCACCACCTCCGAAGAG	NA	NA	NA	NA	NA	NA	NA	NA	NA	NA	NA	NA	NA
Scaffold1	223355	223659	Repeat:TRF:TandemRepeat	+	FW16_TR0045	ID=FW16_TR0045;PeriodSize=135;CopyNumber=2.3;PercentMatches=81;PercentIndels=7;Consensus=TTCTTCTGAAGAGGTTCCCACTCGTCCGAGGAGGTTCCCACCACCTCTGAGGCTGTCCCTACCACCACTGGAAAGTACCCCCTCCCCCCAAGTCGTCCACCAAGCCTGGTCACTCTACCGAGGAGGTTCCTAC;	TTCTTCTGAAGAGGTTCCCACTCGTCCGAGGAGGTTCCCACCACCTCTGAGGCTGTCCCTACCACCACTGGAAAGTACCCCCTCCCCCCAAGTCGTCCACCAAGCCTGGTCACTCTACCGAGGAGGTTCCTAC	NA	NA	NA	NA	NA	NA	NA	NA	NA	NA	NA	NA	NA
Scaffold1	223360	223407	Repeat:TRF:TandemRepeat	+	FW16_TR0042	ID=FW16_TR0042;PeriodSize=21;CopyNumber=2.3;PercentMatches=85;PercentIndels=0;Consensus=CTGAGGAGGTTCCCACCACGT;	CTGAGGAGGTTCCCACCACGT	NA	NA	NA	NA	NA	NA	NA	NA	NA	NA	NA	NA	NA
Scaffold1	223473	223512	Repeat:TRF:TandemRepeat	+	FW16_TR0043	ID=FW16_TR0043;PeriodSize=21;CopyNumber=1.9;PercentMatches=89;PercentIndels=0;Consensus=CTGAAGAGGTTCCCACTTCCT;	CTGAAGAGGTTCCCACTTCCT	NA	NA	NA	NA	NA	NA	NA	NA	NA	NA	NA	NA	NA
Scaffold1	223967	224018	Repeat:TRF:TandemRepeat	+	FW16_TR0046	ID=FW16_TR0046;PeriodSize=27;CopyNumber=1.9;PercentMatches=96;PercentIndels=0;Consensus=GGCACTGAGGTCGTTCCCACCACCACC;	GGCACTGAGGTCGTTCCCACCACCACC	NA	NA	NA	NA	NA	NA	NA	NA	NA	NA	NA	NA	NA
Scaffold1	224933	225035	Repeat:TRF:TandemRepeat	+	FW16_TR0047	ID=FW16_TR0047;PeriodSize=33;CopyNumber=3.1;PercentMatches=81;PercentIndels=2;Consensus=ACTGGACACACCGAGGTCACTCCTCCCAAACCT;	ACTGGACACACCGAGGTCACTCCTCCCAAACCT	NA	NA	NA	NA	NA	NA	NA	NA	NA	NA	NA	NA	NA
Scaffold1	225643	225747	Repeat:TRF:TandemRepeat	+	FW16_TR0049	ID=FW16_TR0049;PeriodSize=48;CopyNumber=2.2;PercentMatches=84;PercentIndels=3;Consensus=CGTCGAGACTGAGACTGTTGTCCCCACCAAGCCCGTCGAGACCAAGCC;	CGTCGAGACTGAGACTGTTGTCCCCACCAAGCCCGTCGAGACCAAGCC	NA	NA	NA	NA	NA	NA	NA	NA	NA	NA	NA	NA	NA
Scaffold1	225668	225833	Repeat:TRF:TandemRepeat	+	FW16_TR0050	ID=FW16_TR0050;PeriodSize=78;CopyNumber=2.1;PercentMatches=84;PercentIndels=0;Consensus=ACCAAGCCTGTGGAGACCAAGCCCGTCGAGACTGAGACCGAGATTCCCACCAAGCCCGTCGAAACCAAGCCCGTCGAG;	ACCAAGCCTGTGGAGACCAAGCCCGTCGAGACTGAGACCGAGATTCCCACCAAGCCCGTCGAAACCAAGCCCGTCGAG	NA	NA	NA	NA	NA	NA	NA	NA	NA	NA	NA	NA	NA
Scaffold1	225675	225788	Repeat:RepeatMasker:Transposon	-	FW16_TE0011	ID=FW16_TE0011;Target=Vandal8 6119 6226;Class=DNA/MULE-MuDR;PercDiv=29.0;PercDel=3.5;PercIns=9.3;	NA	NA	NA	NA	NA	NA	NA	NA	NA	NA	NA	NA	NA	NA
Scaffold1	225716	225777	Repeat:TRF:TandemRepeat	+	FW16_TR0051	ID=FW16_TR0051;PeriodSize=15;CopyNumber=4.1;PercentMatches=89;PercentIndels=0;Consensus=ACCAAGCCCGTCGAG;	ACCAAGCCCGTCGAG	NA	NA	NA	NA	NA	NA	NA	NA	NA	NA	NA	NA	NA
Scaffold1	225726	225838	Repeat:RepeatMasker:Transposon	-	FW16_TE0012	ID=FW16_TE0012;Target=DNA30_Lch 450 564;Class=DNA/DNA;PercDiv=30.9;PercDel=4.4;PercIns=2.6;	NA	NA	NA	NA	NA	NA	NA	NA	NA	NA	NA	NA	NA	NA
Scaffold1	225794	225833	Repeat:TRF:TandemRepeat	+	FW16_TR0052	ID=FW16_TR0052;PeriodSize=15;CopyNumber=2.7;PercentMatches=88;PercentIndels=0;Consensus=ACCAAGCCTGTCGAA;	ACCAAGCCTGTCGAA	NA	NA	NA	NA	NA	NA	NA	NA	NA	NA	NA	NA	NA
Scaffold1	225866	225895	Repeat:TRF:TandemRepeat	+	FW16_TR0053	ID=FW16_TR0053;PeriodSize=15;CopyNumber=2.0;PercentMatches=93;PercentIndels=0;Consensus=ACTCAGCCCACCTAC;	ACTCAGCCCACCTAC	NA	NA	NA	NA	NA	NA	NA	NA	NA	NA	NA	NA	NA
Scaffold1	228301	229491	Gene	+	FW16_GLEAN_10012189	NA	ATGTCTTTCAAGTCCGCTGCTGCTCTTGTTGGCGCTTTCGCCGCCACCGCCCTCGCCCACGGCACTGTCACCGGTATCAAGGTTGACGGCACCTACCACGGTGGTTACAAGCTTGACTACTACTACGCTAAGCAGAACGGTGGCAGTGTCCCCGAGATTGCTGCTTGGTCTGCTGAGAACCTCGACAACGGCTTTGTCGCCCCCGATGCCTACAGCACCGTCGACATCAACTGCCACAAGAACAGTGCCCCCGGTGCTACCTCTGTCTCCGTCAAGGCTGGCGGTGAAGTGGCCTTCGAATGGAGCACATGGCCAGACAGCCATTTCGGTCCTGTCTTCACCTACGTCGCCAAGTGCGCCGGTGAATGCTCCGCCGCTGACCCTGCTACCCTGAAGTGG…	MSFKSAAALVGAFAATALAHGTVTGIKVDGTYHGGYKLDYYYAKQNGGSVPEIAAWSAENLDNGFVAPDAYSTVDINCHKNSAPGATSVSVKAGGEVAFEWSTWPDSHFGPVFTYVAKCAGECSAADPATLKWVKIDEGGIDIAAQKWAATDLIENNNTWVTTVPSTLASGNYVFRHEIIAMHGAGETNGAQNYPQCFNIEITGGGSDNPEGVLGTELYSATDAGIKFNPYGEIKSYEIPGPALYGSGSGSGSGSGSGSGSPTSAAPAIPANTTVASPVVPEPETPISAPTSLITSVVAPAEPTATSVQGNAASSAAPEAPVATQPATEEPSEPSEPTEPSTGSGSELPETFTLDTFIDWLRANAGSKKARRHARAFF	{hypothetical protein NECHADRAFT_19032 [Nectria haematococca mpVI 77-13-4]}	{K01179 E3.2.1.4 endoglucanase 3.2.1.4 Metabolism--Carbohydrate metabolism--Starch and sucrose metabolism|Metabolism--Global and overview maps--Metabolic pathways}	{NA}	{FFUJ_03777 AA9 -- -- Fusarium fujikuroi IMI 58289 (Fusfu1) AA9 (formerly GH61) proteins are copper-dependent lytic polysaccharide monooxygenases (LPMOs); cleavage of cellulose chains with oxidation of various carbons (C-1, C-4 and C-6) has been reported several times in the literature; AA9 (formerly GH61). The enzymes in this family were originally classified as a glycoside hydrolases (GH61) bas…	{GUN7_HYPJQ Endoglucanase-7 OS=Hypocrea jecorina (strain QM6a) GN=cel61b PE=1 SV=3}	{GzOB021 I1RPX8 Gibberella zeae (related: Fusarium graminearum) Unaffected pathogenicity}	{NA}	{NA}	{IPR005103; Glycoside hydrolase, family 61}	{NA}	{NA}	{NA}
Scaffold1	229090	229115	Repeat:TRF:TandemRepeat	+	FW16_TR0054	ID=FW16_TR0054;PeriodSize=12;CopyNumber=2.2;PercentMatches=100;PercentIndels=0;Consensus=GGTTCCGGCTCT;	GGTTCCGGCTCT	NA	NA	NA	NA	NA	NA	NA	NA	NA	NA	NA	NA	NA
Scaffold1	230114	230180	Repeat:RepeatMasker:Transposon	-	FW16_TE0013	ID=FW16_TE0013;Target=RTE-19_BF 1280 1345;Class=LINE/RTE-BovB;PercDiv=28.8;PercDel=0.0;PercIns=1.5;	NA	NA	NA	NA	NA	NA	NA	NA	NA	NA	NA	NA	NA	NA
Scaffold1	230283	231615	Gene	-	FW16_GLEAN_10012190	NA	ATGTCGCCTCATGCAGTACCACACCAGATCCCTCGGATCAAGCCAACGGCCGAGTTGAAGGAGTTTGCTGTGTCCAGCAATGCCTTTCTCCCAGAGCATAGCCCTCTGAGGCAACTACCAGACTCCTACTATGAGCCTTGGGAGCTCATCATCCAACATCTTCCAGCTCTTGTCGAAAATGGCATTAGAAGAGCGGTGGATCAACTCCCCGTCCTCTCCACAGACCGACTCCAGTCAGAGGCAGAATGGAGGAGAGCATATTCCATCATGGCTTTCTTAACACATGCCTACGTCTGGGGTGGTGAGAAGCCCGCACAGATCCTACCCCCTCAAATCACAGTCCCCTTTCTCAAAGTGTCGAAGCATCTCGAACTCCCCCCTGTTCTCACATATGCCGCC…	MSPHAVPHQIPRIKPTAELKEFAVSSNAFLPEHSPLRQLPDSYYEPWELIIQHLPALVENGIRRAVDQLPVLSTDRLQSEAEWRRAYSIMAFLTHAYVWGGEKPAQILPPQITVPFLKVSKHLELPPVLTYAAANLWNFSCSGNDFSDLSKLDTLHTFTGTESESWFLLISVAMEARAGGIIPRMMEALEAVKTRDYDVIVSALQELKECIDGVGVLLERMYEKCDPMTFYYKIRPFLAGSKNMESAGLPRGVFYDEGDGKGEWRHLRGGSNGQSSLIQFFDIVLGVEHITSGNNTEVKGEKSYHDIVKEYMPGPHRRFLTHIARMGSIRELALLPPTTDGQHRLQEAFTSATDALSKFRNKHIQIVTRYIILPSRQGSKEGPQNLASSSSRKAGEELT…	{predicted protein [Nectria haematococca mpVI 77-13-4]}	{K00463 INDO indoleamine 2,3-dioxygenase 1.13.11.52 Metabolism--Amino acid metabolism--Tryptophan metabolism|Metabolism--Global and overview maps--Metabolic pathways|Human Diseases--Infectious diseases: Parasitic--African trypanosomiasis}	{NA}	{NA}	{NA}	{NA}	{NA}	{NA}	{IPR000898; Indoleamine 2,3-dioxygenase}	{GO:0020037; heme binding; molecular_function}	{0.996415931939375 true}	{NA}
Scaffold1	231144	231181	Repeat:RepeatMasker:Transposon	-	FW16_TE0014	ID=FW16_TE0014;Target=Mariner-85_CCri 517 554;Class=DNA/DNA;PercDiv=18.4;PercDel=0.0;PercIns=0.0;	NA	NA	NA	NA	NA	NA	NA	NA	NA	NA	NA	NA	NA	NA
Scaffold1	232234	233774	Gene	+	FW16_GLEAN_10012191	NA	ATGGAGTTGTCAGGATTCGTCGATCGTCTACGGAGCGGAGCCTCCCCCAAGTTCCCGCAAGATGCTAATTCGTTAGAGTTTGCCCGTCATCTCGACTCCCAGGACAAGCTAAGCCATCTTCGGGATGAGTTTGTCATCCCCACAAAGAGATCTCTCAAGAAGAAGGCTTTGGATGGATCGATTCCTTCTCACGGTGCCTCTTCTAATGGCACTAACGGTACCAATGGTCACAGCAATGGCCACAACGGATCAAAGGACGACTCGGAGCAGTGCCTCTACTTTGTTGGCAACTCCCTTGGTGCTCAACCCAAGGCAGTCCGAGAGTATCTCAACGCTCAGCTTGAGACATGGGCATCCATTGGTGTCAACGGCCACTTCAGCGCAATGGGCAACTCCCCA…	MELSGFVDRLRSGASPKFPQDANSLEFARHLDSQDKLSHLRDEFVIPTKRSLKKKALDGSIPSHGASSNGTNGTNGHSNGHNGSKDDSEQCLYFVGNSLGAQPKAVREYLNAQLETWASIGVNGHFSAMGNSPLTPWQDMAEDCAIKSADIVGASPSEIVIMNTLTANLHFLMASFYKPNEKRHKIILEWKPFPSDHYAIESQVVWHGLDPEKSMVKIHPNEDFIITTDLILATIDEHAEDTALLLLPGIQYYSGQLFDIPRITAYAQERGIVVGWDLAHAAGNVELKLHDWNVDFACWCTYKYINAGPGSIAGAYVHEKHGKVEFKDDSGKPTYRPRLMGWYGGDKSVRFNMDNNFVPTAGAGGYQLSNPSAIDLASLSGALSVFNKTKMYEIRSKAL…	{predicted protein [Nectria haematococca mpVI 77-13-4]}	{K01556 KYNU, kynU kynureninase 3.7.1.3 Metabolism--Amino acid metabolism--Tryptophan metabolism|Metabolism--Global and overview maps--Metabolic pathways}	{COG3844 Kynureninase E Amino acid transport and metabolism}	{NA}	{KYNU1_NEUCR Kynureninase 1 OS=Neurospora crassa (strain ATCC 24698 / 74-OR23-1A / CBS 708.71 / DSM 1257 / FGSC 987) GN=kyn-1 PE=3 SV=1}	{NA}	{NA}	{NA}	{IPR000192; Aminotransferase class V domain IPR010111; Kynureninase IPR015421; Pyridoxal phosphate-dependent transferase, major region, subdomain 1 IPR015422; Pyridoxal phosphate-dependent transferase, major region, subdomain 2 IPR015424; Pyridoxal phosphate-dependent transferase}	{GO:0003824; catalytic activity; molecular_function GO:0005737; cytoplasm; cellular_component GO:0006569; tryptophan catabolic process; biological_process GO:0009435; NAD biosynthetic process; biological_process GO:0030170; pyridoxal phosphate binding; molecular_function GO:0030429; kynureninase activity; molecular_function}	{NA}	{NA}
Scaffold1	234503	236719	Gene	-	FW16_GLEAN_10012192	NA	ATGGACGTGGATGCTACGGAACAAGAGCCAGGGCGGTACATCCGCAGCCGCATCGCGAATGCCTGCGATGGCTGCAAGGCTAGAAAAGTCAAATGCGATGGCAAATTGCCCTGTGGCTACTGTTCGAGGCGGCAGAGACCTCATACCTGTCACTACTCGCCTCAGCGACGACGCCGCAATGGCCAATCATTGGCATCCCTGACATCTCCTCCAGCTTCCGAGAGAGATGCCCGTGCTCATTCTACAAGAAATACAACTCCATCAACACCGGCAGATGCAGAGCTCACGAGGCCGGTATCGGCACAACAACAAGGCATGGACGCTGAGGATGAGACTGAAGTGCCGAGAGAAGCGCGACTAGTTTGCGATGCTCAAGGAAAACTCATATTTGTGGGAGAT…	MDVDATEQEPGRYIRSRIANACDGCKARKVKCDGKLPCGYCSRRQRPHTCHYSPQRRRRNGQSLASLTSPPASERDARAHSTRNTTPSTPADAELTRPVSAQQQGMDAEDETEVPREARLVCDAQGKLIFVGDCAPLSFFQSVRQLVTTRVGQNAFAPQTSRYSVLENAPAHQSRRVPGDNRLPSINPDDIPSAVSTYLSVATGLVDLFDNRRLLEDLMLWANLDQKPDDATAVVNLLVLAIGRQMDNEELAQDYFEYARDKAYANLSGNLSVTSIQIFTLITLYMLCSCQINGAFLFFGIAVRAAYSVGIHRTEVNARFGPDIHRQRDRLWKSLRVVDLFLSTSMGRPPATSDVDCTVPYQNPNEGASEAPDLLNASVQIFLVLEGVVTEIYSRRKIS…	{predicted protein [Nectria haematococca mpVI 77-13-4]}	{NA}	{NA}	{NA}	{NA}	{GzZC292 I1RLM4 Gibberella zeae (related: Fusarium graminearum) Unaffected pathogenicity}	{NA}	{NA}	{IPR001138; Zn(2)-C6 fungal-type DNA-binding domain IPR007219; Transcription factor domain, fungi}	{GO:0000981; RNA polymerase II transcription factor activity, sequence-specific DNA binding; molecular_function GO:0003677; DNA binding; molecular_function GO:0005634; nucleus; cellular_component GO:0006351; transcription, DNA-templated; biological_process GO:0006355; regulation of transcription, DNA-templated; biological_process GO:0008270; zinc ion binding; molecular_function}	{NA}	{NA}
Scaffold1	237483	239851	Gene	-	FW16_GLEAN_10012193	NA	ATGGCTGTCGAAACCACCAACCCGGAGGACGTTGTTGTCCAGCCGGCCTACAACGAAAAGTTCCCTCACTCGGATGTCGACCTCAAGTCTGACACCGATGGTGAGGATGACAGGATTACAGATCTTTTCACTAGTTTTCCTATGCCCAAGGGAGTTGAGCCTGAGCCTAACCCGCTGACGGTTCGTGCCGTTGTGGTTGGTATCATCCTCGGATCACTCGTCAACGCCTCCAACGTCTACCTGGGTTTGAAGACAGGATTTACCTTTCCCGCCACTATGTTCGGTGCTATCTTTGGTTATGGCTTCATCTTGGTGTTGACCAAGTCCCTCCCCAACGTCCCCTTTCTCGGAGGCAAATTCGGTCCTCAGGAGAACTCCATCATCCAGGCCTCTGCTACT…	MAVETTNPEDVVVQPAYNEKFPHSDVDLKSDTDGEDDRITDLFTSFPMPKGVEPEPNPLTVRAVVVGIILGSLVNASNVYLGLKTGFTFPATMFGAIFGYGFILVLTKSLPNVPFLGGKFGPQENSIIQASATGAGGMAGVFVAGLPAMYRLDLLSDDPKKDFGRILTITFVCALFGLFAAVPLRRFFIINVARELNLVFPTPTATAMTIRSMHAVGSGATDAMKKVKALGWAFLLAILIIVVGQYADGILHNWHIFTWFYIWGGYSASGLMAIESWGWYIQLTPAFFGSGILVGLNAALSWFGGTVVAWALIGPLLVHYGECIGVVVGEGKWEGLTRFGIMTGVDQPGFVPSPRYWLLWPGVMVLMVYSLVEFFLHAKVVWDGIKFAMRESARSLNNK…	{predicted protein [Nectria haematococca mpVI 77-13-4]}	{NA}	{NA}	{NA}	{NA}	{NA}	{NA}	{NA}	{IPR004813; Oligopeptide transporter, OPT superfamily}	{GO:0055085; transmembrane transport; biological_process}	{NA}	{NA}
Scaffold1	241995	242022	Repeat:TRF:TandemRepeat	+	FW16_TR0055	ID=FW16_TR0055;PeriodSize=14;CopyNumber=2.0;PercentMatches=100;PercentIndels=0;Consensus=GCCAAGACGACAAG;	GCCAAGACGACAAG	NA	NA	NA	NA	NA	NA	NA	NA	NA	NA	NA	NA	NA
Scaffold1	243027	244076	Gene	+	FW16_GLEAN_10012194	NA	ATGGCCGAAGATGACCCTGCGACCATAGTGAAGGCGAACCAACGACTCCTCGTGCGAAACCAAACTCTCTCTTCCGACAAAGCCCCCCCTTCTGCTGTTGTCAGATTTTCCGGTATCACCGCTCAGCCGGTCACCGCTCGCGCGCTCGGTACCGGGAATACTGGGCACCTCGACAGGGGCGATAATTCCAACGGCATCTACTTCAAGACGAAGCCCGGGAGCAAGCTTTGCGGCGGCAACGTCATATGGCATGAGAGAATGACAGTCCCAGGAAACATCGCCGCCATCAAGCGCCTAGTCGTCCAGAACGACAGGAACTTCCCAAATGAGACCGACCCTATCCAAACTCTCCGGCAAGAGCACACAAAGCTTGCCGAAGGGTCCCCCTTCACGCCTCTC…	MAEDDPATIVKANQRLLVRNQTLSSDKAPPSAVVRFSGITAQPVTARALGTGNTGHLDRGDNSNGIYFKTKPGSKLCGGNVIWHERMTVPGNIAAIKRLVVQNDRNFPNETDPIQTLRQEHTKLAEGSPFTPLSFTTPTDQDSSRHPALARLYMGDFSESIDSHFRLKIPFLGTFVILKKFSTRVKTFHWAFPYDLMPQNLAIQAVLVYKYLKDTRAEEPYATARTTKHQPVPDVPLSVFILYWPRFLRFHEVHKLSPYMHPFRFISAHYAKDVAGSSSLAISDYSLDGKRVLSIAGFVRSGSPDIATEHWIEILPHQPARTTETSALYLVPLTIIGIIPEEDLIMLLG	{predicted protein [Nectria haematococca mpVI 77-13-4]}	{NA}	{NA}	{NA}	{NA}	{NA}	{NA}	{NA}	{NA}	{NA}	{NA}	{NA}
Scaffold1	244589	244660	Repeat:RepeatMasker:Transposon	-	FW16_TE0024	ID=FW16_TE0024;Target=rnd-4_family-1088 1 65;Class=Unknown;PercDiv=23.3;PercDel=0.0;PercIns=10.8;	NA	NA	NA	NA	NA	NA	NA	NA	NA	NA	NA	NA	NA	NA
Scaffold1	245436	245480	Repeat:TRF:TandemRepeat	+	FW16_TR0056	ID=FW16_TR0056;PeriodSize=18;CopyNumber=2.4;PercentMatches=92;PercentIndels=3;Consensus=TGAACATTGGACGAACAAA;	TGAACATTGGACGAACAAA	NA	NA	NA	NA	NA	NA	NA	NA	NA	NA	NA	NA	NA
Scaffold1	245694	245756	Repeat:RepeatMasker:Transposon	+	FW16_TE0015	ID=FW16_TE0015;Target=BEL-58_DRe-I 5835 5901;Class=LTR/Pao;PercDiv=20.9;PercDel=7.9;PercIns=1.5;	NA	NA	NA	NA	NA	NA	NA	NA	NA	NA	NA	NA	NA	NA
Scaffold1	246429	247349	Gene	+	FW16_GLEAN_10012195	NA	ATGCCATGTATTCTGGCAGGCGACGAAAAACAGCTTCCACCAGCTGTAATGACCCTTGATGATAAAGACTCGCAATGCAACGCCATCAACCGTCTTGGTCGTGACGGTCAGATATCGCCGCTCGAGTTCTTTATGGGGCTTGGTATGCCCGTGTACCGCCTTCGAACCCAGCTGAGGATGGCAAAGGGTCTGTTAGATCTTTCCAAGCGATTTGGCTATCCCGATGTCAACTGTACCTATGGACCAGGGTGCAGAATTGAGCTCGACGCTCACCGCATCGGTCGGGATCTGGAGTCTTTTGCCTTTGTCAAGTACCCCAAGCTGAACGCGACTCCTACTGGTTCCCTTCAGCCCATTTTCATCCATTGCGAGAATTCATACTGCCACATCGACCCCATT…	MPCILAGDEKQLPPAVMTLDDKDSQCNAINRLGRDGQISPLEFFMGLGMPVYRLRTQLRMAKGLLDLSKRFGYPDVNCTYGPGCRIELDAHRIGRDLESFAFVKYPKLNATPTGSLQPIFIHCENSYCHIDPITKPKSNRDQVIVALDFILDFVLSTSGRVDPSQIAIITPYTANVDVIKSVRRGSKYAALASMKPAKTIYSFQGQEGDIVVAIMATTKQAGPGITTDEHHLNVMLSRHRSGLIIVGDIHVTGRLDGERNKGQRHDHIGLDKFQVVGANGEVSWVNGTMLRGVHRTLWESKRVIMV	{hypothetical protein NECHADRAFT_49767 [Nectria haematococca mpVI 77-13-4]}	{NA}	{NA}	{NA}	{NA}	{NA}	{NA}	{NA}	{IPR027417; P-loop containing nucleoside triphosphate hydrolase}	{NA}	{NA}	{NA}
Scaffold1	247712	247922	Repeat:RepeatMasker:Transposon	-	FW16_TE0025	ID=FW16_TE0025;Target=rnd-4_family-131 9 217;Class=Unknown;PercDiv=30.9;PercDel=2.4;PercIns=3.4;	NA	NA	NA	NA	NA	NA	NA	NA	NA	NA	NA	NA	NA	NA
Scaffold1	248192	249136	Gene	+	FW16_GLEAN_10012196	NA	ATGGCTCCTACAATTCTCATCGCTGGCGCTACTGGCAACACTGGCCGGAATACGACCGAAACCCTGTCGCGACTGATCGCTTCCAAGAGCTTTTTCGCGGGCTACAAGATCCTCGCCCAGACTCGTTCCGCCAACGGAGATGCAGCTAAGCAATTGGCCAAGCTGCCAAACGTCGAGGTCGTGGAGATGGCCTGGACCGAGATAACTGTCGATTGGCTCCGCGAACACAATATTGTCAGGGCATTCATAGCATCGCACATGCTGCCAACCCAGTTTTCCGAAGAGTCGACATTTCACGTCGCCGCTCTCAAAGCAGGCGTCAAGTACGTCGTTCGGATTTCAACTACAGCTGCGAACGCGCGCCCTGACAGTCTGGCGTACTACCCAAGAACGCACTGG…	MAPTILIAGATGNTGRNTTETLSRLIASKSFFAGYKILAQTRSANGDAAKQLAKLPNVEVVEMAWTEITVDWLREHNIVRAFIASHMLPTQFSEESTFHVAALKAGVKYVVRISTTAANARPDSLAYYPRTHWAIESLLASPEFSAMQWTSLQPNVFTPLFLNTAVQFVKDFRETGKQGVLRLMSNEDAPVAPIDGNEVGAIAAHLLAEEDPSRHNKAKYVLNGPEDITGKRLVEMVEQAIGTKVENVVFKDVTFIDHMVTAAPPEFQAIMKTIVHSLDASWEGKCSTSTTSKEMLELGLLKLSPTEAFKAAIE	{hypothetical protein NECHADRAFT_85369 [Nectria haematococca mpVI 77-13-4]}	{NA}	{NA}	{NA}	{NA}	{NA}	{NA}	{NA}	{IPR008030; NmrA-like domain IPR016040; NAD(P)-binding domain}	{NA}	{NA}	{NA}
Scaffold1	249570	250433	Gene	+	FW16_GLEAN_10012197	NA	ATGGCAGATCCCAGCCCTCCTACGGGACTATTCCTCGTTTACGAGCCAAAGGGTCAAGAACCAGCGGTTGACATTGTCATCATCCACGGCTTGAAAGGCCATGCGTACAAGACATGGACCTCTCCTCTCATGCCTGACGTAGTAGTCAATTTGCCCTCAGATCTGCAGTCGGATGGATCAGAGATGATCGTGCCACGACGAGGGCAGATTCTGCGCAGTGTCACTAGCTTGATGAGATGGGCCTCAGGAAAACGAGAGCTGAAGAAAGTCCCCAAGCCAAATATGCCAGTTCCGACGCTCTTCTGGCCTGGCGATTTGCTACCCCAAGATTGTCCGAGTGCCCGTATCCTCACGTACGGATATGACACCAAGATCACCAAATACACGTCCGGTTCAACG…	MADPSPPTGLFLVYEPKGQEPAVDIVIIHGLKGHAYKTWTSPLMPDVVVNLPSDLQSDGSEMIVPRRGQILRSVTSLMRWASGKRELKKVPKPNMPVPTLFWPGDLLPQDCPSARILTYGYDTKITKYTSGSTSKNSVFSHSKDFLFALERNHAKNRPLIFLAHSLGGIVVKEMLALSSTSPTDGLCNIVKSTAAIVFLGTPHRGSPDLSALGAWAKSVLSGLRFQTNSAILDTLGLRTTDLERSQEAFSGL	{P-loop containing Nucleoside Triphosphate Hydrolase [Metarhizium acridum CQMa 102]}	{NA}	{NA}	{NA}	{NA}	{NA}	{NA}	{NA}	{IPR012908; GPI inositol-deacylase PGAP1-like IPR029058; Alpha/Beta hydrolase fold}	{GO:0006505; GPI anchor metabolic process; biological_process GO:0006886; intracellular protein transport; biological_process GO:0016788; hydrolase activity, acting on ester bonds; molecular_function}	{NA}	{NA}
Scaffold1	250479	253561	Gene	+	FW16_GLEAN_10012198	NA	ATGACAAAAATCAACCTTGGTGTATTGGGGAACAAGGTTGTGCCGGACACATCCTCGTTAATCGGAGATCGACGAGAGCGCGCCGAGACCCTCCAGGCCAACCACATGAAGATGTGCCGATTCTCTGGACGAGAGGATGCAAACTTTGTCAAGGTCGTGGGGGAGCTTCGATCGGTATATCTCACAGTTTTGACTGGCACGACCCATGATCCTAGTACTGACCAACCGGCTGCGTTCAACCCAACCATCTCGAATGTCGAGGGCCATGAAGAGTTAACTGCTCAACAAGCCGCTTGCCTCAAATCTCTCCAGTTCCCTTACATGCATCGCCGTCGCCAACTCATCGAGGATCCTTCACCTCAAACAGGACGCTCTTTGATCGAAAACGAGACGTATTCC…	MTKINLGVLGNKVVPDTSSLIGDRRERAETLQANHMKMCRFSGREDANFVKVVGELRSVYLTVLTGTTHDPSTDQPAAFNPTISNVEGHEELTAQQAACLKSLQFPYMHRRRQLIEDPSPQTGRSLIENETYSRWLFDRDLRERPCILSLKGKPGAGKSTLMKQAFLHAKSSFSSSEYCIVGVFVSAKGEPLEHSSDGVFRSLLHQLLPQFPVQLQEAVQPWTELDEWARMMGHREVMWEKSQLKSLLNSILGHKTGKKTIIFIDGLDELGFHESRSHAEFWGQLSKGDNNGCVRLCLSSRHYPHFSFSSALELIAEDLNGGDISTYIDQRLSARIVRSEPRWEPKLRNKIIDKAGGIFLWVILTVDRLLVKYDQGKSLEFLLNYINSMPGELESLLTE…	{hypothetical protein NECHADRAFT_96544 [Nectria haematococca mpVI 77-13-4]}	{NA}	{NA}	{NA}	{NA}	{NA}	{NA}	{NA}	{IPR027417; P-loop containing nucleoside triphosphate hydrolase}	{NA}	{NA}	{NA}
Scaffold1	253890	257774	Gene	+	FW16_GLEAN_10012199	NA	ATGGGTTTGCTTTCGCCTCTGTTGACGGGCTCTCGCGCTTTGTCCTTCCTGAACGAAGAACCCCCGACCTCAGACAGCCAAGACCCAGCCCCGTCAAAGCTCAAGGTAAAACTCCGCTCGTGGATGTGGCTGGCAGCCACTCAGTGTCAAGATGGCGCAATCCAAAGCATCCTCCAGCGTCTCGACGACACATCCGAGGAGCCTGTCCCCGTGATCCTCGACAGAGAAGTGGTGCCGACTACGGGGAAAACCTTCTCGGATGATCCTGAGGCAGGACCCAAGTCCAATCGCTTGACGGATCTTGGAAAGGAGATTGACGCGATACTTGAGCCCGGAGGAGAAGGCATAGATGACGATATCGAGGTCCTGCGGAAAGCGGCAGCAAATACGTATCGGAAC…	MGLLSPLLTGSRALSFLNEEPPTSDSQDPAPSKLKVKLRSWMWLAATQCQDGAIQSILQRLDDTSEEPVPVILDREVVPTTGKTFSDDPEAGPKSNRLTDLGKEIDAILEPGGEGIDDDIEVLRKAAANTYRNLAPQERVGPLSDVEGRCSILFIAIRRGHDIDAEYLLRNHKIDLTFQSSKKQRTALFQAVAQKKANLVSRILQHPFMAPSHYINLGDSKMFTVLHQISGMASEPVEDGVMLRILDAILQYGPNVDALNDSLQTPLHQLIVQDIGQESKRCLERLLDADAEFNTQDNDGNSPLHDACRKRNHTVIRMLLERGAELDCLNDNEETPRELFKRGGLGEEDKKFFAENLSFLQKAPLRRKTAGNVPQKPAEYSEDIRRICDNFPVYFRYQW…	{hypothetical protein NECHADRAFT_85371 [Nectria haematococca mpVI 77-13-4]}	{NA}	{NA}	{NA}	{NA}	{NA}	{NA}	{NA}	{IPR002110; Ankyrin repeat IPR002523; Mg2+ transporter protein, CorA-like/Zinc transport protein ZntB IPR020683; Ankyrin repeat-containing domain}	{GO:0005515; protein binding; molecular_function GO:0016020; membrane; cellular_component GO:0030001; metal ion transport; biological_process GO:0046873; metal ion transmembrane transporter activity; molecular_function GO:0055085; transmembrane transport; biological_process}	{NA}	{NA}
Scaffold1	255986	256046	Repeat:RepeatMasker:Transposon	+	FW16_TE0016	ID=FW16_TE0016;Target=GYPSIA_I-int 16338 16397;Class=LTR/Gypsy;PercDiv=16.9;PercDel=1.6;PercIns=3.3;	NA	NA	NA	NA	NA	NA	NA	NA	NA	NA	NA	NA	NA	NA
Scaffold1	257984	259510	Gene	-	FW16_GLEAN_10012200	NA	ATGACTTCTACGAACCTCGCATGGCGCCAGGTCAGTCCTGGAGTGTGGAGTCGCTCCATCGATGAGATCGAGAAGTTCTACGCTACCATGGTGGTTCTCTACGAGGCTAGTGGCCGCATGTTCTTTGGCATGACTGGCCATGTTTCTCTCTCCATCAAGATCCCCGAGGGCACTTCTCAAGAGCAGGCTGAAGAGGCCGCCGACAAGGCCTTGAGAAAGGCCTGGCTCGCTCTAAGATATGCCCACCCCACTCTCGCTGCCAAGGTCACTGAGAACGCCGAAACCCGCGAATGGACAAAGACTTATTGTCAGTTCAAAAACGAAGCCGAAAAGGAAGCTTGGCTCGAAAAAACGCTTATTCACATCTCGACTGGGCAAACTGGCAACGAGTGGGCCAAC…	MTSTNLAWRQVSPGVWSRSIDEIEKFYATMVVLYEASGRMFFGMTGHVSLSIKIPEGTSQEQAEEAADKALRKAWLALRYAHPTLAAKVTENAETREWTKTYCQFKNEAEKEAWLEKTLIHISTGQTGNEWANSDPPAPKVPTMFVLDLPADGTSTVRRDLVFRSPHDIIDGIGTLMMLNNFITRAAEAYEKGDSFEIPVFDGSETANLSPSYRLAAQVPPELTKAQKKRVEEITAQKAAVASDPSVEHLALPFNSGPLLPGRHQRLALTLSQEQTKRLITACKAVGATPTHVFHTAAAMVMRDVQEPPSEKKRVRYINYILRNERDKCTEPYSTALHSASVYHSVSGQSLIVDMDLPAAGTKIDPKQRREEFLSVLENMKDFYHTVKEDKEHYILTPT…	{hypothetical protein NECHADRAFT_96545 [Nectria haematococca mpVI 77-13-4]}	{NA}	{NA}	{NA}	{NA}	{NA}	{NA}	{NA}	{NA}	{NA}	{0.999978296681094 true}	{NA}
Scaffold1	259981	261272	Gene	-	FW16_GLEAN_10012201	NA	ATGCAGCAAGCTAGATCCACTCGAGCGGGATATAAAAAGTCCCGAAATGGCTGCACAAGATGCAAGAAGAGACGAGTCAAGTGTGACGAAGAAGTTCCATGCTCGGCTTGTGTGAGACACAAGGTTCCATGTAGCCTTGCATCTCCCGATGGCGAACATGAAGGTATTCACATTCCCGACCGATCTCGCCATTCTCCCAACAATAGCTCTTCCGGCTTCAACTTTTCGTCCTTGCTTTCTGGTTCTCTGTTCGAAAGCCCTCGAGAAGATGCAGACTGTTGGGTTGCCAACGTTGAGCTCATGTTTCATTACTCAACCGTCACGTATAAAACGATGTGCTTCTCAGACCAAGTCGTGTCAACGTTTCTGCACGACATGCCTCGCCTGGCTCTGTCTCAT…	MQQARSTRAGYKKSRNGCTRCKKRRVKCDEEVPCSACVRHKVPCSLASPDGEHEGIHIPDRSRHSPNNSSSGFNFSSLLSGSLFESPREDADCWVANVELMFHYSTVTYKTMCFSDQVVSTFLHDMPRLALSHPYFLREILSLSAYHLAYLHPEKRQSYVLLASKHHDLAVRGIREVLSGPITSANCHALYAAAIFIVINKFAAFPSCEDYQTHGCLMPIQALVEMFSLVNGISALLMSSEGKNIPTGPLKDFFNRSICPFPPSELFQGLLTRVPELLLRVESDALDSKAKLILITTLQSFVECLEDTINRPTVSCPPEIRVQFMWPMMVTRDFLELAGSGHPLALVTLAYYDTLLSWVESRYWFFEGWAQPLMEAIIEKVRGSEWEDLVSWPASIVLK…	{hypothetical protein NECHADRAFT_96546 [Nectria haematococca mpVI 77-13-4]}	{NA}	{NA}	{NA}	{NA}	{NA}	{NA}	{NA}	{IPR001138; Zn(2)-C6 fungal-type DNA-binding domain}	{GO:0000981; RNA polymerase II transcription factor activity, sequence-specific DNA binding; molecular_function GO:0005634; nucleus; cellular_component GO:0006355; regulation of transcription, DNA-templated; biological_process GO:0008270; zinc ion binding; molecular_function}	{NA}	{NA}
Scaffold1	262120	263856	Gene	-	FW16_GLEAN_10012202	NA	ATGGTCAAGAACGGCTCCCACTTTGACTTTGTCGTCGTCGGAGGCGGCACAGCCGGCAATGTCGTCGCCGGCCGTCTTGCCGAGAACCCCAACGTGAGCATTCTCGTCGTCGAAGCCGGCATCGGTAACCCGCAAGACGTCCACGAAATCACTACGCCCTCGTCTGCCATGGGTCTTCGTGGAAGCAAGCATGACTGGGCTTACAAGACCACAATGGTCAAACGCGACGACTATGAGCGTATCGAGAAACCCAATACCCGTGGCAAGGCTCTCGGTGGAAGTTCTTCGCTGAACTACTTCACCTGGGTTCCTGGTTGCAAACCTACCTTTGACATGTGGGAGGAGTACGGTGGGAAGGAGTGGACCTGGGATCCTCTCGTTCCATACCTTCGCAAGAGT…	MVKNGSHFDFVVVGGGTAGNVVAGRLAENPNVSILVVEAGIGNPQDVHEITTPSSAMGLRGSKHDWAYKTTMVKRDDYERIEKPNTRGKALGGSSSLNYFTWVPGCKPTFDMWEEYGGKEWTWDPLVPYLRKSATYHDDLGLYSKDLQKLGKGGPLPISHAELLDDLQPFRDLLTEAWKDRGGTLTENIYDGEMIGLTHCVDTIYKGQRSGSFLFVKNKPNITILPEVHSKKLIIDEASRVCKGVTVIDSSGAELSFYATREVILSQGVFESPKLLMLSGIGPKNELSKHGITTLVDSRHVGQNLLDHPGVPFVLKVKDGYGMDDHLLRAGPKHDGAVSAFSKGHAGPMGSGLLELVGFPRIDSYLEKDAQYRERKAANGGKDPFCPGGQPHFELDFVA…	{predicted protein [Nectria haematococca mpVI 77-13-4]}	{NA}	{NA}	{NA}	{NA}	{NA}	{NA}	{NA}	{IPR000172; Glucose-methanol-choline oxidoreductase, N-terminal IPR007867; Glucose-methanol-choline oxidoreductase, C-terminal IPR012132; Glucose-methanol-choline oxidoreductase IPR023753; FAD/NAD(P)-binding domain}	{GO:0016491; oxidoreductase activity; molecular_function GO:0016614; oxidoreductase activity, acting on CH-OH group of donors; molecular_function GO:0050660; flavin adenine dinucleotide binding; molecular_function GO:0055114; oxidation-reduction process; biological_process}	{NA}	{Postia placenta}
Scaffold1	264233	264275	Repeat:RepeatMasker:Transposon	-	FW16_TE0017	ID=FW16_TE0017;Target=Copia12-NVi_I-int 3227 3270;Class=LTR/Copia;PercDiv=18.6;PercDel=2.3;PercIns=0.0;	NA	NA	NA	NA	NA	NA	NA	NA	NA	NA	NA	NA	NA	NA
Scaffold1	264756	266750	Gene	+	FW16_GLEAN_10012203	NA	ATGGCCCCAGTTTACACCCTGGCCGAAGGGTGCCCCCAGCCCAGCAACGCAACCAGTGTCCAGTTGCGGAATGGCTCCGGCGGAGGTCTCGTCCTGCTTCAGGACACGCAGCTGCTCGAAACCTTGGCACACTTTGCTCGCGAGCGAATTCCTGAGCGTGTTGTCCACGCAAAGGCAGCTGGCGCATACGGCGAATTGGAAGTTACAGATGACTGTTCCGACCTCACTTCGGCCAGCTTCCTCAGCGCAGTTGGCAAGAAGACCAAATGTCTTCTCCGCATCTCGACTGTTGGGCCTGAGCGAGGATCCGCTGATACAGTTCGCGATGTACACGGCTGGGCGATGAAGCTCTACACTGATGATGGCAATCTTGATTTTGTTTTCAACAACACGCCCGTG…	MAPVYTLAEGCPQPSNATSVQLRNGSGGGLVLLQDTQLLETLAHFARERIPERVVHAKAAGAYGELEVTDDCSDLTSASFLSAVGKKTKCLLRISTVGPERGSADTVRDVHGWAMKLYTDDGNLDFVFNNTPVFFIRDPVKFPSLNRSHKRHPKTNMPDADMFWDFHVGNPEGIHELMHLFSDRGTPASLRTMNAYSGHTYKLTKEDGSFSYIKMHIKSQLGVKNFDRKTATKIAGENPDYLVHDLFEAIDKKDYPKWDVFVQVMSPEQAENYKWNIFDMTKVWPHRDFPLRKIAQLTLNENPRNYFTDIEQAAFSPSTMVPGWAPSADPVLQARMFSYPDAARYRLGTNYQMLPTNAAKSPVYCPFQRDGFMNFGTNYGDDPNYIGSMLKPTTFRTTA…	{hypothetical protein NECHADRAFT_85374 [Nectria haematococca mpVI 77-13-4]}	{K03781 katE, CAT, catB, srpA catalase 1.11.1.6 Metabolism--Amino acid metabolism--Tryptophan metabolism|Metabolism--Carbohydrate metabolism--Glyoxylate and dicarboxylate metabolism|Metabolism--Global and overview maps--Biosynthesis of secondary metabolites|Metabolism--Global and overview maps--Biosynthesis of antibiotics|Metabolism--Global and overview maps--Carbon metabolism|Environmental Infor…	{COG0753 Catalase P Inorganic ion transport and metabolism}	{NA}	{CATA_PICAN Peroxisomal catalase OS=Pichia angusta GN=PXP9 PE=1 SV=1}	{CAT1 AAC39448 Candida albicans Reduced virulence}	{gi:194099998 Predicted (katA) protein KatA [Catalase (CVF760)] [Neisseria gonorrhoeae NCCP11945]}	{NA}	{IPR010582; Catalase immune-responsive domain IPR011614; Catalase core domain IPR018028; Catalase, mono-functional, haem-containing IPR020835; Catalase-like domain IPR024708; Catalase active site IPR024711; Catalase, mono-functional, haem-containing, clades 1 and 3}	{GO:0004096; catalase activity; molecular_function GO:0006979; response to oxidative stress; biological_process GO:0020037; heme binding; molecular_function GO:0055114; oxidation-reduction process; biological_process}	{0.999959790010287 true}	{NA}
Scaffold1	267455	269158	Gene	-	FW16_GLEAN_10012204	NA	ATGACACCGCCAAACCCCCAGAAGCCTAGCCCTCCACAGAAAGAATATGCCTTCGTCACGCCTCATCAGCATGGAGCTTCGCGAAGCCATGCCATGCGAGAGCATTGGAGGCAGCGCAGGCATAAGAAGGATCTCGCCAAGAGGCAACGAGAACACCGGACTCAGCATGTGTTGCTGCCAACCCCTTCAACGAGCGAGGCGACCGACTCACAGCCCTCGACCGAGACGACCGATACGGGCCCGGAGAGCACTGTTTTTGCTGGCGGAGGAATGTTTGATCCTGCCATGTTCGAGACTGATATGGACTCAATGATGAGCGGAGTGCCTGGCCAGGCAATGTCCGGCATGAATCTCGCGCTGGGATCAGCTCGACTGGATCCCTTTGATCAGTTTCCAGTC…	MTPPNPQKPSPPQKEYAFVTPHQHGASRSHAMREHWRQRRHKKDLAKRQREHRTQHVLLPTPSTSEATDSQPSTETTDTGPESTVFAGGGMFDPAMFETDMDSMMSGVPGQAMSGMNLALGSARLDPFDQFPVQLTPKHHKLLHHWLSTYATMMFDDVHSQAFNPMRDVWCPLDLSNAASFNAIMAHSAAHLARMQGLRQSKEALKFKTEAVRIVQAWMDDPQRALSDDVLAAVLRLLTYERYWGTEAEWHVHYNGLSNLIQARGGIEALQSNWRLGLTTFLVSLMSKPSWFDCSNQIEELSSQNLDAHLHPILGDTTNLHRIRCLWLLSFVQDVGTFRVNSPDIYAHGTSQFPAIKEALGLLKLHLKQNEAGSMRQDACTKPEFTRLACLFFICILLQ…	{hypothetical protein FOMG_10098 [Fusarium oxysporum f. sp. melonis 26406]}	{NA}	{NA}	{NA}	{NA}	{NA}	{NA}	{NA}	{IPR021858; Protein of unknown function DUF3468}	{NA}	{1.000000000000000 true}	{NA}
Scaffold1	270666	271605	Gene	+	FW16_GLEAN_10012205	NA	ATGGAGTGGGAGCCAGCAACTCCCGATGATGTCGCTCCCTGCCCCCCTCTAAGCAGGGATGTCGTGATCCCAGACTCCCAGGAAAACAAAGACGATGTCTTCTCCTCTTCTCTGCCCAAGGGCACCGTAATCCCAGATTCTGAGAAAGACTCGGATATCGCGTTTGCACACGTTCTGGCCAAGAGATTGTTCATTTACAAGACGCATCTCTCGGACCTTAGCGCTGATGCATCTGGTTTCAGAGTTGAGAACAACGCTCTGGATGAATGCAACATCCGGGCCCTGGTTCTCAGGGCCACAACTGTCTGTTCTGAGCTGCCAGCGACGTCTCAGGTAGACTATTTCCCATTCATGATGAATGGGACATCAATGACCCACCCCCATGGTATCACTGGGTGC…	MEWEPATPDDVAPCPPLSRDVVIPDSQENKDDVFSSSLPKGTVIPDSEKDSDIAFAHVLAKRLFIYKTHLSDLSADASGFRVENNALDECNIRALVLRATTVCSELPATSQVDYFPFMMNGTSMTHPHGITGCTPLSPTQNTLVGMPSNTVLGLQSVHRDNTNKRIIALPTPITKLSFNPIQSIMDETQVLGGLQYVLGPNATSQFGPDWDHLDA	{predicted protein [Nectria haematococca mpVI 77-13-4]}	{NA}	{NA}	{NA}	{NA}	{NA}	{NA}	{NA}	{NA}	{NA}	{NA}	{NA}
Scaffold1	272311	272418	Repeat:RepeatMasker:Transposon	-	FW16_TE0026	ID=FW16_TE0026;Target=rnd-4_family-629 24 130;Class=Unknown;PercDiv=25.2;PercDel=0.0;PercIns=0.9;	NA	NA	NA	NA	NA	NA	NA	NA	NA	NA	NA	NA	NA	NA
Scaffold1	272639	273217	Gene	-	FW16_GLEAN_10012206	NA	ATGAAGTTGACGGCCGCTCTCCTTGCCCTCCCTCTGGTGTCTGCCTTTGGATTTTCACCCCGCCACGAAGGCCACGATCACGACAACAGCAGTGACCATAGCAATAAAACCAGTGGCACTGGCCATGACCACTCCATGGCTCACGGACGATTCAACTTTACCCCCTCTGGTATCCCCTGGCCTACTTGCGCCCGAACCTGCTGCAACGCCAACTTCCAATACTTTCCCAAGCCTGTGAACCACCCTCTCTGCGTTAGTCAGGCATTCTACGACAACGTTACCACCTGTGTGGCGACCAACTGCACAGAGTACGAGCAGGGTGCGTATGCTGTCGTCGCAGAGATTGAGTGTCCCCAAGAGGAGGACTACGAGGTCGACATTGAAAAGGATGATGTCATC…	MKLTAALLALPLVSAFGFSPRHEGHDHDNSSDHSNKTSGTGHDHSMAHGRFNFTPSGIPWPTCARTCCNANFQYFPKPVNHPLCVSQAFYDNVTTCVATNCTEYEQGAYAVVAEIECPQEEDYEVDIEKDDVISALKKEGGTPQFCSGVNNETIECQNATTEGRGTLAYGQGELVIPTFTVASLAILLSLAF	{expressed protein [Nectria haematococca mpVI 77-13-4]}	{NA}	{NA}	{NA}	{NA}	{NA}	{NA}	{NA}	{NA}	{NA}	{NA}	{NA}
Scaffold1	274603	276447	Gene	+	FW16_GLEAN_10012207	NA	ATGGAATGTGCCGAGTATCACGTCCCCGTCTCCAAGCTTGAGGGCTTTTGGGAGAAGGAATCTACGGAGAGTCCCACTGTTTCTCCCAAATGGAGTTATTCGACCTCTTTGCAGAAAATCTCGAAATCACCGACGCGGCAACTCACACCAACCGACGAGAACCTCAACACAACCTCCATTGTTGACTCCTCAGTGTACCTAGCTCAGTACAATGCCCTCACCGCCGTCTATCGTGAGAATCTCGTCGAGGCAGGCTTTGGAATCGCTATCCTGGTCGCTGGATTTGGCATTCCCATGGCCCTCACCTGGCTTGGCTATGTTCCATACATGTCAGGTCTCCTCGACAGGGTGAAGCCATATTTTGTCTACCAAACGATTGTGGGAACATACCATGTCCGC…	MECAEYHVPVSKLEGFWEKESTESPTVSPKWSYSTSLQKISKSPTRQLTPTDENLNTTSIVDSSVYLAQYNALTAVYRENLVEAGFGIAILVAGFGIPMALTWLGYVPYMSGLLDRVKPYFVYQTIVGTYHVRPLPHLLGNAPTVGQGLYVLVFFILNLTLTAVNYKTQQPHAWYATRAKEINAYIFYRTGVFAFVLLPLLILFSSRNNFLLWMTNWSHSTYMLLHRWVARMFALQALLHTLLALPLYYPAEAKKEYWIWGAVATVATMIMVFASGLYVRRFAYEAFLVSHILLAVFVIVGCWYHIKYWIGLVWGYEVWLEIACGVWFFDRLVRVGRILKTGRSRSKVTDLGNGYVRVDVPGIRWASEPGNHVYAYFPTLNPLRPWENHPFSALPTALL…	{hypothetical protein NECHADRAFT_56211 [Nectria haematococca mpVI 77-13-4]}	{NA}	{NA}	{NA}	{NA}	{NA}	{NA}	{NA}	{IPR013130; Ferric reductase transmembrane component-like domain}	{NA}	{NA}	{NA}
Scaffold1	276640	277986	Gene	-	FW16_GLEAN_10012208	NA	ATGTGGGATTCTCAGAGCGTCTTGGTTCTCGACGCCGATAGACCACCAATGGCTGAGCTCCTCTACATCTTGCAAGACCACCTGGGTATCAGGCAAGTGGTGTTTGCCAGCTATGAACACTCGCTCAAGCTATCGGCTCTCCTCTGCAAACCAAAGAACGATGCCTGGTGGCAAACCATCCCCATCACCCAAAAGCGGTTCATTGCCAAGTCTGATGGCTTTAAGTTACAATTTCTTTTCGCACCGTCAAAAAGCGGCTTTGACCCGAACACCGTCACATGGCCTAAGCCTATGCCCCCCTACCAAGAGCCCATATTTTTCAGCTTCGACCAGACATATGATGACCGAGGCAATCGAGGACCGGTTTCGTACCTTCTACCGGACGTTGTCGGTCGAATT…	MWDSQSVLVLDADRPPMAELLYILQDHLGIRQVVFASYEHSLKLSALLCKPKNDAWWQTIPITQKRFIAKSDGFKLQFLFAPSKSGFDPNTVTWPKPMPPYQEPIFFSFDQTYDDRGNRGPVSYLLPDVVGRIQRPGRDWSFGRLDQSSRHHVIYRTDVPNKGRQVTFGVRTDSQSRLDRARLWTPLPGVSENPFRVYCKHSYRGVDQIAVQPLEPLTEEPPQQMMPWPTLPNPAPRKQHFSAVSLDNVMQITPCGRVVSLQNDDLWAITGIMIHYADGHRACAGEFRLDCAGESMWVDNMSMLMMGFYEDKDKTARWLGAIESEPTDDGDFLAWISLRCGGILEWWFDEAGPCQLFRRNEMGQLLRL	{hypothetical protein NECHADRAFT_89216 [Nectria haematococca mpVI 77-13-4]}	{NA}	{NA}	{NA}	{NA}	{NA}	{NA}	{NA}	{NA}	{NA}	{NA}	{NA}
Scaffold1	278523	279642	Gene	-	FW16_GLEAN_10012209	NA	ATGCCCCCCCGAAAGCTGCAAGTTGGAGTCGCGGGTCTCGGTCGTATGGGCAAGCGGCATGCCCTCAACTTTCACCAGAATGTGCCTCGGGCCACCCTTGTGGCTGTAAGCAGTCCAGACGTGGCCGAGCGTCAATGGGCGGCTGAGAACCTAGCTCCCCATGGCGTAGCTGTTTACGAGAACTATGCCGACATGATAGCTCACCAGGGTCTGGATGCTATCTGTGTTGCCTCTGCTACCGCAGTTCATGCCGAGCAAGCAAACGCTGCAATTGCTGCAGGCAAACATGTCCTCTGCGAGAAGCCTCTCGGGACTACGGTTGAAGTTTCTCAATCTGTTGTCGACGCTGCCGCCGCCCGTCCCGATCTGAAGGTCATGTGTGGCTTTTCTCGCCGGTTC…	MPPRKLQVGVAGLGRMGKRHALNFHQNVPRATLVAVSSPDVAERQWAAENLAPHGVAVYENYADMIAHQGLDAICVASATAVHAEQANAAIAAGKHVLCEKPLGTTVEVSQSVVDAAAARPDLKVMCGFSRRFDSSYRDAYQKMQSGLIGRPSILRSQTCDVLDPSGFFVAYAQFSGGIFVDCSIHDIDLALWFFGEDSKVRSVHAVGITAVEPDLRQYNDRDNAVGVVEFYDGRIAYLYASRMMAAGQEDSTEIIGTKGKLTVNIVPTDNHVRIYEPGGIRHELPQNYWGRFRAAFTTEAIEFTDCALDDKPVPVNLTTAVTAVRIGAALQQSMITGHKISFDKNGDQLQMARL	{predicted protein [Nectria haematococca mpVI 77-13-4]}	{K00010 iolG myo-inositol 2-dehydrogenase / D-chiro-inositol 1-dehydrogenase 1.1.1.18 1.1.1.369 Metabolism--Biosynthesis of other secondary metabolites--Streptomycin biosynthesis|Metabolism--Carbohydrate metabolism--Inositol phosphate metabolism|Metabolism--Global and overview maps--Metabolic pathways|Metabolism--Global and overview maps--Microbial metabolism in diverse environments|Metabolism--G…	{COG0673 Predicted dehydrogenase R General function prediction only}	{NA}	{NA}	{NA}	{NA}	{NA}	{IPR000683; Oxidoreductase, N-terminal IPR004104; Oxidoreductase, C-terminal IPR016040; NAD(P)-binding domain}	{GO:0008152; metabolic process; biological_process GO:0016491; oxidoreductase activity; molecular_function GO:0055114; oxidation-reduction process; biological_process}	{NA}	{NA}
Scaffold1	280139	282463	Gene	-	FW16_GLEAN_10012210	NA	ATGTTTCAACAGCCAATCGAGACTCAGGAATTAGACTACTCCTACTTCTCCACGGTTCCATGGGGGAAAACATGGGGTCTGGGGTTCAGAATTTGGGGTTACGCGAGTCGAGTCAGTTTGTGGGGTGTTTTCCTTGGTGACGTGTCACCCAAGGAGGATCAGACATGGGTCCAGTGTCCGCGGCGGTTACGGTTTGTGGACGAGACGCAAGATGTTGAGGCCCAGTATTTGTCAGAGAGTCCGTGGCAGATTGGCCATCAAGAGATATCTTTTGCTGACTCGCCGGCGGATCTCGAGCTGGCCGGGGCTGACGTTGATGCGGAGCTCGTGAATAGACATGGAGACGACTGCAGTTTCACAACGGTCCCACAGAGTTCCTTGCTGGGGCTGGCCAACGTC…	MFQQPIETQELDYSYFSTVPWGKTWGLGFRIWGYASRVSLWGVFLGDVSPKEDQTWVQCPRRLRFVDETQDVEAQYLSESPWQIGHQEISFADSPADLELAGADVDAELVNRHGDDCSFTTVPQSSLLGLANVEAGDVFPLTKPHEVRLMEYYRDYMCTWFDLCDCRRHFAIVVPSRAATCPTLLNAIFALSSRHLSLTAQYDPYAADRYHQECLKHLTTVSSDSSALTNDDLLAATILLRTLEELDVPLIGTDHEGHLLGIQLFMNTPNTSTYPSSLRQASFWIGLRQEIYMSFVGQRPVKIKLDHLFIDRSFSPADDDTWANRIIIHCAEVINYCFGVGGRNKNEYQDLINYDQAWLRARPVSWLPIAYSEPNKRMGEVFPYIAYLNHAVVIGLVHS…	{hypothetical protein NECHADRAFT_56680 [Nectria haematococca mpVI 77-13-4]}	{NA}	{NA}	{NA}	{NA}	{NA}	{NA}	{NA}	{IPR021858; Protein of unknown function DUF3468}	{NA}	{0.999870639850899 true}	{NA}
Scaffold1	282636	283489	Gene	+	FW16_GLEAN_10012211	NA	ATGGTCGGCAAACTTGACCCAGTCAAGGGGAAGCGCGATGACTATGACATCGCAATGGAGGAGCATGTTAACATGAACATGGCCGTGGAGCCCTATGGCCCGTCAGGCTTCCGTGGCCTCTTCTCCTCTCCCTATGTTGCCATGTGCGCTGCCTTCTCTGCTATCGGCGGCCTCCTATTCGGCTATGACCAAGGAGTAATCAGCGTCACCCTTGTCATGGCCCATTTCCTCGACCGATTCCCCGAAGTCAGCGACGAAGCACCAGGCGCAGGCTTCAAGAAGGGCCTCATGACGGCCATGATTACATTAGGTGCCTTCATAGGAGCTATCAACCAGGGATGGATCGCCGACTGGATATCTCGCAAGCGGTCTCTTATGGTTGCTGTTGTTGTCTTTGTA…	MVGKLDPVKGKRDDYDIAMEEHVNMNMAVEPYGPSGFRGLFSSPYVAMCAAFSAIGGLLFGYDQGVISVTLVMAHFLDRFPEVSDEAPGAGFKKGLMTAMITLGAFIGAINQGWIADWISRKRSLMVAVVVFVIGSAIQTGAIDYTMLIIGRFIGGIGIGQLSMVVPLYISLKFRPQRSEVLSLSSRSYRFVIGIVVAFWITYGTKDITSHWSWQLHSFCKSSLAFFLDSAQSSCLIRHAGSHPKTEKTKP	{hypothetical protein V501_07211 [Pseudogymnoascus pannorum VKM F-4519 (FW-2642)]}	{NA}	{NA}	{NA}	{NA}	{NA}	{NA}	{NA}	{IPR003663; Sugar/inositol transporter IPR005828; Major facilitator, sugar transporter-like IPR020846; Major facilitator superfamily domain}	{GO:0016020; membrane; cellular_component GO:0016021; integral component of membrane; cellular_component GO:0022857; transmembrane transporter activity; molecular_function GO:0022891; substrate-specific transmembrane transporter activity; molecular_function GO:0055085; transmembrane transport; biological_process}	{NA}	{NA}
Scaffold1	283982	284590	Gene	+	FW16_GLEAN_10012212	NA	ATGGGCCTCGACTCTGAGATGCAGCTTATTATGTCAGGTGTCCTTAATGTCACACAGCTGGTTGGTGTCTTCTCGAGCTTGTGGACCCTTGATCGATTTGGTCGTCGAACTATCCTACTTACTGGCAGCTTCCTGATGTTTGTCCCGCACCTTATTATTGCTGTCTTGGTGGGAAAGTTCTCACACGACTGGCCAAGCTATACTGCCGAGGGCTGGACAAGTGTCACGTTCCTGCTCTTCTATATGCTTGCCTTTGGTGCCTCGTGGGGACCCGTCCCTTGGGCTATGCCAGCCGAGGTCTTCCCATCAAGCCTACGTGCCAAGGGTGTGGCCATTTCGACATGTTCAAACTGGATCAACAACTTCATTATTGGTCTCATCACACCTCCGCTCGTTCAA…	MGLDSEMQLIMSGVLNVTQLVGVFSSLWTLDRFGRRTILLTGSFLMFVPHLIIAVLVGKFSHDWPSYTAEGWTSVTFLLFYMLAFGASWGPVPWAMPAEVFPSSLRAKGVAISTCSNWINNFIIGLITPPLVQKTGFGAYVFFAVFCLLSLVWVYFCVPETNGKTLEEMDEVFNDRSGMEDITKKERTLREVYDEKVARDAA	{hypothetical protein NECHADRAFT_85395 [Nectria haematococca mpVI 77-13-4]}	{NA}	{NA}	{NA}	{NA}	{NA}	{NA}	{NA}	{IPR003663; Sugar/inositol transporter IPR005828; Major facilitator, sugar transporter-like IPR005829; Sugar transporter, conserved site IPR020846; Major facilitator superfamily domain}	{GO:0005215; transporter activity; molecular_function GO:0016020; membrane; cellular_component GO:0016021; integral component of membrane; cellular_component GO:0022857; transmembrane transporter activity; molecular_function GO:0022891; substrate-specific transmembrane transporter activity; molecular_function GO:0055085; transmembrane transport; biological_process}	{NA}	{NA}
Scaffold1	285644	287032	Gene	-	FW16_GLEAN_10012213	NA	ATGAAGTTCCAGACTCTGCTTGTTCTCTTCGCGACTGCCGCCTCGGCTGTCTCTCCGCCTGTGTGCGGTGAGCGACCTGCGGCTTGCGATGCCATGTCCAAGCAGGACAAGAACGCATGCAAGAAGAAGATTGCTGCCATGGATCTCCAGAAGGAGATGTGCCTGGCTCCTCCTCGCACTGTCACTCGCACCGAGTTTGTCTACCCTACCAACACGGTGACCAAGACTTTGGATCCTATCCCCATCACTTCGAAGGCCACCAAGACCATCACCAAGAAGGGCCCGGCCATCACTCCTCCCACCATTACTCTCACCAACACTAACACTGAGATCACCACCGAGACCGTCACAGATACTTCCACTGAGACGGACTACATCATTGAGTCCAAGACTGAGACA…	MKFQTLLVLFATAASAVSPPVCGERPAACDAMSKQDKNACKKKIAAMDLQKEMCLAPPRTVTRTEFVYPTNTVTKTLDPIPITSKATKTITKKGPAITPPTITLTNTNTEITTETVTDTSTETDYIIESKTETSTQTDTKTETKTESKTETVDFVAPTCAPTIKRARREEALPTDCSCLLTVTSGRAPDATSTATVTKRATTITVYEINSVTATVTRTVTETKFTNSKTVQAPETTITETKTETQTDHVPTTVHTAVTQTNTETKTETETATKTETQTDIATQTAPACINPPAWVQPGSSIKIPNSISLKKETLNKGLFENADKFLKKCCEKCFSDKNCDFFKVNIGSLSCDLYYTKTKAGECLPAQCPLGFPTLTLGTKDSSTYYRGPCFKSTPK	{predicted protein [Nectria haematococca mpVI 77-13-4]}	{NA}	{NA}	{NA}	{NA}	{NA}	{NA}	{NA}	{NA}	{NA}	{NA}	{NA}
Scaffold1	285976	286063	Repeat:RepeatMasker:Transposon	-	FW16_TE0018	ID=FW16_TE0018;Target=Gypsy-13_SMo-LTR 591 680;Class=LTR/Gypsy;PercDiv=27.0;PercDel=0.0;PercIns=0.0;	NA	NA	NA	NA	NA	NA	NA	NA	NA	NA	NA	NA	NA	NA
Scaffold1	286002	286051	Repeat:TRF:TandemRepeat	+	FW16_TR0058	ID=FW16_TR0058;PeriodSize=24;CopyNumber=2.1;PercentMatches=84;PercentIndels=0;Consensus=GTCTCGGTCTCCGTCTTGGTCGCA;	GTCTCGGTCTCCGTCTTGGTCGCA	NA	NA	NA	NA	NA	NA	NA	NA	NA	NA	NA	NA	NA
Scaffold1	288454	292804	Gene	-	FW16_GLEAN_10012214	NA	ATGGAGGGCCTCGGGGCCGCTGCCAGCGTCATCGCTGTCGTCGACATGTCGGCCAAAGTCGCGTCCTTGTGCACTGACTATTTCAAGGCTGTTAAGAATGCCAGATCCGACATCAAGTGCCTGCAGAGTGAACTCGACAGCCTCACTACCGTTCTCCGCGGTGCAGAGAGACTTGTGAAAGGTCCCGATGGCAATAAGCTTCAGACGACGGAAGAACTGGATGCCGCGCTTGCTGGGGCTTCAGTTCAACTCCAACGACTGATCGATGAGCTGGAGCGCAAACATGGACGGACCCGGAAGGTTATGAGCCGCTTTGGGATTCGTGCCTTGAAATGGCCGTTTGAAAGCTCCGAGATTGATAGTATCGTCCAGAGCCTCGATAGGAATCAGGATACTATC…	MEGLGAAASVIAVVDMSAKVASLCTDYFKAVKNARSDIKCLQSELDSLTTVLRGAERLVKGPDGNKLQTTEELDAALAGASVQLQRLIDELERKHGRTRKVMSRFGIRALKWPFESSEIDSIVQSLDRNQDTISAALMVDNTALNIETHSNVQRLNSGVQHISRTLNISGIPVAKGAAFDSQTNEHDPKCLPNTRVELRQTITTWAEDPYSDTVFWLNGMAGTGKSTISRTIAHSFSQKKMLGASFFFKRGERDRGNASRLFTTLAAQLITRLPEIGPSTIKAIENEPDLPNKFIQEQFEKLILDPLHELDNRMSAPRVLVLVIDALDECDRLADVRLIINILTRLRSLISIKLKAFVTSRPELPIRLGFNSIKGKYRDLILHEIPKPIIEHDISEFFY…	{hypothetical protein NECHADRAFT_72141 [Nectria haematococca mpVI 77-13-4]}	{NA}	{NA}	{NA}	{NA}	{NA}	{NA}	{NA}	{IPR001680; WD40 repeat IPR011047; Quinoprotein alcohol dehydrogenase-like superfamily IPR015943; WD40/YVTN repeat-like-containing domain IPR017986; WD40-repeat-containing domain IPR019775; WD40 repeat, conserved site IPR020472; G-protein beta WD-40 repeat IPR027417; P-loop containing nucleoside triphosphate hydrolase}	{GO:0005515; protein binding; molecular_function}	{NA}	{NA}
Scaffold1	295473	296053	Gene	-	FW16_GLEAN_10012215	NA	ATGTATTGTCTCCGCCACCTTGCAACCCTTTTCCTTTTTACGGCTATATCGCAAGCCGCTCCTCAGAATGATGACAGGAAGCTCCAACAGAGGAAGCCTGGGCATATCCCGAAGATGTCCAGAGATTTTGGCGAGGATGTGGTGACACACTCGGCCGTCTTGGTGACGACGACGACCAACTACCAGACCATGCCCGCGGGCACTTACACGGAGACGATATCCGAAGGCAAGATTAGGGTGATCGTCGTCGTCGATGCTACTACGACGAGCAAGGCGGAATGTCCGGCAGAGTGTGATTGCTCGAGGATAAAGGACAAGGAAAGCGACGAGTGGTTTCAATGCATCACAAACCCCAACTGCCGCCCATGCAGAGAACCTGGGCTCACGTCGACATCCTCA…	MYCLRHLATLFLFTAISQAAPQNDDRKLQQRKPGHIPKMSRDFGEDVVTHSAVLVTTTTNYQTMPAGTYTETISEGKIRVIVVVDATTTSKAECPAECDCSRIKDKESDEWFQCITNPNCRPCREPGLTSTSSLPSPTPTCPSYCDCTKVKDKESDE	{hypothetical protein NECHADRAFT_85391 [Nectria haematococca mpVI 77-13-4]}	{NA}	{NA}	{NA}	{NA}	{NA}	{NA}	{NA}	{NA}	{NA}	{NA}	{NA}
Scaffold1	297156	298874	Gene	-	FW16_GLEAN_10012216	NA	ATGATTGTCGTGGCTTACCTTCGCCATGGCCTGCGCCTTGTGGTGCCGCTGGCGGTAGCTATCACCGTCTACCTGTATCTTTTCCCAGTCATCCAGGGATGCGCATTTCCTGTCGAGTCGAAAGACAGTAAGGAGGCGTTTGAGTTGACAAAGAAGTTTCACTGGCCTTCGAAACCTAGTTCTGACGACCGTGCGAAACTCGCCCCTTTCCGACTGCTTGCGCTCGGCGATCCTCAACTCGAGGGCGACACTTCCATCATCACCAACTACCTGGGGACGTTTCCTCACGTCAAACAAATCTACAAGCATGTGACATTTCAGACCAAGCACTGGTGCTTCCGAGAGCGAGTCCGAAAGATATTGCACGATACGGTCGATTTTTACATGGAGGATATCCCC…	MIVVAYLRHGLRLVVPLAVAITVYLYLFPVIQGCAFPVESKDSKEAFELTKKFHWPSKPSSDDRAKLAPFRLLALGDPQLEGDTSIITNYLGTFPHVKQIYKHVTFQTKHWCFRERVRKILHDTVDFYMEDIPYFIESQRKRFDLWGNDFYLAHIYRQVNWWSNPTHVSVLGDLVGSQWIDDVEFDKRGRRFWNRTFRGTERVPDDIARYPSTDYTLSGLLDGSEGEKVWTKRILNVAGNHDIGYAGDLTEERLERFERVFGKANYELRFELPILDPEKKATMWHGTDNPNSDRIPPELRIIVVNDMNLDTPAKSGPLQDATYAFINDVIGTANSVNHKGHFTLILTHIPLYKPAGICVDSPFFSFHTAADGGGLKEQNQLSADASKGFLEGMWGMSGK…	{hypothetical protein NECHADRAFT_49766 [Nectria haematococca mpVI 77-13-4]}	{NA}	{NA}	{NA}	{NA}	{NA}	{NA}	{NA}	{IPR029052; Metallo-dependent phosphatase-like}	{NA}	{NA}	{NA}
Scaffold1	299403	300005	Gene	-	FW16_GLEAN_10012217	NA	ATGGAGACTGAGGAGATCGGTGACGCCCACATCTCGGTGCGCTTCAAGCACGGCATCCATACCATCTACCTCTTTGTCGACTCTCTTGAGCCCTTCTCCAACGTCACCAACCAGCTCCTCGATACGACCTCCGTCACCGAAGGCACAATACTCGCCTATGGCGCGCTCAAGAATAACGACCCCACTGCGGGATGGAAGAAGCTCAGGATCGGAAATGGGGACACACCGAACAAGCTGGGGTTGAAGAACAATAGTCTGATAGCCTTTGCGGTGGTGGATGACGAAGATGAGGACCCTGTTTTTGAAGTCGAGTGGCCCGAGAGGATGAGGAGCTGTATGAGCAGCAGTGAAACCGTCAAGCATAGGGACAAGTCATCACCACCCACTTGCCGAAACAAC…	METEEIGDAHISVRFKHGIHTIYLFVDSLEPFSNVTNQLLDTTSVTEGTILAYGALKNNDPTAGWKKLRIGNGDTPNKLGLKNNSLIAFAVVDDEDEDPVFEVEWPERMRSCMSSSETVKHRDKSSPPTCRNNPWTLGSVYVCASNPLVIPRSDHRDCPGKR	{hypothetical protein NECHADRAFT_49685 [Nectria haematococca mpVI 77-13-4]}	{NA}	{NA}	{NA}	{NA}	{NA}	{NA}	{NA}	{NA}	{NA}	{NA}	{NA}
Scaffold1	300875	301786	Gene	+	FW16_GLEAN_10012218	NA	ATGGCTACTCCAGCCTCTCCTCGCTCCGGCTGGGTTCCCTCTTCTGCAGCATTGCCATCTGATCTTGAACCTCCTTCAGCCTTCCCCCAGGATGCCTTCCCTCGCCTCTCCGTGCCAACGCCGACACGGCTGATGCTAGGAACGATATCGTCAGCACTCGTCGGCTTCTCCCTGGGGGCCACGCAGGGTGGACAGATGGCGCAGCTGCGGTTCCGGGCCGAGCACGCCCACAAGATGCCAGACACGACGACGGGGTGGTATTTCTACCACAAGAGCAAGAATTACCACGCCATGCAGGGCGGCATACGCGAGGGCTTCCGCATGGGCCTTAAGACAGGCCTCTGGAGCATGATGGCCCTGTCCCTCGAGAGCACGGTTGATCGAATTCGCGGGGCAAGC…	MATPASPRSGWVPSSAALPSDLEPPSAFPQDAFPRLSVPTPTRLMLGTISSALVGFSLGATQGGQMAQLRFRAEHAHKMPDTTTGWYFYHKSKNYHAMQGGIREGFRMGLKTGLWSMMALSLESTVDRIRGASDMFSTTIATLTVAGAFSLWPPMFGLSRLDRLSFTTAARTARYGLMFGLVYGGIQDLVGLARGRPIGYVEFLRRRGGRGSGQSHSDHEDDQPAS	{predicted protein [Nectria haematococca mpVI 77-13-4]}	{NA}	{NA}	{NA}	{NA}	{NA}	{NA}	{NA}	{NA}	{NA}	{0.999996937091089 true}	{NA}
Scaffold1	303168	304616	Gene	+	FW16_GLEAN_10012219	NA	ATGAGCTTGGCCCTTCGGCGAGGGACTCGCCAGCCCCTGCGCTGGGCGGCATCCTCTAGCATCGCTACCGTCCGACCATGCATCGCCATCACAACCATCAACAAGGCCAATGTGGCCACCCGTCGTCACATCCACTCCTCTGAGCGACGCACCTCCACACTCGCCGAGCACCCCATCCCCGACCCTATCCCTCCTCCCGTCGGTACCGGTCGTGCGCCCCTCTCCGTCCTGCCCTTGAGCATGATCGTGCGATCTCTGGCCACCATGATCGTTTCGTCATCGCCTGTTCTTCTGCCTCCCTCGCTGCGCATCATGAACGTTCTGGCCAACACCACAAACTCCATCCTCAACTCGGACACGAACCCCGTCCTTCGATACTTCCTCAAGAAGACCTTCTAT…	MSLALRRGTRQPLRWAASSSIATVRPCIAITTINKANVATRRHIHSSERRTSTLAEHPIPDPIPPPVGTGRAPLSVLPLSMIVRSLATMIVSSSPVLLPPSLRIMNVLANTTNSILNSDTNPVLRYFLKKTFYAQFCAGENPAEIKATIAGLKNIGFTGVILNYAREVVLTEDQAGALKNGAMETEECIRDEIVPWAQGTLETVRMAEPGDFVALKFTGAGSIALYQLKDRLPPSPALYKSIDSICQLAQERGVRLLFDAEQDMLQDGIDDWTLEFTRKYNKGLGEAVIFGTYQAYKKNCPEVLSRHLALAQVENFALGVKLVRGAYLNSDPRELFHDTKEDTDACYDSLAASVLTRQWNADVKGEGEYPATSLVIASHNAESVRRSRAICDAGRAKSD…	{predicted protein [Nectria haematococca mpVI 77-13-4]}	{K14454 GOT1 aspartate aminotransferase, cytoplasmic 2.6.1.1 Metabolism--Amino acid metabolism--Arginine biosynthesis|Metabolism--Amino acid metabolism--Alanine, aspartate and glutamate metabolism|Metabolism--Amino acid metabolism--Cysteine and methionine metabolism|Metabolism--Amino acid metabolism--Arginine and proline metabolism|Metabolism--Amino acid metabolism--Tyrosine metabolism|Metabolism…	{NA}	{NA}	{NA}	{NA}	{NA}	{NA}	{IPR002872; Proline dehydrogenase domain IPR015659; Proline oxidase family IPR029041; FAD-linked oxidoreductase-like}	{GO:0004657; proline dehydrogenase activity; molecular_function GO:0006562; proline catabolic process; biological_process}	{NA}	{NA}
Scaffold1	304799	305548	Gene	-	FW16_GLEAN_10012220	NA	ATGTCTCTCGAAACCGTGACTGTTGAGCATCTGCCAGCCTCGCACAAGGTCCACGTTGCCCTATTCCGTGACGTACGGAACGCGGCCTTTTTGCACCAGCAGCTCCTCGGTCGGAATCCGGCCTTTGAGTACGCCTTTATCGATGCCTCCGTGGTGAGTTCCGGTCCCATCACATCAGTCATCAACGCTCGTGCCAAGTTCAAGTCGGAGCTTCAATTATTATCCGCCGTGTTCAAGGCTACGTCGGCGGCCGTGAATGGTGCCCTGAGGACTCCCAACGTTCACTCCGAGATTGTCTCTTGTATGAGCTCTTCTAATAACATTGCCGATGCGTACCGCCGATATGGCATCTCCCCTTCAACCAAGGACCTCATTGTGGTCAAGGTCACCTTTCCAGCA…	MSLETVTVEHLPASHKVHVALFRDVRNAAFLHQQLLGRNPAFEYAFIDASVVSSGPITSVINARAKFKSELQLLSAVFKATSAAVNGALRTPNVHSEIVSCMSSSNNIADAYRRYGISPSTKDLIVVKVTFPADNGTEPLTHDQIWEHLKTNVEGEASPITDEQIATTSDVAKVRKYYKLNGLKWLDDIKDNNVRQKEMESLVISAMALRGV	{predicted protein [Nectria haematococca mpVI 77-13-4]}	{K15901 CGI121, TPRKB EKC/KEOPS complex subunit CGI121/TPRKB -- --}	{NA}	{NA}	{CG121_GIBZE EKC/KEOPS complex subunit CGI121 OS=Gibberella zeae (strain PH-1 / ATCC MYA-4620 / FGSC 9075 / NRRL 31084) GN=CGI121 PE=3 SV=1}	{NA}	{NA}	{NA}	{IPR013926; CGI121/TPRKB}	{NA}	{NA}	{NA}
Scaffold1	307260	310612	Gene	+	FW16_GLEAN_10012221	NA	ATGCATAGCGCATTCCCCGCTGGGCCCGTCCCTTGTACAGTGCCGGCAGTGCAAGACCCAGTAGCAGCCTTAGCAGCCTCTAGCGCCGCGACCATTAGCACCAGCACCAGCTCCAGGTCCCTCGACTACCAGTCCAGCCCATCCTGGGTGTCGATGATGGACGTCGTCGCCCAGCGCAGCCTCAGTTCTCCCATCACCAACTTCTCGTCGCTATCGTTGCCGTCGCAGCCAGGATCTCTCAACTGGCCATTCGACGCGCAGTCCTGTTCTGCCCTCGCCTGGGCTCCCGATCCTCGCATCTTCGGCTTCAATCCTCAGGCCTTCGCTGTAAAGGCGCCTGCGACTCGACGGAAACCCACTGGGCGGCGCCCGCGCCAGCCCGCCGCGATCTACACATCC…	MHSAFPAGPVPCTVPAVQDPVAALAASSAATISTSTSSRSLDYQSSPSWVSMMDVVAQRSLSSPITNFSSLSLPSQPGSLNWPFDAQSCSALAWAPDPRIFGFNPQAFAVKAPATRRKPTGRRPRQPAAIYTSKAKAKATAASASATSASSSAVSSATTSPSSSRGISPRSKPKMPGRPPKRPASNGEDNGPIQAPGKVKLPRLERGPDDFSTVVKNRLQSYTRTGQACDRCKVRKIRCDALPEGCSHCTNQNLECYVTDRVTGRTERRGYLQELEREKSDMLSHIRNLEKLLGDNGVEVKPWQWAPYAQYPPGVSFDDMGNPIPDPNTGDTWSQVGSAWVKNNSAKPKFTPSFPRSLLESRPQESHLGVGGDSAPLSSIKGTRLSILGMTVDLASFKA…	{hypothetical protein NECHADRAFT_49659 [Nectria haematococca mpVI 77-13-4]}	{NA}	{NA}	{NA}	{NA}	{GzZC272 I1RLS0 Gibberella zeae (related: Fusarium graminearum) Unaffected pathogenicity}	{NA}	{NA}	{IPR001138; Zn(2)-C6 fungal-type DNA-binding domain IPR007219; Transcription factor domain, fungi}	{GO:0000981; RNA polymerase II transcription factor activity, sequence-specific DNA binding; molecular_function GO:0003677; DNA binding; molecular_function GO:0005634; nucleus; cellular_component GO:0006351; transcription, DNA-templated; biological_process GO:0006355; regulation of transcription, DNA-templated; biological_process GO:0008270; zinc ion binding; molecular_function}	{NA}	{NA}
Scaffold1	311230	312314	Gene	+	FW16_GLEAN_10012222	NA	ATGGGCAAGAAGAGGCGCGGCCACCCCGACATCGAGGAGATCCTCCATCGGCCGTGGTGCTACTACTGCGAGCGTGATTTTGAAGATTTGAAGCTTCTCATTTCTCATCAGAAGGCCAAGCACTTCAAATGCGACCGCTGTGGTCGTCGACTTAACACTGCGGGAGGTCTTTCCGTGCACATGAACCAGGTGCACAAGGAGAATCTCTCGCAGGTCGAAAACGCGCTGCCGAACCGACAGGGCCTCGAGGTCGAAATCTTTGGTATGGAGGGTATCCCCCAGGACATCCTCGATCAGCACCGCAACCGCATCCTTCAGAACTTCCAGCAGGCGCAAAAAGACAGACAGATTGCGACCGGAAATCCTCTTCCTGGCCAGGCGATGAACAACCCCAGAAAG…	MGKKRRGHPDIEEILHRPWCYYCERDFEDLKLLISHQKAKHFKCDRCGRRLNTAGGLSVHMNQVHKENLSQVENALPNRQGLEVEIFGMEGIPQDILDQHRNRILQNFQQAQKDRQIATGNPLPGQAMNNPRKKLKVESASELKKRLEEFRARKKDIAANGGVDTAAATTENQATLNAPPYQTSQAPYEQPGYPVQAAPAAQPYGFSPNSLPARPSSGNLPAPPGLPQRPTQGSAWNGAAPAAGDDIDQLIRMAEAGIKPPQKSEGEEGDKKKKDKDKKGRMFYDDAEVSPEERMAALPRYQFTPEVGA	{hypothetical protein NECHADRAFT_101763 [Nectria haematococca mpVI 77-13-4]}	{NA}	{NA}	{NA}	{NA}	{GzC2H031 I1RLS1 Gibberella zeae (related: Fusarium graminearum) Unaffected pathogenicity}	{NA}	{NA}	{IPR003656; Zinc finger, BED-type IPR007087; Zinc finger, C2H2 IPR015880; Zinc finger, C2H2-like}	{GO:0003677; DNA binding; molecular_function GO:0046872; metal ion binding; molecular_function}	{NA}	{NA}
Scaffold1	313306	316570	Gene	+	FW16_GLEAN_10012223	NA	ATGGCCAGTACGGGGCAGTCGTCAATCACTGTTGCCGTTCGAGTTCGGCCCTTCACTATTCGCGAAGCTGCGCAAGTGCAAAAGAACGATGATGGAACCGTCTTTCTCGGCGATGGCTCTCTCGCCGCTGTCCCCGCTCCGAAGCTGCACCAGCGTGGTATTCGAAACGTCATCAAGGTCGTCGACGACCGCTGCTTAGTCTTCGATCCTCCCGAGCACAACCCCATCCAAAAGTTCTCTCGATCCGTTCTCCCCAGCTCCAAGAAGGTCAAGGACCAAGTGTTTGCCTTTGACCGCGTCTTTGACGACACGACGACCCAGTCCGAGGTTTACGAAGGAACCACTAGAACCCTGCTCGATAGTGTGCTCGACGGCTACAATGCGACAGTTTTCGCATAC…	MASTGQSSITVAVRVRPFTIREAAQVQKNDDGTVFLGDGSLAAVPAPKLHQRGIRNVIKVVDDRCLVFDPPEHNPIQKFSRSVLPSSKKVKDQVFAFDRVFDDTTTQSEVYEGTTRTLLDSVLDGYNATVFAYGATGCGKTHTITGTAQQPGIIFMTMQELFEKIEERSQDKTTELSLSYLEIYNETIRDLLVPGGGPKGGLMLREDSNQAVTVSGLTSHHPKDVQEVMDIIVQGNEYRTVSPTEANATSSRSHAVLQINIAQKDRNADVNEPHTMATLSIIDLAGSERASVTKNRGERLTEGANINKSLLALGSCINALCDRRQKAHVPYRNSKLTRLLKFSLGGNCKTVMIVCVSPSSAHFDETQNTLRYANRAKNIQTKVTRNVFNVNRHVKDFLV…	{predicted protein [Nectria haematococca mpVI 77-13-4]}	{K10401 KIF18_19 kinesin family member 18/19 -- --}	{NA}	{NA}	{KLP5_SCHPO Kinesin-like protein 5 OS=Schizosaccharomyces pombe (strain 972 / ATCC 24843) GN=klp5 PE=1 SV=1}	{NA}	{NA}	{NA}	{IPR001752; Kinesin motor domain IPR019821; Kinesin motor domain, conserved site IPR027417; P-loop containing nucleoside triphosphate hydrolase IPR027640; Kinesin-like protein}	{GO:0003777; microtubule motor activity; molecular_function GO:0005524; ATP binding; molecular_function GO:0005871; kinesin complex; cellular_component GO:0007018; microtubule-based movement; biological_process GO:0008017; microtubule binding; molecular_function}	{0.994585987058901 true}	{NA}
Scaffold1	317315	318187	Gene	+	FW16_GLEAN_10012224	NA	ATGGCTCCTACTCCTGTTTGGTTCATCACCGCCGCCTCATCTGGCTTCGGTCGCGAAATCGCCCTTATCGCACTTAAACTCGGCCACACCGTCGTCGCCACAGCCCGGAACGCCTCGCGCATCCAAGACCTCGCCGATGCGGGTGCACACACTCTTTCTTTTGATGTCACATCACCTCTGAGCGACATCGAAGCTGTCGCTAAGGACGTCTTTGCTAAGCATGGGAGAGTTGACTATCTCATCAATGCTGCCGGTTTCATTCTCGAGGGCTCAGTTGAGGAGTCTTCGCCTGAGGAGGTGTATGACAGTTTCAACACCAATGTTTTTGGGACTTTTAATACTGTCAAGGCTTTCTTGCCTGGTATGAGGGCTCAAGATATCGGCGAGAATGATACGAGG…	MAPTPVWFITAASSGFGREIALIALKLGHTVVATARNASRIQDLADAGAHTLSFDVTSPLSDIEAVAKDVFAKHGRVDYLINAAGFILEGSVEESSPEEVYDSFNTNVFGTFNTVKAFLPGMRAQDIGENDTRGTVVTFGSLGSWNGGASYSVYAMTKACASSLAESLKEELAPFKIVATVVEPGYFRTNFLNPGVKVVTKQRIAAYEDENTPTGQTRRVLNKKDNTQEGDVKKGCQVIVDVLTRKDGREVPARIVLGKDCEAFIRAKCETTIGILDEWKSLIVSTDHEE	{hypothetical protein NECHADRAFT_49795 [Nectria haematococca mpVI 77-13-4]}	{NA}	{COG4221 NADP-dependent 3-hydroxy acid dehydrogenase YdfG C Energy production and conversion}	{NA}	{NA}	{NA}	{NA}	{NA}	{IPR002198; Short-chain dehydrogenase/reductase SDR IPR002347; Glucose/ribitol dehydrogenase IPR016040; NAD(P)-binding domain}	{GO:0008152; metabolic process; biological_process GO:0016491; oxidoreductase activity; molecular_function}	{NA}	{NA}
Scaffold1	319443	320509	Gene	+	FW16_GLEAN_10012225	NA	ATGTCTCTTCCACCCGCTGAGAAGCTTCCTCTCTCTGTCCGCGGTAACATCCGGGAGAAGTGGGACCCAAAGAAGCCCGAGTATGAGGCCGAGATCTCAGAGATTCTCGGAAAGCCATGGGCCATCGACATTGATCCTCACAAGATCTGGCCATACGCAGAGGAGGACAGCTGGGCCAAGAGGTGCACTGGCGAAGTCATGAGAGATTGTATCAAGGCCGCCGTGTCCAACTTGAGAACATTCGTCAGCAATTTGGGGGAAGCCCACAAGGATGAACTTAACAATATCTGCACCGCCCACACTCTCACCATGGCCGCAGATGCCAACGAAAAGACCGATTACTGCAGCTGCGAGGTGTCGTCGGATGGTGAGCTGGTCATGATCTTTCACCCTGAAAAG…	MSLPPAEKLPLSVRGNIREKWDPKKPEYEAEISEILGKPWAIDIDPHKIWPYAEEDSWAKRCTGEVMRDCIKAAVSNLRTFVSNLGEAHKDELNNICTAHTLTMAADANEKTDYCSCEVSSDGELVMIFHPEKLGVNIDNALMTDFLREALDAAPTDPGPMSYRVRMETLKYQERIGEKQEELNAMLQKEVAFDPNWEAVFEKMNSADDAAENWRYGIGDQIRWYFGALVSRMNGDGFGTNDVLREGFLEAVEKNTIAFRVVDKTDETYNEYVLEDGVFYIQTTPSRFGVNIDRTGPLVEIL	{hypothetical protein NECHADRAFT_85382 [Nectria haematococca mpVI 77-13-4]}	{NA}	{NA}	{NA}	{NA}	{NA}	{NA}	{NA}	{NA}	{NA}	{NA}	{NA}
Scaffold1	320627	321695	Gene	-	FW16_GLEAN_10012226	NA	ATGCCCTCTCTATCTTCCATCCAGCAGGCCAACTCCCAGGCTGCCAACAAGACCCGAATTGTTGCCGTGATGATGGGAGGCACAGGTGGCATCGGAGCCACGACATGCCGCGAGTTGGTCACCAGTTTCAAGGAACCGAAGCTCTACATCGTTGGCCAGAACGAGTCAGCGGCATTCCAGCTTACACAGGACCTTGAAGCAATCAACTCCTCGGCTGAGGTCCGCTTTATAAAGAGTGATCTCTCTTTGATACGGAACGTAAATGACGTTTGTCGCTCGGTGGCTCAAAAGGAGTCCGCGATCAACCTTCTGTTCTCGACCGCGGGTATCTTGAACCCCAAAGGCCGCAACGATACGGAAGAAGGCCTGGATAAAATGTACAGCCTCATGTACTTTTCT…	MPSLSSIQQANSQAANKTRIVAVMMGGTGGIGATTCRELVTSFKEPKLYIVGQNESAAFQLTQDLEAINSSAEVRFIKSDLSLIRNVNDVCRSVAQKESAINLLFSTAGILNPKGRNDTEEGLDKMYSLMYFSRIRAVTNLLPLLKNATANDRPSRVISVLGAGNEGKIFKDDLPMRDNYSLKACSRQAIAMHTLSLEYLARGNPDVSFLHVYPGPVRGTNIMAGFGQPLKGVIGVLMLLAAPFNMCVQECAARQLFLITAEAFKTKAGGSASSLAVFRVGADSEILPSSPLVAGYIEDGMMEQVWEFTEHTFMSVLNRGKES	{hypothetical protein NECHADRAFT_49604 [Nectria haematococca mpVI 77-13-4]}	{NA}	{NA}	{NA}	{NA}	{NA}	{NA}	{NA}	{IPR002198; Short-chain dehydrogenase/reductase SDR IPR016040; NAD(P)-binding domain}	{GO:0008152; metabolic process; biological_process GO:0016491; oxidoreductase activity; molecular_function}	{0.999999277701245 true}	{NA}
Scaffold1	322402	322861	Gene	+	FW16_GLEAN_10012227	NA	ATGAGCGGCAGTTGTCTTTGTGGCGACATCAAATACACCATCTCTGGTGATCCCGTTGCTCAAGCCCTCTGTCATTGCCTCGACTGCCGACGCATCTCCGGCTCCCTTTGCAGCTTCAACTGGGTCCTACCCTCGCAACAGCTCACCGTCATAAACGGAAATCCTAAGACGTACACCAACGCCTCCGATTCCGGGAACGCCGTCACTAGCCACTTCTGCGGCAACTGTGGCACCACCCTCTGGAGAGACGGGCCTGCCACGCAGGGCATGGTTTATTTGAAGGCCGGCACGATCGATAACGACGACGAGCGCGTCAACGCTAGGGCGCCTGTTGCTGAGATCTTTACTAAGAGGAGGATTGAGTGGGTTCAGCCGATGGAGGGTGCTCAACAGAAGCTC…	MSGSCLCGDIKYTISGDPVAQALCHCLDCRRISGSLCSFNWVLPSQQLTVINGNPKTYTNASDSGNAVTSHFCGNCGTTLWRDGPATQGMVYLKAGTIDNDDERVNARAPVAEIFTKRRIEWVQPMEGAQQKLDLV	{hypothetical protein NECHADRAFT_85380 [Nectria haematococca mpVI 77-13-4]}	{NA}	{COG3791 Uncharacterized conserved protein S Function unknown}	{NA}	{NA}	{NA}	{NA}	{NA}	{IPR006913; Glutathione-dependent formaldehyde-activating enzyme/centromere protein V IPR011057; Mss4-like}	{GO:0008152; metabolic process; biological_process GO:0016846; carbon-sulfur lyase activity; molecular_function}	{NA}	{NA}
Scaffold1	322939	324463	Gene	-	FW16_GLEAN_10012228	NA	ATGGTCAACCGCGGAAAGCCATCACTTGGCTGTTTCACCTGCAAAGACAGTCGAGTAAAGTGCGATCTTCAAAAACCCTCCTGCAAACGCTGCCTGCGCCTAACCGGGCACTGTTCAGGTTATCCCTCCTCCTGGGAACTGGTGCACCGTCAGCAGAATACCCTCGCTGCGCAACAGGTCCAAGCCAGAGTCGCCAAGCAGAGAAGCAGGCGCGACCTCAACGAGGTGTCTCCCCCCCAGCCACCGCTTGGAAGCCCCTTTACAGTGTGCAACGTGTTCAAGCTCTACGATGACTACTTCCTGAACTCAGGCATGGGCATCTTTGAAGCCCTGCCGGTTCTCGGTTCGGGGAAACACGCCCCCTGTTTCTCTCATGCACTCAACGCCGCGGCTCTAGCC…	MVNRGKPSLGCFTCKDSRVKCDLQKPSCKRCLRLTGHCSGYPSSWELVHRQQNTLAAQQVQARVAKQRSRRDLNEVSPPQPPLGSPFTVCNVFKLYDDYFLNSGMGIFEALPVLGSGKHAPCFSHALNAAALASGAGQLHQSGALIRARQAYGDAILMLRRSMQDLTVGGDDSILATLFVLGFFEVLVQQLPRAEIMDIFSKKADPASLRAEFEGPWIAWPGFYPVDPIVQTSVDLLAEIESTMGLNRSKAHIINVTDQVRCVLGSLDLVVSQLSPDGSSPAYFNGLLRNDSATSAAIAKSLYLTVRLHLVDALLRSFDSQIHVAEADDDLQSRIPEWLAIEREAGLRTLWEEVTAALAHSGKATEAKNAPGTASRMFCLSWPMAAISQSTMASEQWKG…	{hypothetical protein NECHADRAFT_85379 [Nectria haematococca mpVI 77-13-4]}	{NA}	{NA}	{NA}	{NA}	{NA}	{NA}	{NA}	{IPR001138; Zn(2)-C6 fungal-type DNA-binding domain}	{GO:0000981; RNA polymerase II transcription factor activity, sequence-specific DNA binding; molecular_function GO:0005634; nucleus; cellular_component GO:0006355; regulation of transcription, DNA-templated; biological_process GO:0008270; zinc ion binding; molecular_function}	{NA}	{NA}
Scaffold1	324582	326712	Repeat:RepeatMasker:Transposon	+	FW16_TE0019	ID=FW16_TE0019;Target=Hop 1 2150;Class=DNA/MULE-MuDR;PercDiv=38.0;PercDel=2.0;PercIns=1.1;	NA	NA	NA	NA	NA	NA	NA	NA	NA	NA	NA	NA	NA	NA
Scaffold1	324591	324670	Repeat:RepeatMasker:Transposon	-	FW16_TE0027	ID=FW16_TE0027;Target=rnd-1_family-20 1 80;Class=DNA/MULE-MuDR;PercDiv=17.5;PercDel=0.0;PercIns=0.0;	NA	NA	NA	NA	NA	NA	NA	NA	NA	NA	NA	NA	NA	NA
Scaffold1	324727	326080	Repeat:RepeatMasker:Transposon	+	FW16_TE0028	ID=FW16_TE0028;Target=rnd-1_family-29 1 855;Class=DNA/MULE-MuDR;PercDiv=17.2;PercDel=0.9;PercIns=0.8;	NA	NA	NA	NA	NA	NA	NA	NA	NA	NA	NA	NA	NA	NA
Scaffold1	324803	324958	Repeat:Proteinmask:TEprotein	+	FW16_TP011	ID=FW16_TP011;Target=MuDR-2_FO 16 67;Class=DNA/MuLE-MuDR;pValue=3.20e-28;	NA	NA	NA	NA	NA	NA	NA	NA	NA	NA	NA	NA	NA	NA
Scaffold1	325788	326630	Repeat:Proteinmask:TEprotein	+	FW16_TP012	ID=FW16_TP012;Target=Hop 338 622;Class=DNA/MuLE-MuDR;pValue=2.30e-72;	NA	NA	NA	NA	NA	NA	NA	NA	NA	NA	NA	NA	NA	NA
Scaffold1	326715	327355	Repeat:RepeatMasker:Transposon	+	FW16_TE0029	ID=FW16_TE0029;Target=rnd-1_family-33 1 662;Class=DNA/MULE-MuDR;PercDiv=10.8;PercDel=3.7;PercIns=0.5;	NA	NA	NA	NA	NA	NA	NA	NA	NA	NA	NA	NA	NA	NA
Scaffold1	326762	327315	Repeat:RepeatMasker:Transposon	+	FW16_TE0020	ID=FW16_TE0020;Target=Hop 2290 2868;Class=DNA/MULE-MuDR;PercDiv=34.4;PercDel=5.4;PercIns=0.9;	NA	NA	NA	NA	NA	NA	NA	NA	NA	NA	NA	NA	NA	NA
Scaffold1	326874	327131	Repeat:Proteinmask:TEprotein	+	FW16_TP013	ID=FW16_TP013;Target=Hop 740 825;Class=DNA/MuLE-MuDR;pValue=2.30e-72;	NA	NA	NA	NA	NA	NA	NA	NA	NA	NA	NA	NA	NA	NA
Scaffold1	327281	327360	Repeat:TRF:TandemRepeat	+	FW16_TR0059	ID=FW16_TR0059;PeriodSize=32;CopyNumber=2.6;PercentMatches=75;PercentIndels=9;Consensus=ATAAAGTAATTATTAAGTATATATATAAAT;	ATAAAGTAATTATTAAGTATATATATAAAT	NA	NA	NA	NA	NA	NA	NA	NA	NA	NA	NA	NA	NA
Scaffold1	328301	328380	Repeat:RepeatMasker:Transposon	+	FW16_TE0030	ID=FW16_TE0030;Target=rnd-1_family-20 1 80;Class=DNA/MULE-MuDR;PercDiv=18.8;PercDel=0.0;PercIns=0.0;	NA	NA	NA	NA	NA	NA	NA	NA	NA	NA	NA	NA	NA	NA
Scaffold1	328632	328745	Repeat:RepeatMasker:Transposon	-	FW16_TE0031	ID=FW16_TE0031;Target=rnd-4_family-91 10 120;Class=Unknown;PercDiv=37.9;PercDel=0.0;PercIns=2.7;	NA	NA	NA	NA	NA	NA	NA	NA	NA	NA	NA	NA	NA	NA
Scaffold1	329839	330615	Gene	+	FW16_GLEAN_10012229	NA	ATGAAGTTTACTATTTCCTCTCTCACGGCCTTGGCCCTTGGCGCCATCAGCGCTGCCGCTGCGCCTACTGTCTACTTCTGTGGTGACAGCACCATGGCCAAGAACGGTGCCAACGATGGAGTTACAGATGGCTGGGGCAACTACATTGGCCAATACCTGACTGCCCCTGTTGTCAACAAGGCCATTGGTGGTCGATCCGCCCGCTCTTACTGGAACGAGGGCCGCTTCCAGGAGGTTGCCAACCTTGTCAAGTCTGGAGACATTGTTGTCATTGAGTTCGGTCACAACGACGGTGGTTCTCCTGAGAAGAACGACAACAAGCGCTCTGACTGCCCTGGAGCCGGCAAGGAGACTTGCATCTCGGACGTCACCGGCGAGACCGTCTACACCTTTGTCTTT…	MKFTISSLTALALGAISAAAAPTVYFCGDSTMAKNGANDGVTDGWGNYIGQYLTAPVVNKAIGGRSARSYWNEGRFQEVANLVKSGDIVVIEFGHNDGGSPEKNDNKRSDCPGAGKETCISDVTGETVYTFVFYVSQAAKLMTAKGATVILSSQTPNNQWETGTFNSAAPRFVGYQQTATKALASSSVTYVDHFQAVTNMYQKLGKDAVNAFFPKDHTHTSPAAAKAVAQAFVQAVYEELNGLTSLKPYVKTPITKVY	{hypothetical protein NECHADRAFT_49778 [Nectria haematococca mpVI 77-13-4]}	{K15530 RGAE rhamnogalacturonan acetylesterase 3.1.1.86 --}	{NA}	{AO090003001268 CE12 -- Q2UJD1 Aspergillus oryzae RIB40 pectin acetylesterase (EC 3.1.1.-); rhamnogalacturonan acetylesterase (EC 3.1.1.-); acetyl xylan esterase (EC 3.1.1.72) NA}	{RHA1_ASPAC Rhamnogalacturonan acetylesterase OS=Aspergillus aculeatus GN=rha1 PE=1 SV=1}	{NA}	{NA}	{NA}	{IPR001087; GDSL lipase/esterase IPR013830; SGNH hydrolase-type esterase domain}	{GO:0016788; hydrolase activity, acting on ester bonds; molecular_function}	{NA}	{NA}
Scaffold1	331102	332419	Gene	-	FW16_GLEAN_10012230	NA	ATGTCTGGCCTTCCCACCGCCCCCGACACTGAAATCGGCTTCCAGCCACCTCCTTCCTTCGCTTCCCCCATCGGGCGCGTGGGAAAGGGATTCCTCCCTCCCGTGGTGCCCGTCCCCGGAGAGATCCCCATCCACTTCAACCCCGTCATCGTCCTTCTCATGGGCTACCTTGAAAAAGCTGAGCCCGGTGCCCTAGATGAGGCCGTGTCTACTGCCTATGAGCAGATCCCCGAGTTCATGGACAAGTTGAAGATTCATGATTCTCGCTCATTTCTCGTCTTTGCCAACGATCTCCTCAAGTGGACTCCCACTGAGAATTTTGAGGGCAAGGACATTTACAACATTCTGTGCATGTTCTACTTTGTCATGGATCAACCTCCGATGAAGGGCCTCCAGACT…	MSGLPTAPDTEIGFQPPPSFASPIGRVGKGFLPPVVPVPGEIPIHFNPVIVLLMGYLEKAEPGALDEAVSTAYEQIPEFMDKLKIHDSRSFLVFANDLLKWTPTENFEGKDIYNILCMFYFVMDQPPMKGLQTEINPNEVGQPLTWLSSWIVVYAQLIGLFMDTPASITPESLQTFKDSPKYNYNEALVPPGGFRTFNEFFYRKLKPGSRPIADQNNDKVIVYPADCTYDNSVPNQSIVNIQSDGLIYIKNLPWTISSLLQGSQYAESFHGGVWMHAFLNTFNYHRQHAPVSGKVLEVKNIQGACYLEVNSKCEPIRVMCGPDAPDTPGYQFLQTRGLCVIDNPVLGKVAVLPIGMAQVSSVKMTVKEGDKLQKGDEISYFAFGGSDIICVFQPQAGLS…	{hypothetical protein NECHADRAFT_49736 [Nectria haematococca mpVI 77-13-4]}	{NA}	{COG0688 Phosphatidylserine decarboxylase I Lipid transport and metabolism}	{NA}	{NA}	{NA}	{NA}	{NA}	{IPR003817; Phosphatidylserine decarboxylase-related}	{GO:0004609; phosphatidylserine decarboxylase activity; molecular_function GO:0008654; phospholipid biosynthetic process; biological_process}	{0.999888032871883 true}	{NA}
Scaffold1	332718	332757	Repeat:TRF:TandemRepeat	+	FW16_TR0060	ID=FW16_TR0060;PeriodSize=21;CopyNumber=1.9;PercentMatches=89;PercentIndels=0;Consensus=CTGTGTCTCAAAACCCCGCGC;	CTGTGTCTCAAAACCCCGCGC	NA	NA	NA	NA	NA	NA	NA	NA	NA	NA	NA	NA	NA
Scaffold1	333745	333848	Repeat:RepeatMasker:Transposon	+	FW16_TE0032	ID=FW16_TE0032;Target=rnd-1_family-2 1 104;Class=Unknown;PercDiv=9.6;PercDel=0.0;PercIns=0.0;	NA	NA	NA	NA	NA	NA	NA	NA	NA	NA	NA	NA	NA	NA
Scaffold1	334550	337789	Gene	+	FW16_GLEAN_10012231	NA	ATGAAGAAACTCTACGAGCGTCTACGTTCGGGTCGATCGCCGGCTCCTATCAACAACCCACAGGAAGAGACGAACCGGGAGCCTGCAGAGCTGAAACCACTTAAACAACCCTCGACGCTTAGTTTTCCGGACGGTGTCGAGGTCTTGCACGACTGCCCTGATGCTACCGTCGACATCTGCTTCGTTCATGGTTTGACTGGGAACCGCATCAGCACCTGGACAGCTCATGGACAGACTGAGCCTTGGCCAAAAACCCTCCTGCCAGAAAAGCTCAGTAAAGCTCGCATACTCACATACGGCTACGATGCGTACATAGTTTCGAAAGCTGTGGCATCGTCGAACCGGTTGATCGACCACGCTACGAACCTTCTCGTAGATTTGACAAATGACAGGGCAGGC…	MKKLYERLRSGRSPAPINNPQEETNREPAELKPLKQPSTLSFPDGVEVLHDCPDATVDICFVHGLTGNRISTWTAHGQTEPWPKTLLPEKLSKARILTYGYDAYIVSKAVASSNRLIDHATNLLVDLTNDRAGSRASSRPLIFIAHSLGGLICKEAILISRNNPDRRRRDIFTNLKGIIFMGTPHKGSWMADWAKMPASALGLIKSTNKSLLRILETDDQLLESIQTRFLALVREQREAGRQLEVTCFFEELPLPGVGKVVSKDSATFEGYDPITIHANHGDMVKFRCAEENGFKRLAGELTVWESEIGRSIAPQAYVETNTTMGKERVVSAKHTMHYLPFQRNRNFVGRKDVIKTLECLLTGSDEQRIALVGLGGMGKTQIALQLAHLVKSNSQQYGN…	{hypothetical protein FOWG_11863 [Fusarium oxysporum f. sp. lycopersici MN25]}	{NA}	{NA}	{NA}	{NA}	{NA}	{NA}	{NA}	{IPR002182; NB-ARC IPR007751; Domain of unknown function DUF676, lipase-like IPR011990; Tetratricopeptide-like helical domain IPR013026; Tetratricopeptide repeat-containing domain IPR019734; Tetratricopeptide repeat IPR027417; P-loop containing nucleoside triphosphate hydrolase IPR029058; Alpha/Beta hydrolase fold}	{GO:0005515; protein binding; molecular_function GO:0043531; ADP binding; molecular_function}	{NA}	{NA}
Scaffold1	336918	337692	Repeat:TRF:TandemRepeat	+	FW16_TR0061	ID=FW16_TR0061;PeriodSize=126;CopyNumber=6.2;PercentMatches=83;PercentIndels=3;Consensus=AGGCAGTAGACCTACTAGAGCATGTGGTTTCGATCAAGAAGACACTAGCGGAGAATCACCCAGATCGACTAGCATCACAGCACAACCTCGCACGAGCATACCAAGCCAACGGTCAGATCGACA;	AGGCAGTAGACCTACTAGAGCATGTGGTTTCGATCAAGAAGACACTAGCGGAGAATCACCCAGATCGACTAGCATCACAGCACAACCTCGCACGAGCATACCAAGCCAACGGTCAGATCGACA	NA	NA	NA	NA	NA	NA	NA	NA	NA	NA	NA	NA	NA
Scaffold1	336932	337692	Repeat:TRF:TandemRepeat	+	FW16_TR0062	ID=FW16_TR0062;PeriodSize=252;CopyNumber=3.1;PercentMatches=85;PercentIndels=3;Consensus=CTAGAGCATGTGGTTTCGATCAACAAGGACACTAGCGGAGAATCACCCGGATCGACTGGCATCACAGCACAACCTCGCACGAGCATACCAAGCCAACGGCCAGATCGACAAGGCAGTAGACCTACTAGAGCATGTGGTTTCAATCAACGAGAAGATATTGGCGGAGGATCACCCAGATCGACTAGCATCACAGCAGCCTCGCAGAGCATACCAAGCCAACGGTCAGATCGAGAAGGCAGTGGAACTA;	CTAGAGCATGTGGTTTCGATCAACAAGGACACTAGCGGAGAATCACCCGGATCGACTGGCATCACAGCACAACCTCGCACGAGCATACCAAGCCAACGGCCAGATCGACAAGGCAGTAGACCTACTAGAGCATGTGGTTTCAATCAACGAGAAGATATTGGCGGAGGATCACCCAGATCGACTAGCATCACAGCAGCCTCGCAGAGCATACCAAGCCAACGGTCAGATCGAGAAGGCAGTGGAACTA	NA	NA	NA	NA	NA	NA	NA	NA	NA	NA	NA	NA	NA
Scaffold1	337996	339792	Gene	-	FW16_GLEAN_10012232	NA	ATGGCAAAGCCGGGAAACAAGTTCTCATATTCACGCCTAGGCGACCCCACTCGGGAGATTCGTCTCCTTGAGCTGCAGGCCGGACAGGACTCGGATCCGGTCGAATGCGACCTCATAACATCCAATCTCGACAAACAAGATGCCGCTTACGAAGCCCTCTCTTATACCTGGGGCACCGATGATGCGTCTTGCTTGATGCTGTTAGCTGGCGGGACCTTTGGGATCCGGCCGAACCTCGAAGCAGCCTTCCGGCGGCTGCGAAAGACTGACAAATCTCGAAGACTTTGGGTCGATGCCGTAAGCATCAACCAGGATGACATGGACGAGCGAAACGCGCAGGTTCGCAGTATGCTACGCATTTACAAGACCGCATCGCGCGTCCTGGTCTGGCTCGGCCCA…	MAKPGNKFSYSRLGDPTREIRLLELQAGQDSDPVECDLITSNLDKQDAAYEALSYTWGTDDASCLMLLAGGTFGIRPNLEAAFRRLRKTDKSRRLWVDAVSINQDDMDERNAQVRSMLRIYKTASRVLVWLGPASDHSHLAMARRGFMHNFHAINQEMWDQGLSPSSPRYLGFADLTGRPWWRRTWVIQEVVVSKAVTVLCGPDEIEWEQLAFNLAQLIQIMRMLGEKAPMSISDETLAIAAFRMRRHSETYPAIGLLQTMNKFRSWLATDPRDKVYGLLGLATGDADGISVNYSMTVNQVYENVALHFLKDSYKVMGLAAPSSRRQGLASWAPDWSTELPFYPFRISTLFSSPQAVYRPSTSAERSFKVTEDGKCLTVQVEMLSQASPCGSVVGISKE…	{NA}	{NA}	{NA}	{NA}	{NA}	{NA}	{NA}	{NA}	{IPR010730; Heterokaryon incompatibility}	{NA}	{NA}	{NA}
Scaffold1	340252	340812	Gene	-	FW16_GLEAN_10012233	NA	ATGCAAGCCGATCTACCCAACGACACCTTCTATCCCAATGAGTCGCATGTGACATGCCTTTCCAAGGATGCCAAGTTTTTCCCCGACTTTGGAGTGGAAGCTGGGGCAAAAGGCGTCGGGGTCAGCTTCGACATTGACATACGCGTTCCAGGGACGTTCCAGGGAGATGTTCCAAAGGGCGGGCTTACGCTTGGTGAGATACGGACGCTGTCGCGGGCTTTGATCGACGATTGTGAGAAATGCGACCGCATCACAAAGAACTACTTGTCAAAGAATGAATCTGATCTCGGTTGGCTCGACTTCAACTGGAAGAAGAGCGCGATTTGTCAAGATAACTGCATCGACCCTGAGAAAGATCTCAAAACGGTAAACAGCACTTCCGCTGACGATGATGAAAAT…	MQADLPNDTFYPNESHVTCLSKDAKFFPDFGVEAGAKGVGVSFDIDIRVPGTFQGDVPKGGLTLGEIRTLSRALIDDCEKCDRITKNYLSKNESDLGWLDFNWKKSAICQDNCIDPEKDLKTVNSTSADDDENGGMSSHRPAGLKLTLAILSGFWLLAHFSL	{predicted protein [Nectria haematococca mpVI 77-13-4]}	{NA}	{NA}	{NA}	{NA}	{NA}	{NA}	{NA}	{NA}	{NA}	{NA}	{NA}
Scaffold1	342382	343455	Gene	+	FW16_GLEAN_10012234	NA	ATGTTGCTTAGCCGAACGACACGCCTTATCCCAACCAAGGGGCCTTTGCCTGCACGCGCATGGAAGTTTCAATTGACACCCTATGGAATTACCAGCCCAAGGGCAATTTACACGTCGCAGAAAAACAGCGAGAAACCCCGAAACCCCGACCCCAGGGAAAATCCCGCCAACGAGGTCAAGCTACCACGGGCCACCAATGTCGGCCGGAAACAATTCGCCGACTTTGACCTCGCGGGCAGAGTCTTTGTCGTGACTGGAGGCGCCCAGGGACTCGGTCTCGCCTTGGCCGAAGGTCTTGTCGAGGCTGGTGGAAAAGTCTATTGCTTGGATCGCGCTGAATCACCAGATGAAGGTTGGGCTGAAGCGAAATCAAGAGTCGTGCCTGAATGGGGCGGATCG…	MLLSRTTRLIPTKGPLPARAWKFQLTPYGITSPRAIYTSQKNSEKPRNPDPRENPANEVKLPRATNVGRKQFADFDLAGRVFVVTGGAQGLGLALAEGLVEAGGKVYCLDRAESPDEGWAEAKSRVVPEWGGSLHYRQQDVKDEIGLDRLMETIAVENQGIDGVVAAAGVQQITPSVDYRAKDVTNMLDINYTGVLMTAQSAAKQMFRYKRRGSICLIASISGLKANRGLVSPVYNSSKAAVIQLARNLAMEWSPIKKDGTGGIRVNCISPGHILTPMVQKNFEEVPGLKEEWEREIMMGRLAETQEFKGAALFLLSNASSYMTGNNLVIDGGHSSW	{related to D-arabinitol 2-dehydrogenase [Fusarium fujikuroi IMI 58289]}	{NA}	{NA}	{NA}	{NA}	{NA}	{NA}	{NA}	{IPR002198; Short-chain dehydrogenase/reductase SDR IPR002347; Glucose/ribitol dehydrogenase IPR016040; NAD(P)-binding domain IPR020904; Short-chain dehydrogenase/reductase, conserved site}	{GO:0008152; metabolic process; biological_process GO:0016491; oxidoreductase activity; molecular_function}	{NA}	{NA}
Scaffold1	343160	343213	Repeat:RepeatMasker:Transposon	+	FW16_TE0021	ID=FW16_TE0021;Target=Gypsy-1-I_PI 6323 6375;Class=LTR/Gypsy;PercDiv=24.5;PercDel=0.0;PercIns=1.9;	NA	NA	NA	NA	NA	NA	NA	NA	NA	NA	NA	NA	NA	NA
Scaffold1	344294	345299	Gene	+	FW16_GLEAN_10012235	NA	ATGCGATCTGCCATTCTCTTGCGCGCGGCCCTGAGCCTATTGGCCGTAGACTCTGTAGTTGCGGGCCCATGCAGGCCAACCTCCTCCAAGACAGCCTCTGCCGTCAGCTCGACCGCTTCCGTCGATACATCGTCAGCCACGTCTGTTGAGTCAACCACCTCGGTGACATCGGCCACTTCCTCTGCGACAAGCAAGGCTTCGACCGAGACGTCTGCATCTTCCACTGCTACCGACACGTCGGAGTTCTCGACTGAGACGTCGGCATCTTCCAGTGCCTCGGTCGAGACATCTGCGTCCTCCACCGCCACCGGGGCGTCTGCATCCTCGACTATCTCGACTGAGAGCTTCTCATCCTCAACCGAGACTGCGTCGTCTAGTACTGCTTTCACAACCACCACT…	MRSAILLRAALSLLAVDSVVAGPCRPTSSKTASAVSSTASVDTSSATSVESTTSVTSATSSATSKASTETSASSTATDTSEFSTETSASSSASVETSASSTATGASASSTISTESFSSSTETASSSTAFTTTTAASTTVSTSTAAAPTFTLEAAGQGPVEGKKLLSYNADGNLVTFDSPNPLNVPTARPYSIDAQGRILNDQGFYLCAHYNPDNDFLDAPAYITTCLNDNPPNSVYLACKVDGSELKCSIPAVTCTDSGSPWISPSCVPADGEWGSFYTYIAGPGYVLYIGTATPSQDYYYPLSFSLQEA	{hypothetical protein NECHADRAFT_98359 [Nectria haematococca mpVI 77-13-4]}	{NA}	{NA}	{NA}	{NA}	{NA}	{NA}	{NA}	{NA}	{NA}	{NA}	{NA}
Scaffold1	345847	347447	Gene	-	FW16_GLEAN_10012236	NA	ATGAGGCGATACTTGGCTCTCGCTGTTCCTGGGAAAGCCATCAATTCTTCCGGGGCGCTCAAGGATGCTGCATCTATTCCAGAGTCTTGGTGCATCACGTACCTCTCGACATATCTAGCCCCTGTATTCATTACTACCATCATTCACCCCTCTATCCTCAGCTTTGTCTTGAACTTCGTCAACAAGAGACTAGCAACTTTCAGACTCGACGGCCACATCCAGCACCCTCTTCGATACCCTGCCTTCATTAACATTGAAAGGCGAGACTTGTCAAAAAGGGCTCTCGGTGGCTTCGTGGGAGGCGGAGGCGCGGTCAACCCTGACATTTACGATGATGCTACTGCCTTCAGCCTAATCTCGGGACAACTTCTCGACAGCGACCCGCCCGTCTACTACATT…	MRRYLALAVPGKAINSSGALKDAASIPESWCITYLSTYLAPVFITTIIHPSILSFVLNFVNKRLATFRLDGHIQHPLRYPAFINIERRDLSKRALGGFVGGGGAVNPDIYDDATAFSLISGQLLDSDPPVYYIGQAFSLFGSQEQPPDRAVTTTFENVAGKLGFVNASLPNGEAGFCQDPAAGQVYITFSDMPEGYAPVSISVYTESSELSLLGLSLSDSSVAFIESFFSSKLLFESSPTTLQITSTEMSTDTELSSSLVPSPDTSFTESSPTTASSYLTTESSTALVESYSSDTTESTEPASSSSDIDTTTDVDTTSSIDTTTEIDATTTSPPIIPIIKEP	{NA}	{NA}	{NA}	{NA}	{NA}	{NA}	{NA}	{NA}	{NA}	{NA}	{NA}	{NA}
Scaffold1	348051	349226	Gene	+	FW16_GLEAN_10012237	NA	ATGCGTCGCGAGTCAGCCACCCTGGCAGGTCTCCTGGCCGTCACAAAGGCGCAGTCAATCCTAATTGACGGTGTACTCTTCGCCTACCAAACAGCCACCATCACGGAATGTTTCCCAATGGGCAGCGGTGGCCTTGAGCCTACCCCTGGTCTCAGCATCGGCGGAAACGCACCCATTATCCACAGACCAGCAGTAACAGGCCAACCCATCATTGTCGAGGTCGAAGCCCCAAGGTGTGACTCGTGCGGCTGCGACACCTGTGCTCACATTGAGGTGTATACGTTGACGTGCGACGCGTTCTGCGATACTGGCCTCTGCAAGCAGGCTTATGTCGTTACGGAGACGTACAGCGGCATGACGGCAAAGCCTACCTTGGCCCCGACTGACCTTCCCTTCGGC…	MRRESATLAGLLAVTKAQSILIDGVLFAYQTATITECFPMGSGGLEPTPGLSIGGNAPIIHRPAVTGQPIIVEVEAPRCDSCGCDTCAHIEVYTLTCDAFCDTGLCKQAYVVTETYSGMTAKPTLAPTDLPFGFTCDVQTCTTCGPEPITATITYPLTERLYIDKVPAPTGVPAGSGSGGVVPEAKEPAAYSPSQEDGSRFHYESDYASGADSTGVNSKPETDSDGSSSDATSNSNPNSGSYGDSGSSSNDNSHYGSDSDAYPKANSDVGYKAGSNSHPAQGSGSSQPGSDAGSQPESYPGSQPGWQPGPGAGNNAAPNNKQTTGSDSASNSPERMCFLELTLICGSVNASQVPPSDDRPVYVSSASKSIVILTLGFTSVVSFTFLALISL	{hypothetical protein NECHADRAFT_56209 [Nectria haematococca mpVI 77-13-4]}	{NA}	{NA}	{NA}	{NA}	{NA}	{NA}	{NA}	{NA}	{NA}	{NA}	{NA}
Scaffold1	348655	348838	Repeat:RepeatMasker:Transposon	-	FW16_TE0022	ID=FW16_TE0022;Target=DNA8-2_CQ 1963 2152;Class=DNA/DNA;PercDiv=31.6;PercDel=8.7;PercIns=5.3;	NA	NA	NA	NA	NA	NA	NA	NA	NA	NA	NA	NA	NA	NA
Scaffold1	350403	351653	Gene	+	FW16_GLEAN_10012238	NA	ATGCCAGGCGTCGCCAAAGAGGCCGTAGTGCCTATCGAGTCTGTGCTCTTCGGGTTGTCGACACTTCTCGTCCTGGCCCGTTTATCACTCCGTACCATCCGTCAAAGACAGAAACTCACCATCAGTGATTGGCTTCTCGTCGTTTCTCTACTCGATGCCGCCGCCCTCCTCGGAACCGACACGGCCTCATATAACCTCGGAGGGATGGACGAATTTGACCCCAACGAGCCAGAGCGGAGCATTGAAGACCAGATCACGTTGATGAAGGTCTCGTTTGCGGGCAACTACTTCTACGATACGGGCGTCTACTTTCCGAAACTGGCCTTGCTGGCACTATACTTCAAGCTCATCCCTCAGACCATGCCAGTCTTGCGCAAGGCTCTTTACGGCGTAACGGGT…	MPGVAKEAVVPIESVLFGLSTLLVLARLSLRTIRQRQKLTISDWLLVVSLLDAAALLGTDTASYNLGGMDEFDPNEPERSIEDQITLMKVSFAGNYFYDTGVYFPKLALLALYFKLIPQTMPVLRKALYGVTGLTGAFMVTTCFLDTFWCGPKVSLNWEIDSSCTTFDSKEVFRIDWGMNFVSDIFVFALPFPLLFGLQISKRYMAGLVAIFASGLITVGASIARFATVEAIHAWTNVYVLSMTEMTAAIVVVSLPALKSLLHGLGLRSSKRGTTNTGSGYNKHSANVTASSHFNKLSSGRDNGELYATTARVAAAPEEDSGSEVELTNLRGIYKSARISVTYERRSDVG	{hypothetical protein NECHADRAFT_89225 [Nectria haematococca mpVI 77-13-4]}	{NA}	{NA}	{NA}	{NA}	{NA}	{NA}	{NA}	{NA}	{NA}	{NA}	{NA}
Scaffold1	352507	353552	Gene	+	FW16_GLEAN_10012239	NA	ATGGCGTATTTTATCGATGGCAAGGACTGCATGGCCTCCGAATGGATCTTGCTGGCCGTATCATACGTCTTTGTCGGCTTGCGTATCTACGCTCGCCTCTTCCGCCAGCGAGAAAAGCTGTCATGGTCTGAAATCCTTCTGATCATCTCCGCACTCAACTCCCTCGCTCTCATTATTTGTGATACTTTAACCTTCCAAATTGGCGTTTTGGATAACTGGGAGCCATCCGTTAAACTGTCCAAGATCTCCTTTGCCTCCAACTACTTCTACGATGTTGGTATGGGCTTCCCCAAAATGAGCATGCTGGCTTTCTACTGGGCCTACTTCCAACCCTCCACTGGCATCAGCTCTGCCATGCGCAAGTCGCTGTACGGAGTCACTGCTTTTGTCTGCGTGTCA…	MAYFIDGKDCMASEWILLAVSYVFVGLRIYARLFRQREKLSWSEILLIISALNSLALIICDTLTFQIGVLDNWEPSVKLSKISFASNYFYDVGMGFPKMSMLAFYWAYFQPSTGISSAMRKSLYGVTAFVCVSYMAILWDDTFFCGKDVSVQWSQEEGACIYALPLILLIQGVIKPSTGVTVTFVFGTLTICTTIVRFITLKEGTGQENLVYPLSMLEMALANIVVALPGLKPLLNRSPKYEASSEVIDVKH	{predicted protein [Nectria haematococca mpVI 77-13-4]}	{NA}	{NA}	{NA}	{NA}	{NA}	{NA}	{NA}	{NA}	{NA}	{NA}	{NA}
Scaffold1	353681	356356	Gene	-	FW16_GLEAN_10012240	NA	ATGTACGAGTCCCACATCCTTCCCACACCGACGTCCATCCGACTCTTGGATATCATCGAATCACGAGACGATGTAATTCGATGCTCCATGAGCGTGGTTGATCTGGACGACGAGGGTCTCGAGTTTGCTGCTATCTCATACACTTGGGGCGATCCCATCACAGTTCATGAGGACCCGATGCCAGACATAACCGGCCTTACAATGGAACAACATGCATCCCGGCTCCCTTTTAGCTACTTCACTTCCCCAATGGGACCAGATGGCGAGTCTATTTGTATGGTCGATGGCGCAAAACTTGATTTCTACGCCAAATACAACTACGTTCCCCGCGAGGAGTTGCGTTGGCAGAATCGCTCGTCGAGAGAGGTCGAAGTTGATGGGAATCGGGTTCCCGTCGAA…	MYESHILPTPTSIRLLDIIESRDDVIRCSMSVVDLDDEGLEFAAISYTWGDPITVHEDPMPDITGLTMEQHASRLPFSYFTSPMGPDGESICMVDGAKLDFYAKYNYVPREELRWQNRSSREVEVDGNRVPVEENLFLCFEALLDIRKRLDEASGDDHYQDSEKNWPPVWADALCINQADLAERASQVKLMGQLYRTARLVYAWVGKLDRLSYRALLAMGTILDFDATRSHALDSSYPEQEEVTLSSVTGMTVVDWFFSPSSSDCFRRAWVAQEVVFASNVHMICGPTIFHMSFVLAVVAFFEETGLDYELCQLGRNFLTDRAASDQTQHWEKLASFSPHSPDTAKELQVNPRDALSFILGCHHTRSRLGLCNAGMPMVYLRHDEEQSDQSTMTNRWHV…	{hypothetical protein NECHADRAFT_98362 [Nectria haematococca mpVI 77-13-4]}	{NA}	{NA}	{NA}	{NA}	{NA}	{NA}	{NA}	{IPR010730; Heterokaryon incompatibility}	{NA}	{NA}	{NA}
Scaffold1	357169	359082	Gene	+	FW16_GLEAN_10012241	NA	ATGCCAGCACCTAGAATTAAGAGGTACCGCTCTGACGATTTGGACCCTCGAAAACGGCCCCTCCGTCGCCCGCCAGCTCCTAGCCCTCCAGCTCCTCGCCCCCCGGATCCGAAGTGGATCGACATAGACCTCATTCACGCCTGGATCAAAGAGTGCGATGCCAAACACAGAGATCACTGCCAGAGATCACGTCTGCCTGGTGAATCTCACCTAGGCCTACCCCGCTGGCTGATCCATGCCAGGGAAAAACGCCTGGTGCCCTTCAATCCAGCCTTCCGATATGTCGCTCTCAGCTATGTCTGGGGGTCAACGGACCCTCAGGACCCCCAGCTTTTATTAGACAATCTCCTTGCATTTCAGGAAGTTGGCTCCCTTGAGACCATGTGGGAACAGCTTCCG…	MPAPRIKRYRSDDLDPRKRPLRRPPAPSPPAPRPPDPKWIDIDLIHAWIKECDAKHRDHCQRSRLPGESHLGLPRWLIHAREKRLVPFNPAFRYVALSYVWGSTDPQDPQLLLDNLLAFQEVGSLETMWEQLPRTIRDSIEFVRLIGEEFLWVDRFCIVQDDDVSKQEQIRHMAFIYGSAYFTLVAAAAFGATGLRGIKDVTRPMDKDCCSDGGHYGLVADSAWNRRGWTLQELVFSQRAIFVHRDEVTWECHCAVWHERTPLEDLCIKNCLGTYARDTRGFHYSPWPNLEEFYQLAASYSQRSLSFSADIMPAFTGIMTALTHSFPGGFLFGLPEVAFDVGLLWRIIGRASFRHQLGAGPIPSWSWMICFYLKTPADFSPWASAFSYLDRSDFDEDRQ…	{hypothetical protein NECHADRAFT_89228 [Nectria haematococca mpVI 77-13-4]}	{NA}	{NA}	{NA}	{NA}	{NA}	{NA}	{NA}	{IPR010730; Heterokaryon incompatibility}	{NA}	{NA}	{NA}
Scaffold1	357236	357269	Repeat:TRF:TandemRepeat	+	FW16_TR0063	ID=FW16_TR0063;PeriodSize=15;CopyNumber=2.3;PercentMatches=89;PercentIndels=0;Consensus=GCCCGCCAGCTCCTA;	GCCCGCCAGCTCCTA	NA	NA	NA	NA	NA	NA	NA	NA	NA	NA	NA	NA	NA
Scaffold1	360683	361698	Gene	+	FW16_GLEAN_10012242	NA	ATGCGTTTGGCAACCTCTTTCTCGGCCATTCTGGCCTTGGCGCTAACCGCCAATGGTCTGGACTTGTCTGAAAGCCAAGACAGTGACTCTTCTGTCTGGCCAGCCCAAGAGGCAGTTTCTCATGAGACTCGCGACACTCGGGTTTGGAATCGACCCGAGAAACGTCAATCCGGCTGGAATCCGCCATCAAACTTGGTGACGCCACTGAAACAAGTGTGGGATCATTGCAAGGCCACGTACTCTAATGGCCTCTTTGGATTCCGCAACTACGGCTGGGATCAGATCAGAGCCACTTCGGGATCTATCAATGTTTGTGTCCGATGGGAGTCCAACACCCCGGTCACCGAAGCCCAGCGCAACCAGATTGCCACTGTTTATAACCAACAGTATCAGAAATGG…	MRLATSFSAILALALTANGLDLSESQDSDSSVWPAQEAVSHETRDTRVWNRPEKRQSGWNPPSNLVTPLKQVWDHCKATYSNGLFGFRNYGWDQIRATSGSINVCVRWESNTPVTEAQRNQIATVYNQQYQKWFQWVYGFDGFPYSNIKVNVVGWAVRDRSLLQGSTSGIDVYTNRDSEGAPECAPACGRFFHQNGDYSQCPGGASRHYDQSLWLTDGFGGGAGGDWGQRMGREYFMNSINLADMQILLHEMGHTFGLDDFYDWTPSGVSNFIMLAGSSAKITDFDGWMLRNWWYELKRNRGW	{hypothetical protein NECHADRAFT_56215 [Nectria haematococca mpVI 77-13-4]}	{NA}	{COG5297 Cellulase/cellobiase CelA1 G Carbohydrate transport and metabolism}{COG3266 Cell division protein DamX, binds to the septal ring, contains C-terminal SPOR domain D Cell cycle control, cell division, chromosome partitioning}	{FFUJ_06910 CBM1 -- -- Fusarium fujikuroi IMI 58289 (Fusfu1) Modules of approx. 40 residues found almost exclusively in fungi. The cellulose-binding function has been demonstrated in many cases, and appears to be mediated by three aromatic residues separated by about 10.4 angstrom and which form a flat surface. The only non-fungal occurence of CBM1 is in an algal non-hydrolytic polysaccharide-bin…	{NA}	{NA}	{NA}	{NA}	{IPR024079; Metallopeptidase, catalytic domain}	{GO:0008237; metallopeptidase activity; molecular_function}	{NA}	{NA}
Scaffold1	362084	362142	Repeat:RepeatMasker:Transposon	-	FW16_TE0033	ID=FW16_TE0033;Target=rnd-1_family-0 1 95;Class=Unknown;PercDiv=13.8;PercDel=0.0;PercIns=0.0;	NA	NA	NA	NA	NA	NA	NA	NA	NA	NA	NA	NA	NA	NA
Scaffold1	362656	364562	Gene	+	FW16_GLEAN_10012243	NA	ATGATTCGTTTGGCTCTCTTTGGCCTCTTTGGGTCAGCCGTCTCGTTTCCCACAAGACACTCACCGACTGTCTCGGTCAAGAACGGCACCTATGCTGGTGTTTATAGTCCGCACTATGACCAAGATTTCTTCCTTGGCATGCCCTATGCTCAGCCTCCTGAGAGATTCGCGTTGGCAAAGGAGCTGGACACGGCTTGGAAAGGAACTCACCAAGCTGTCGAGTACCCGTCCCACTGCTTTGGCTATGGCTCCGATCAGATCGGATACGAGCAGTCAGAAGACTGCCTCTACCTAAATGTCGTGCGACCTGCTGGCATAAAAGATACCTCCAAGCTCCCTGTTGCCGTCTGGATCCATGGAGGAGGCTTGTTCATGGGCGGCTCCGCTGACCGAAGGTAC…	MIRLALFGLFGSAVSFPTRHSPTVSVKNGTYAGVYSPHYDQDFFLGMPYAQPPERFALAKELDTAWKGTHQAVEYPSHCFGYGSDQIGYEQSEDCLYLNVVRPAGIKDTSKLPVAVWIHGGGLFMGGSADRRYNLSFIVERSVELKTPVIGVSINYRLSALGFPCGKEALDEGITNLGFRDQRLALRWVNENIGAFGGSPDKVTIFGESSGAESVSAQVFAYNGRGDGLFRGAIAQSGFGGAIGRFPGGFNATADMQTVYDALVGNVTSCADLVGKPESLECLRKVPFEEINHALNVTSVGPWPPVLDNDFIADYPANQVANGNFPKIPILVGANSDEGSAFGSGKGPNGGGVNTDDEMRDAIAAIIPADAEVHSGKSVDELVDELMELYPNDQSVGVP…	{hypothetical protein NECHADRAFT_56206 [Nectria haematococca mpVI 77-13-4]}	{K01046 E3.1.1.3 triacylglycerol lipase 3.1.1.3 Metabolism--Lipid metabolism--Glycerolipid metabolism|Metabolism--Global and overview maps--Metabolic pathways}	{NA}	{NA}	{NA}	{NA}	{NA}	{NA}	{IPR002018; Carboxylesterase, type B IPR019819; Carboxylesterase type B, conserved site IPR019826; Carboxylesterase type B, active site IPR029058; Alpha/Beta hydrolase fold}	{NA}	{NA}	{NA}
Scaffold1	364999	366494	Gene	-	FW16_GLEAN_10012244	NA	ATGTCGTTCTTCAAGGGCCCCGCGGCTCCGGCCCGCGTACCGACCGACAAGGTTATCCCGCTGCACTTCTGGGACGACAGTCCTCTTTATCGGAGAATCGCATTGTACAATCTCAAGGTGTTTGATGATGCTCTTGATCCGGAGATGCTCCGTAGTAGTCTTGAGGCCCTGGTCTCTCAGAATACTTGGCGGAAGCTGGGAGGAAGGTTGAGGAAGAACGACCAAGGTGGTCTTGAGTATCATGTTCCCGAGGAGTTCACCGCACAACGTCCTGCTGTCGGCTTCACCAGCGTCGACTACAGTGGGGTGACCAAGGCCGATCACCCTCTCGCTTCCCGCCTCCCCAAACCATCTTCACGTCCCGCTGTAGTCGGTGATCCCGATGAGTGTATCGATCTC…	MSFFKGPAAPARVPTDKVIPLHFWDDSPLYRRIALYNLKVFDDALDPEMLRSSLEALVSQNTWRKLGGRLRKNDQGGLEYHVPEEFTAQRPAVGFTSVDYSGVTKADHPLASRLPKPSSRPAVVGDPDECIDLACGPGCPTSIDDYLYSDRPILGLHVVSLKDATLVTLHWLHIACDALGMKALVEGWVLTMQGKEVPAQQGFDTDPLEELGKHPKEAHKLADQRMNTGSLLTYAFKNGYSLAFGKKECRMVCIPGAYLDKLRTTALEELSAAGVQNPFLTDNDVLVAWWTRIALSHLPPDSDRPVTVQLAMSLRKALEKDMLPPGNPYVSNCFGFTNLLLPAANFKREPVSSIASQMRTALNEQGTRAQVEAYQALVRDSIAPLPVFFGTGNTYQISY…	{hypothetical protein FPSE_04038 [Fusarium pseudograminearum CS3096]}	{NA}	{NA}	{NA}	{NA}	{NA}	{NA}	{NA}	{IPR003480; Transferase IPR023213; Chloramphenicol acetyltransferase-like domain}	{GO:0016747; transferase activity, transferring acyl groups other than amino-acyl groups; molecular_function}	{NA}	{NA}
Scaffold1	367688	369012	Gene	+	FW16_GLEAN_10012245	NA	ATGGTGCAGGTGCAGTCAACGGCCAACCTCACGGGGGAGGAGATCTCAGACATCGCCTACGCCCAGTCTTCCATCCCTTCGTCGGGCCTAGGGCTCGCGACCGAGGTGCTGATTTACATCCTCACCGTCGTGTGCGCCGTCGTCATCGCGCTGCGGGTGTACGTCAAGACATGGAGTTCTGAGGCATCTCAGGGGTGGAGGGTCAACGACTATCTCGCCGTGATTGGGTTTCTCCCCTTCATCCCCGCAAGCGTGCTGGGCGCGCTCGCTGTCCACTATGGCATCGGATCGACGGACGCATATCTCAACAAGTTCGAGATGAGAGAGTTTCTTGAGGTCCGGGGGATGGAGTATCTAATTCTTTACGAGCTCACCTACTACGCCTCATCGTCGCTTACC…	MVQVQSTANLTGEEISDIAYAQSSIPSSGLGLATEVLIYILTVVCAVVIALRVYVKTWSSEASQGWRVNDYLAVIGFLPFIPASVLGALAVHYGIGSTDAYLNKFEMREFLEVRGMEYLILYELTYYASSSLTKFAIAVTILHICVEKRYVYIMYGLMGVMIATNGICLIWLFVNCVPFATYWNPKLGHCKSEDGFMNLSYIGTAVQVASDWTCAITPFFIVYSLQMPKRVKISVVAILGLGVVASVAALMRIVSYKYIDVRAYPKDHFLSQGRLLFWSLLESAFAIIACSLPSLKLFGGCIARSMNRSTNKVSGGARPPYRHETPLHSLTPKGQTRTTVSGKGNWDRLHDDDSSGRHIIQETTIHVDSRSTASTPNYHRSEASVV	{hypothetical protein NECHADRAFT_56199 [Nectria haematococca mpVI 77-13-4]}	{NA}	{NA}	{NA}	{NA}	{NA}	{NA}	{NA}	{NA}	{NA}	{0.999980407213577 true}	{Leptosphaeria maculans}
Scaffold1	369271	370674	Gene	-	FW16_GLEAN_10012246	NA	ATGCATTCTTTCTTCGCTTTGGGTGCCCTTGCCCTTTCGGGCTCCATTGAGCTCGCCGCGGCTGCCAACTGCCGGCCTTCTGGCACCACCACCGCTGAGCCCTCTTCCTCTGAGACTGGAAGCTCTGGAGGTAACAAGGTTGTCAGAAACTTGGTCGCCAACGGTGGCTGCAACGAGCTCAACCCTTATGATCCCTCCGGCATCCCCAACTTCTACATTGAAGGCGGTGGCCAGGGCGTCACCGGCCAGGGTTACACCGGCGGTGGTAGCAAGGAGACCAACTGCGCCTCTCTGACTGCCAATGCTACTCCCAGGCGCAAGAGAGCCGTTGGACCCTCGGTCGCCATCTCGCAGGATATTTTTGATCTGGATACGGCCACCTTTTACACGATCCAATTC…	MHSFFALGALALSGSIELAAAANCRPSGTTTAEPSSSETGSSGGNKVVRNLVANGGCNELNPYDPSGIPNFYIEGGGQGVTGQGYTGGGSKETNCASLTANATPRRKRAVGPSVAISQDIFDLDTATFYTIQFFYRITSHPSNGACLLTASLGDDQFYSEYVSDSQTEWNKVLHRTMPTQETSALSIKMTCEGDDATILVDSIFVSDAVTPETINNYVLDFGDGGAQQTDATTGSVTASETAVETVSETDAQTEESATETTDAATVIETSSAEETTTAEGTAASDETSSGFETTTVAETSSAAETSTADETTSAAEEEEESTTTTPATETTSAAEEEDQTTTASTSAATATDGCLPSTWDDGPVFCEPKLETEDTFCAVQGNAPSTAFELLDVSRYPWQ…	{hypothetical protein NECHADRAFT_85398 [Nectria haematococca mpVI 77-13-4]}	{NA}	{NA}	{NA}	{NA}	{NA}	{NA}	{NA}	{NA}	{NA}	{NA}	{NA}
Scaffold1	369727	369962	Repeat:RepeatMasker:Transposon	-	FW16_TE0023	ID=FW16_TE0023;Target=ERV10_MD_I-int 6450 6729;Class=LTR/ERV1;PercDiv=30.3;PercDel=5.7;PercIns=5.7;	NA	NA	NA	NA	NA	NA	NA	NA	NA	NA	NA	NA	NA	NA
Scaffold1	371808	371967	Repeat:RepeatMasker:Transposon	-	FW16_TE0034	ID=FW16_TE0034;Target=rnd-3_family-130 1 152;Class=Unknown;PercDiv=24.5;PercDel=0.8;PercIns=2.1;	NA	NA	NA	NA	NA	NA	NA	NA	NA	NA	NA	NA	NA	NA
Scaffold1	372103	372141	Repeat:RepeatMasker:Transposon	+	FW16_TE0035	ID=FW16_TE0035;Target=rnd-3_family-57 44 83;Class=Unknown;PercDiv=15.4;PercDel=2.6;PercIns=0.0;	NA	NA	NA	NA	NA	NA	NA	NA	NA	NA	NA	NA	NA	NA
Scaffold1	374564	375738	Gene	-	FW16_GLEAN_10012247	NA	ATGAAGCTTCAGCTTACTCAAGTTCTCGCCCTCGCCTCTTGTGGTCTAGCCCAAGTGGCATCTCGCCCTCCGAGTGGAAAGCACTACACGCCTATCCCACTCAACACCTTGTCGAAAAACTCGACATCTGTCAACGCGATGCCCTACCAATCGAATGCGTCGCTGTACTACCTCGGCTACGAAGGCGACGACTGGTCGCGGCCGTTTTCCAAGTACTGGAACCCCGTCATGAAACCACTTTCAGACGAAGTGCAAAAGGGGGTCACGGAAAGTCCATATGCTAGCGGATTAGGCTACACTCCACAAGAAGCCGCTGATTACCTCACTCGACCAGGATATTTGCAGTTAGAGAATGGTTGGACTATAACTGATGATGGACTGCTTATGGTGGCAGCCCGT…	MKLQLTQVLALASCGLAQVASRPPSGKHYTPIPLNTLSKNSTSVNAMPYQSNASLYYLGYEGDDWSRPFSKYWNPVMKPLSDEVQKGVTESPYASGLGYTPQEAADYLTRPGYLQLENGWTITDDGLLMVAARTDMHDVTGDMYDWWFGWHLVDPQRYKLWHPLAHQYAYRYPDVSDWSDKTLPERYIGSYSFIDEFIGNSAAKLTVNFVEPESLGFNTSAFASQGIETIVVGHITSEHVTNITGNSYLMHQIRRKKDGSRELRSRFFLEQFGEDQAHHLNVHCALEMSHLATFLPKLYAEFKDTV	{hypothetical protein FAVG1_09645 [Fusarium avenaceum]}	{NA}	{NA}	{NA}	{NA}	{NA}	{NA}	{NA}	{NA}	{NA}	{NA}	{NA}
Scaffold1	376438	377607	Gene	-	FW16_GLEAN_10012248	NA	ATGCCCATGTCATCAACATTCACTCGACTTGTGAGGTTTGCGCCGAAGTCTGACCCCTCGCGGGTTTTGATTGGTCAACCAGTCAACCCAGATCTCGATGTTGGTACTGCAGTCCGCAGAGGCGAGGATGTGAGCTATAAACAACATGCAGCTGAAGTTCAAATGAGCATACCAACCTCTCCTACTATCTTTTTGAAACCATCAACCTCGCTTGGCGATCCCTGGCCTGCTCCCACCATTCTTCCTAAACTCACTCAGTTGGACGACTGTGGTGACTACGAATCGGAACTTGCTGTTGTGATTGGAAAGACGGCAAAGAATGTCGATGAAGCTCACGCGCTCGAGTATGTGTTGGGATATACTGCGGCAAATGACGTGTCCAGCCGGACCTCACAATTC…	MPMSSTFTRLVRFAPKSDPSRVLIGQPVNPDLDVGTAVRRGEDVSYKQHAAEVQMSIPTSPTIFLKPSTSLGDPWPAPTILPKLTQLDDCGDYESELAVVIGKTAKNVDEAHALEYVLGYTAANDVSSRTSQFNQSQWSFSKGFDGACPLGPTLVSPSAIPDPSKLWIRGSKNGKTLQECGTDDLISSIPKLVSFLSQGTTLPAGMVILTGTPAGVGAGRSPKETLKHGDEFSVEISPHIGTLINVFENEK	{hypothetical protein NECHADRAFT_86250 [Nectria haematococca mpVI 77-13-4]}	{K16164 K16164 acylpyruvate hydrolase 3.7.1.5 Metabolism--Amino acid metabolism--Tyrosine metabolism|Metabolism--Global and overview maps--Metabolic pathways|Metabolism--Global and overview maps--Microbial metabolism in diverse environments}	{COG0179 2-keto-4-pentenoate hydratase/2-oxohepta-3-ene-1,7-dioic acid hydratase (catechol pathway) Q Secondary metabolites biosynthesis, transport and catabolism}	{NA}	{Y2225_ARCFU Uncharacterized protein AF_2225 OS=Archaeoglobus fulgidus (strain ATCC 49558 / VC-16 / DSM 4304 / JCM 9628 / NBRC 100126) GN=AF_2225 PE=3 SV=1}	{NA}	{NA}	{NA}	{IPR011234; Fumarylacetoacetase, C-terminal-related}	{GO:0003824; catalytic activity; molecular_function GO:0008152; metabolic process; biological_process}	{NA}	{NA}
Scaffold1	378202	379177	Gene	+	FW16_GLEAN_10012249	NA	ATGCGGAAGCAGGATGCTCACGAATACGCCCGAGCATTTGAGAAAGACAAACAGCCGCCGTGGTTGCACGGCCTCTTCCTGCATTGGCGCAGACTTTTCAACGAACCATACCGTGGGATCACCGTCGATGGAAACGTCCGCGATGGCTTGTTCGAGCTTCAAGACGAGCAGGTTCCCATTGAGATCATTGTTACAGCCGCAGATGCTGTCCTCGAGAACTTGTCAGACAGCCATAAGCAAGCAATCTGCTTCCACGTCGACTCACCGGAATGGCGCTCATGGTCAAATCCTGAATTCCTCCTGTCCAACAAAGGCATACGTCTGGATGAAATCGGCCCCGAATTACGAGACAAGGTGCTCAAGCTGCTTGAGGTGACCTTGTCGACGGAAGGCTATGCC…	MRKQDAHEYARAFEKDKQPPWLHGLFLHWRRLFNEPYRGITVDGNVRDGLFELQDEQVPIEIIVTAADAVLENLSDSHKQAICFHVDSPEWRSWSNPEFLLSNKGIRLDEIGPELRDKVLKLLEVTLSTEGYAKAIAAMRINQFLGELVCAQAIMNEFSYNFAFFGEPSTARPWGFSFYGHHLCLNIFLYRSQIIISPWFTGAEPDLIDDGPYKGTRILKNEEVLGLQLMQSLGTERQQKALVYRLLKDPSMPRGRWNHDDQRHLCGAYRDNRVVPYEGLKVSEMDPLQQNLIVAIISEYLIYLLRKS	{hypothetical protein FOMG_14122 [Fusarium oxysporum f. sp. melonis 26406]}	{NA}	{NA}	{NA}	{NA}	{NA}	{NA}	{NA}	{IPR021889; Protein of unknown function DUF3500}	{NA}	{NA}	{NA}
Scaffold1	380744	380837	Repeat:RepeatMasker:Transposon	+	FW16_TE0036	ID=FW16_TE0036;Target=rnd-4_family-19 6 101;Class=Unknown;PercDiv=20.4;PercDel=0.3;PercIns=0.0;	NA	NA	NA	NA	NA	NA	NA	NA	NA	NA	NA	NA	NA	NA
Scaffold1	381103	382897	Gene	-	FW16_GLEAN_10012250	NA	ATGTCAACCCTTGAGATCTCGCAGGTTGGCAACCCACCTCGTGCACCGGGCACCGAACTCCTTTTCGACAACGGAGACGCTTCTCATGGACTTCAGGTCGTCCAGGGTCGGGATGGCGGCCGCATTTTCCTTGTGCCGCAGCCATCCCTCACAGACCCAAATGACCCCCTGAGATGGTCGAAGCCCAAGAAATGGGCCACATTCCTCAACGCCGTGGGGTACGCGTTTATGGGCAGTGTTACCGGCCCCATCATGGCCGCGGGCATGATATCCCTTGCGGAGACGTTTAACGAATCCCTGCAGAGACTGACATATGCAAACGGAGCCACGCTTATCTGCCAAGGCGTGGGCAACCTGTTCTGGATGCCGCTGGCGATCAAGCTGGGCCGACGGCCGGTT…	MSTLEISQVGNPPRAPGTELLFDNGDASHGLQVVQGRDGGRIFLVPQPSLTDPNDPLRWSKPKKWATFLNAVGYAFMGSVTGPIMAAGMISLAETFNESLQRLTYANGATLICQGVGNLFWMPLAIKLGRRPVYMASNVLMGIACVWLGLASNASYTPFVTGRAFLGLFEAPIESIVPTTITDMFFLHDRGEKVSFYGLSVLGGNELGPLFSALIIQRLSMAWAFYIVAIIICLSCILMFFFMPETKYRGARPVASVLPQSKGEEDADKPSVQKVEDTHPDNSQTEAESMATPRHSFAAELSLWSKPDPDVSCRKVFLRPFVLLAYPTVLWACLVYGVSLGWNVILGATVAQLFAEPYGFDAQAQGLVFLSPFVGSLVGSWLCGSVSDSIANYFTRRNA…	{hypothetical protein FOZG_14372 [Fusarium oxysporum Fo47]}	{NA}	{NA}	{NA}	{NA}	{NA}	{NA}	{NA}	{IPR011701; Major facilitator superfamily IPR020846; Major facilitator superfamily domain}	{GO:0016021; integral component of membrane; cellular_component GO:0055085; transmembrane transport; biological_process}	{NA}	{Aspergillus terreus}
Scaffold1	383553	385776	Gene	+	FW16_GLEAN_10012251	NA	ATGCCCGGAAAACTCGAATTCGTCACCAATGGCCTTGGGCACAGCAACAACATCGCTGGCAAGGGAACTGCTTCTGTGCCTACAGAGTTTCCTGTTCTGATTGTGGGTGGTGGCCCGACTGGCTTACTATCAGCCTACATGCTCTCTAAACTTGGCATCAAATCTATGCTTATCGAAAAGTACCCCGAGCGTTTGGCAGCTCCCAAAGCCCATGCATTGTCTCCCCGAAGCATGGAGATATGCCGTCAATATGGCCTCGATACCAACGCGCTGCGAAAGCTCGGCACGCCACGTGACGAAGCATACTGGGTTAACTTCCTGGTTAACTTGAGTCGAGAGCGAATTGGTGTTCTTCCGTATGAACGGATGGACGCCGCCGTCTTGGATTGCACTCCCGAG…	MPGKLEFVTNGLGHSNNIAGKGTASVPTEFPVLIVGGGPTGLLSAYMLSKLGIKSMLIEKYPERLAAPKAHALSPRSMEICRQYGLDTNALRKLGTPRDEAYWVNFLVNLSRERIGVLPYERMDAAVLDCTPEMIHNIPQPKFEQFVADRLQNDSNVTIQKNVAFVECSQTEGEVISTLEERSTKARWQVKSKHLLACDGARSEVRKNLAIESEGEDGSDLEPVVKERLGMLHWITDPACSGFIIAYDLRGDQVLISNFDSEKHPAASWTQELARATVSAAIGRDVPFEVLSHRPWILSRKVAKQIGDAAHSFPPTGGLGLNSGIADAHNIAYKIAAVHQGWANISILDSYESDRRQVALVNSAQSVKNGKKIFSFLKALGTAGIKDEEAARDNLHRSI…	{hypothetical protein NECHADRAFT_86252 [Nectria haematococca mpVI 77-13-4]}	{NA}	{NA}	{NA}	{NA}	{NA}	{NA}	{NA}	{IPR002938; FAD-binding domain IPR023753; FAD/NAD(P)-binding domain}	{GO:0016491; oxidoreductase activity; molecular_function GO:0055114; oxidation-reduction process; biological_process GO:0071949; FAD binding; molecular_function}	{NA}	{NA}
Scaffold1	386162	395057	Gene	-	FW16_GLEAN_10012252	NA	ATGGCAAGCAGCGTGCTGCCCTGGACACGCAATCTCGCCGATCTAGAACAGCAAAGCCTCAACGGATGTCGATTCTGCACCATGCTATGGGAGATGGCATCGAGCATGAGAAAAGGCTTCCGCAAACAGGAATATGAACATATCACGCCGGCCAAGAAAGCCTTGCCCGACACATGCCGCTGGCTTCGACTCCACGTGCGAGGAACTGGCGCCGACAAGAATGAACCTCAACTGAATACGATTCATGTGGTCCTGGCCAATGACAAATTTGCGAGTTCAACTATGGATCATATCAACGTTTTGATCACGGAGGAGTTTACCAATTACGAGTTGTGTCTTGCCGCAGACGATGGGAGCCGGGCATTTCAGAGTGGAATGTTGGGCGGAAGATACCTAGGC…	MASSVLPWTRNLADLEQQSLNGCRFCTMLWEMASSMRKGFRKQEYEHITPAKKALPDTCRWLRLHVRGTGADKNEPQLNTIHVVLANDKFASSTMDHINVLITEEFTNYELCLAADDGSRAFQSGMLGGRYLGTDRDTSEFYEMISQWLDQCMDGGRAHTACAKLTSGDARPKPSESPLPTRCVKVTEDHVCIENTGGKKGKYITLSHRWHDNTASCNTTVSNLGDRLNEVDVDMLTPTFQDAISVARGLKIQFIWIDSLCIIQSGDNGQDWTEEATRMGDYYQHSLFTICAISGAEDCGFLEMKSPGIESIAQLPFFEGGKRAGHMYAYRRPLKAERLFSRDVDQSNLMSRGWGEFISPNLNFTLLKSSVFQEHMLSRRIVYFTDSETFAECASSTPK…	{NA}	{NA}	{NA}	{NA}	{NA}	{NA}	{NA}	{NA}	{IPR002110; Ankyrin repeat IPR007219; Transcription factor domain, fungi IPR010730; Heterokaryon incompatibility IPR020683; Ankyrin repeat-containing domain}	{GO:0003677; DNA binding; molecular_function GO:0005515; protein binding; molecular_function GO:0005634; nucleus; cellular_component GO:0006351; transcription, DNA-templated; biological_process GO:0008270; zinc ion binding; molecular_function}	{NA}	{Penicillium marneffei}
Scaffold1	395687	397407	Gene	+	FW16_GLEAN_10012253	NA	ATGTCAGGGACTATGCTTCCTCAGCAGGGAATTCTGCTAGTGCACGCTGTATTGGCCATGATTAGCGCTATTCCTGCGGTCATTTTGTTTGCTTCTCTCTTCAAGGAGGGCGACGCTCATCACTGGAAACTTACCTGGTGGTACTTTGCTACCGTCATCATGCCGGTTCCTCTGAGTTGCCTAGCAACACTTGTCACATCGGTTTACCTGATGATCGAAGATAGCCAAGTTATCAAGCCTTCGGCCCAGACAACAATCAGCGATGAGCATCTCCGCAGTGAGCCACAGACTAGCATGGAATCCCTCCATTACGAAGTTCTTCTTGGTGATTCAGGTGTCGATGCGGAAGCCACTATCAGCGATGGGCCAATTGGAAGGCTATATCTGAAACAGATACGT…	MSGTMLPQQGILLVHAVLAMISAIPAVILFASLFKEGDAHHWKLTWWYFATVIMPVPLSCLATLVTSVYLMIEDSQVIKPSAQTTISDEHLRSEPQTSMESLHYEVLLGDSGVDAEATISDGPIGRLYLKQIRREVPDEATSNTTFDQSGGSWPPPYPWGKRTSWRQDEEQLPTEFTMHNTEDGGRYFTHISDTKPIWRDPRFCTGWTKFVDKGTGRTCYVDHNNRYTTWLKPALPYLKGFDDDIFREWEKIWIRRANRFFFINHRTGETTWKDPQRKKQPQTEFIDQSGDLPPGWEKYSSHDRDYYVCHNTRTWSGHDPRDSLPPLESRWLRELHHSCSNHQGATICFLDTQTGQWTYNDPRRPEEPPEVVESARTPRSGSSSSAESIYNDIGFKQRY…	{NA}	{NA}	{NA}	{NA}	{NA}	{NA}	{NA}	{NA}	{IPR001202; WW domain}	{GO:0005515; protein binding; molecular_function}	{NA}	{NA}
Scaffold1	397516	399180	Gene	-	FW16_GLEAN_10012254	NA	ATGGTTCAGACTGCCGCGGGTAATTTGAGCCATAACGTTGAGCTGCGCCATCATGGTACACACAGCCCTCACCAACAGGGGCAGGAAGCGCCTTTCGGTCCGAATTTAGAAGCTTCGTTGAGAGTATCTTGCACCTTGCCATGCTTTGAGAACGTCAAGTTTCACGTCTGGCTGCAAGAGTTATCCAAAGAATTGGTAGCTGCCAACATCGACACGGAAAGTGTCATATCCTACATCAAGACTTGCGTCGAGTTGTTTTACAACAACATCTATCCGATATACCCAATCATCTACAAACCTTCTCTCGACCGTACACTGGTCGAGTTGCAAGACCCAGGAGGGGTTTGGGACACAAAGCCTTTCTTGCTCTTGACCTCAATCTGCGCCTATACCCTTGCC…	MVQTAAGNLSHNVELRHHGTHSPHQQGQEAPFGPNLEASLRVSCTLPCFENVKFHVWLQELSKELVAANIDTESVISYIKTCVELFYNNIYPIYPIIYKPSLDRTLVELQDPGGVWDTKPFLLLTSICAYTLAVLPTSISGASWPAANAFYGIFKKAQNEYALPDMDRLDSSSVVINLMHAAWHHVSGNPQASWYVLGQAMNTALLMRLHDEKTYEAKLFVERQLCRRAFWALYTGCQASCFLGDHPSIFNKALFSGLTVPKYPEEFGPDDQATVTHHDGRQQSLSILTGFNANQDLWRAAENLLQEVREADLADTARLDSCLATSYHKFCAILDNLPTALRFHNSVDITLQGFSFADQKDHQYRVSQALTIQRTNLHISHQYLKLLFVRKCSFLSQGN…	{hypothetical protein NECHADRAFT_89474 [Nectria haematococca mpVI 77-13-4]}	{NA}	{NA}	{NA}	{NA}	{NA}	{NA}	{NA}	{IPR007219; Transcription factor domain, fungi}	{GO:0003677; DNA binding; molecular_function GO:0005634; nucleus; cellular_component GO:0006351; transcription, DNA-templated; biological_process GO:0008270; zinc ion binding; molecular_function}	{0.999999997029294 true}	{NA}
Scaffold1	400280	402755	Gene	+	FW16_GLEAN_10012255	NA	ATGAAGCTTCTTGTAGTCGTTACGGTTGCGCTAGGAGCACCCGCTTTTGCGGTCCAACGCACCGACAGGAACGCCTCTTGTCATGAGGAGCTTGAGAGGTTTTGGAGCTATGGCCGTTCACGTCCAGTATACCCTTCCCCTCCCTCTACTGGTCTGGGCGATTGGCATAAAGCCTTCAAGCAAGCTCAGTCCCTTGTTTCTCAAATGACCATCGAAGAAAAGGCAAACATCACCAGCGGCTACGAAGGTATCAACGGCTGTGGCGGAAACGGTGGCAGTATACCACGCCTCAATATCCCCGGCCTGTGCTATGCCGATGCGAGCGCCGGAGTTCGAGCCCAAGAGGGCGTCAACGCGTATCCGGCAGGCCTTCACGTGGGCGCCAGCTGGAACCGAGAA…	MKLLVVVTVALGAPAFAVQRTDRNASCHEELERFWSYGRSRPVYPSPPSTGLGDWHKAFKQAQSLVSQMTIEEKANITSGYEGINGCGGNGGSIPRLNIPGLCYADASAGVRAQEGVNAYPAGLHVGASWNRELAYERAFHLGAEFKRKGANVALAPSIGALGRVVKGGRNWESPSNDPYLTGALTRPTVQGLQKSVIACVKHLIANEQETSRKAPEFLSNKYNASVSSNLDDKTMHELYLWPFYDAIHAGAGSVMCAYNRVNNSYSCQNSKLLNGLLKDELGFQGFVVTDWYEHKSGVASANAGRDVVMPVAPLWNGKEGSLVEMVNNGSPHDYVEARDPPSNAVILQSAIEGHVLVNNVDNALPLKKRRFLSVFGYDAAAQNMNTPDPNSFTLWAMG…	{hypothetical protein NECHADRAFT_56640 [Nectria haematococca mpVI 77-13-4]}	{K05349 bglX beta-glucosidase 3.2.1.21 Metabolism--Metabolism of other amino acids--Cyanoamino acid metabolism|Metabolism--Carbohydrate metabolism--Starch and sucrose metabolism|Metabolism--Biosynthesis of other secondary metabolites--Phenylpropanoid biosynthesis|Metabolism--Global and overview maps--Metabolic pathways|Metabolism--Global and overview maps--Biosynthesis of secondary metabolites}	{NA}	{AFLA70_20g004951 GH134 -- -- Aspergillus flavus AF70 &beta;-mannanase (EC 3.2.1.78); Created after the work by Shimizu and collaborators. J. Biol. Chem. (2015). [PMID-26385921].}	{BGLM_NEOFI Probable beta-glucosidase M OS=Neosartorya fischeri (strain ATCC 1020 / DSM 3700 / FGSC A1164 / NRRL 181) GN=bglM PE=3 SV=1}	{NA}	{NA}	{NA}	{IPR001764; Glycoside hydrolase, family 3, N-terminal IPR002772; Glycoside hydrolase family 3 C-terminal domain IPR017853; Glycoside hydrolase superfamily IPR026891; Fibronectin type III-like domain IPR026892; Glycoside hydrolase family 3}	{GO:0004553; hydrolase activity, hydrolyzing O-glycosyl compounds; molecular_function GO:0005975; carbohydrate metabolic process; biological_process}	{NA}	{NA}
Scaffold1	400471	400546	Repeat:RepeatMasker:Transposon	-	FW16_TE0024	ID=FW16_TE0024;Target=Gypsy-45_STu-I 4671 4742;Class=LTR/Gypsy;PercDiv=18.7;PercDel=2.6;PercIns=8.3;	NA	NA	NA	NA	NA	NA	NA	NA	NA	NA	NA	NA	NA	NA
Scaffold1	403494	407549	Gene	-	FW16_GLEAN_10012256	NA	ATGGCAACTCAAGGCATTCGCATCGCCATCGACCGTGGTGGCACCTTTACAGATGCCTGGGCAGAGGTTCCAGGGCGAAGCGCACACATTGTATTCAAGATCCTTTCAGTATGCCCAGATGAGTACGACGACGCTCCGACAGAATGCATCAGGCAAGTCCTCGAAATTGCCTTGGAGAAGTCCATACCCAAGGGATCTTTGCTAGATCTCGAGCCCATCGAGTCGATTCGTATGGGAACAACAGTCGCCACAAATGCTCTCTTGGAACGAAAGGGAGACCGAGTCGCTTTCCTTGCCACAAAGGGCTTCCGAGATATCCTTCTTATCGGAAACCAGACCAGGCCAGACCTATTCGACCTTGCTGTCCGAAGACTAGAGCAACTCTACGAGACAGTGGTA…	MATQGIRIAIDRGGTFTDAWAEVPGRSAHIVFKILSVCPDEYDDAPTECIRQVLEIALEKSIPKGSLLDLEPIESIRMGTTVATNALLERKGDRVAFLATKGFRDILLIGNQTRPDLFDLAVRRLEQLYETVVEIDERVTIEGASEAPETAPIDVAPDPALVMGQTGEVVRIMKKPDLAAVRADLEKLKAQGFKNVAIGLMHSYTYPEHELQVKNLAEEMGFKVSASSVLQSMAKYVPRSQSAVADAYLTPMTMAYLDGFRKNFKGQLEDESANKLLICQSDGGLTSWSKFTGLRGVLSGPAGGVVGLSRTCYDDADGTPVLGFDMGGTSTDVARYSGALEHIFESTIAEVTIQTPQLDINTVAAGGGSILAWENGLLKVGPSSAGANPGPACYGRGGP…	{predicted protein [Nectria haematococca mpVI 77-13-4]}	{K01469 OPLAH, OXP1, oplAH 5-oxoprolinase (ATP-hydrolysing) 3.5.2.9 Metabolism--Metabolism of other amino acids--Glutathione metabolism}	{COG0145 N-methylhydantoinase A/oxoprolinase/acetone carboxylase, beta subunit EQ Amino acid transport and metabolism;Secondary metabolites biosynthesis, transport and catabolism}{COG0146 N-methylhydantoinase B/oxoprolinase/acetone carboxylase, alpha subunit EQ Amino acid transport and metabolism;Secondary metabolites biosynthesis, transport and catabolism}	{NA}	{YAOF_SCHPO Uncharacterized protein C11D3.15 OS=Schizosaccharomyces pombe (strain 972 / ATCC 24843) GN=SPAC11D3.15 PE=3 SV=1}	{NA}	{NA}	{NA}	{IPR002821; Hydantoinase/oxoprolinase IPR003692; Hydantoinase B/oxoprolinase IPR008040; Hydantoinaseoxoprolinase, N-terminal}	{GO:0003824; catalytic activity; molecular_function GO:0016787; hydrolase activity; molecular_function}	{NA}	{NA}
Scaffold1	408017	410301	Gene	+	FW16_GLEAN_10012257	NA	ATGAGCGTTCAGACCACCAGACGACCCAGAAGACTGCTGGCAGCCTGCCATAGATGTCATACACAAAAGATCAAATGCTCAGGGACCCAGCCGTGTCAGTCGTGCGTGAGTACCGGCAGGGTTACCGAGTGTCAATTCCCTCCCAGGGAGCGAAAGATTACAATCTCAGAAAGCTACCTCAAGAAGCTCGAGGCAGACAGTAAACGATTACGTGCCGTCACGCAGAACCCAACACCAGAGAGCGAGCAAAGCTTCAACACTCCCTTCGATGAGAACGAGACCGCGGACGAACCGCCGTCGCTGTCTAAAGAGGAAAGCAACCTATTCAACCCTCTATTCGATCGTCAACCAGAGAAACCCGTTCATGAGCGTTCATCAGAGCCAGGCTTCATCGGAGAA…	MSVQTTRRPRRLLAACHRCHTQKIKCSGTQPCQSCVSTGRVTECQFPPRERKITISESYLKKLEADSKRLRAVTQNPTPESEQSFNTPFDENETADEPPSLSKEESNLFNPLFDRQPEKPVHERSSEPGFIGEASCAAFSNRLMSCLDDTYTPSTAGLSNYYRMNTHSHMPNEDGPEFPERMHVKLLLNVARRFIGNYHPLFLEVTFMREIDAVYRRELMPSTLWLCKFYALMALGEIYTHRRGVGDSNRVPGTDYYVRSVNLLQENQDAYEEPSLMQVEVLTLLAWASNILGRIRTAYCYSGIAMRLAQSLGMHRSASRHTTLTPVERESRRRTWWVLYFFDRFSASKLGQPITVRDEDIDVEMPSMDGLTREEMAEFLDPQNLINNIKLARIIGNIL…	{predicted protein [Nectria haematococca mpVI 77-13-4]}	{NA}	{NA}	{NA}	{NA}	{GzZC271 I1RLT2 Gibberella zeae (related: Fusarium graminearum) Unaffected pathogenicity}	{NA}	{NA}	{IPR001138; Zn(2)-C6 fungal-type DNA-binding domain IPR007219; Transcription factor domain, fungi}	{GO:0000981; RNA polymerase II transcription factor activity, sequence-specific DNA binding; molecular_function GO:0003677; DNA binding; molecular_function GO:0005634; nucleus; cellular_component GO:0006351; transcription, DNA-templated; biological_process GO:0006355; regulation of transcription, DNA-templated; biological_process GO:0008270; zinc ion binding; molecular_function}	{NA}	{Aspergillus flavus}
Scaffold1	411042	412578	Gene	+	FW16_GLEAN_10012258	NA	ATGGCTTCAAAGATCGATACAGCACTTTCCGATACTCTTCCTGACAAGGAAATCGAGGAGCAGCAACGCACTGCTCAAGATGACATCTACATCGATCCGGCAGCCGAAAAGGCTCTCCTTCGCAAACTCGACAGATGGATTGTTCCTCCCGTTATGCTTCTTTACCTTCTCAGTTTCTTAGATCGCGTCAATATTGGCAACGCTCGACTCTACGGCATGGAAGAAGACCTCGGTCTCACTGGCGACCAGTACCAAATTGCAGTTTCGGTGCTATTCGTCACGTACATTCTATCCGAGCTGCCTTCCAACTTGGTCATTAAGAAATTCACTCCGTCGCGTTGGATCGCGTTCATCACGACTGCTTGGGGAATTGTCGCTACTTTGACTGGCATCGTGCAG…	MASKIDTALSDTLPDKEIEEQQRTAQDDIYIDPAAEKALLRKLDRWIVPPVMLLYLLSFLDRVNIGNARLYGMEEDLGLTGDQYQIAVSVLFVTYILSELPSNLVIKKFTPSRWIAFITTAWGIVATLTGIVQDYKSLVACRVILGALEGGLFPGLTIYLTMFYTKREYALRIGYLFVSAAIAGSMGGLLAYGIGHMDGVAGLRGWRWIIILEGIPTVILGISIWFWLADTPDSAHYLTINERELIDLRMRQQIGHTKSSDQMHKEDVYAGLKDWKIWLFCIGQFGGDVILYGYSTFLPTIIRGLGDWSIAQVQALTIPCYALGAISYIVVAWLSDRSQRRAIFTVIFGLVCTTGYAILVSTAPGGVKYFGCFLAAMGLYVVVGLPLAWLPSNNPRYGK…	{related to allantoate permease [Fusarium fujikuroi IMI 58289]}	{NA}	{NA}	{NA}	{NA}	{NA}	{NA}	{NA}	{IPR011701; Major facilitator superfamily IPR020846; Major facilitator superfamily domain}	{GO:0016021; integral component of membrane; cellular_component GO:0055085; transmembrane transport; biological_process}	{NA}	{NA}
Scaffold1	411360	411405	Repeat:RepeatMasker:Transposon	-	FW16_TE0025	ID=FW16_TE0025;Target=Copia-58_SB-I 2514 2558;Class=LTR/Copia;PercDiv=15.6;PercDel=0.0;PercIns=2.2;	NA	NA	NA	NA	NA	NA	NA	NA	NA	NA	NA	NA	NA	NA
Scaffold1	413342	416032	Gene	+	FW16_GLEAN_10012259	NA	ATGTCTACCAAATTGAGACGGAGCTTCTCCGAGGTCTTCCGCGGGAAGAAGGCCTCAAGGTCGACCATCACCCTTGCGCCTGTCCCCGAGTTTCCCGACATCGAGCCTCAGGAGCCTGAGGAGCCTCATCGTGTTTCGAATGCCTTTGAAGATGTCGCATCCTTTGCCCCGTCGATCCACGAAGAAGCCCAGTTCGAAACTCATCTCCAAGATGCTCTCCTCGAATCTCTTCGCGATCGAATCAAGACTCTCGACCAGGAGCGAAACCAACAAATTGCCAAGGCAGGGCGTCTAGAGCAGCAGCTTCTGGCGAAGGATCAAGATGTACAGGACATGCGACAGCTTCTCGACCGAGACAGAGGAAGATTGAATGACAAGGTTGCTCGCTTGAGGCAAGAG…	MSTKLRRSFSEVFRGKKASRSTITLAPVPEFPDIEPQEPEEPHRVSNAFEDVASFAPSIHEEAQFETHLQDALLESLRDRIKTLDQERNQQIAKAGRLEQQLLAKDQDVQDMRQLLDRDRGRLNDKVARLRQEKDQLVHQHAQQLEEKEVRLAEEKSLIKDYAEKLKEYQVSYIRMSEAQGQLQERVGELEAENRALLQPTDDTPATMQQQNIMLTKKVRALETELAHEKAECDEGRRALFEMHQRKSAVDAENSSMAEKLALQVQEMEDIKAILDQQMAEVEQERQRHEVQMEEAARVPWSSPTPRMILVNNIFSQGFQNAEDPGNTPNTAPFLQSCSLAMLTNNLLDIKLDTQQARRLAENISTADLKILPCDLCQLPKFANKSNNPRVRVNEFASA…	{hypothetical protein NECHADRAFT_85406 [Nectria haematococca mpVI 77-13-4]}	{NA}	{NA}	{NA}	{NA}	{NA}	{NA}	{NA}	{IPR002867; IBR domain IPR017907; Zinc finger, RING-type, conserved site IPR031127; E3 ubiquitin ligase RBR family}	{GO:0004842; ubiquitin-protein transferase activity; molecular_function GO:0016567; protein ubiquitination; biological_process}	{NA}	{NA}
Scaffold1	417213	419148	Gene	+	FW16_GLEAN_10012260	NA	ATGTTGTTCCACCGGCTGTCACTCCTATCGTTGCTATCAGTGGCTTGGGCGGCTCCAAGCACCACCTCCACTGAGGATGCTTGTGAGGAAATCTCCAAGGCCCTGCCGAAGCGTGTCTTCTTCCCCATCAGCATCAACTACAACTCCCAACAATCCGACTACTGGTCCACCCTCCTTCGCGGCATCAAGTCTGCCTGCGTTGTCGTCCCCCAATCGGCTGAGCATGTCTCCACAGCAGTAAAGATCTTGAACAAGTATCCCGACGTCAAGTTTGCTGTCAAGAGTGGTGGACACGATCCCAATGCTGGACATGCAACAGTCGACAATGGAGTTCTCATTTCTCTTGGGGAACTCAAGGGAGCGACGTATGATAGGGACAGTGGTGTCGCGTACGTGAAG…	MLFHRLSLLSLLSVAWAAPSTTSTEDACEEISKALPKRVFFPISINYNSQQSDYWSTLLRGIKSACVVVPQSAEHVSTAVKILNKYPDVKFAVKSGGHDPNAGHATVDNGVLISLGELKGATYDRDSGVAYVKPGGEWNDVISELNKEGVAVVGGRLGVVGVGGLLLQGGISFLSSQYGLAADNIVGWEVVTANGTIIQVDAAKQPELAVAMRGSGSQFGIVTQFTIKAYPVNEVWGGIRIYDESKSDEIFEALHEFTPYNNQDNKAAIIVSNLYTLGAARSFFVFYFYHGQKPPTTGPFAKFLKIKTLLSTTKTQPYPKLLKANGFGVSLLNSRQSFRTITIPYIASHPGIYDEISDKMKAISKKYFSNPLNLASQCSVDFQPLTSIIGKHSEQRGGN…	{hypothetical protein NECHADRAFT_49847 [Nectria haematococca mpVI 77-13-4]}	{NA}	{NA}	{NA}	{NA}	{NA}	{NA}	{NA}	{IPR006094; FAD linked oxidase, N-terminal IPR016166; FAD-binding, type 2 IPR016167; FAD-binding, type 2, subdomain 1 IPR016169; CO dehydrogenase flavoprotein-like, FAD-binding, subdomain 2}	{GO:0003824; catalytic activity; molecular_function GO:0016491; oxidoreductase activity; molecular_function GO:0016614; oxidoreductase activity, acting on CH-OH group of donors; molecular_function GO:0050660; flavin adenine dinucleotide binding; molecular_function GO:0055114; oxidation-reduction process; biological_process}	{NA}	{Aspergillus flavus}
Scaffold1	421668	421698	Repeat:TRF:TandemRepeat	+	FW16_TR0064	ID=FW16_TR0064;PeriodSize=12;CopyNumber=2.6;PercentMatches=100;PercentIndels=0;Consensus=TGTGCCCGAGGC;	TGTGCCCGAGGC	NA	NA	NA	NA	NA	NA	NA	NA	NA	NA	NA	NA	NA
Scaffold1	422054	423712	Gene	-	FW16_GLEAN_10012261	NA	ATGGCAGACTTTCAAGCATTCCTTGGCGATCTATCCATCCAAAACGCAAACTTGGTATGCGAAATCAACCAACTAGCAATTGAACTTCGGGTCAATATCAAGCGGCAAGATGAAGTGTACACAAAGATCAAGACGCTTCTCTTGAAAATGTGCGACTCTATCACCATGCTAAGCAAGCAGATTCGCCATCCCAACGTACGAAATTCGGACATCCTCCCAGTCTGGAGATCCTTTCTGGCGCCCATCACGGCCCTCTCTCAGCTTCCGTCGGGACATTTCCTCTCTGCACGCATGGTTCTTTACTTGGCTAGTGGGTTGTTAACCCAACGTTCTCTGGATCTCAAATTCTCCAAAATTGAATCTGCAGTAGGGGGTCGGCCAGTGTTCCGACTCTGTAGG…	MADFQAFLGDLSIQNANLVCEINQLAIELRVNIKRQDEVYTKIKTLLLKMCDSITMLSKQIRHPNVRNSDILPVWRSFLAPITALSQLPSGHFLSARMVLYLASGLLTQRSLDLKFSKIESAVGGRPVFRLCREIDDALLKSLRCIWTASGESERFDWVFTQYTLQPEDDLQDGASHSRKLAQALSPEELSIMGGIEGRRFIWAMSADERQGDLEEWKPFRGSLPGDATERARYSVPDDDQVRPGECFWKQVGSDGPIRQRLRYYSTVSDHLRPASFRLGFYHEHIELLERSRRFILDTRKTTEPCLTDAECDLVHKALVQVNMPPEIRRNIINQIELPKRHPYLRHFDIAKAYAPYPDNERPCERCMEPAATERHKLTCPESTSFVWNFALRAFFTFH…	{hypothetical protein NECHADRAFT_50224 [Nectria haematococca mpVI 77-13-4]}	{NA}	{NA}	{NA}	{NA}	{NA}	{NA}	{NA}	{NA}	{NA}	{NA}	{NA}
Scaffold1	426399	426444	Repeat:RepeatMasker:Transposon	+	FW16_TE0037	ID=FW16_TE0037;Target=rnd-1_family-13 1 45;Class=Unknown;PercDiv=11.1;PercDel=0.0;PercIns=2.2;	NA	NA	NA	NA	NA	NA	NA	NA	NA	NA	NA	NA	NA	NA
Scaffold1	427165	431895	Gene	+	FW16_GLEAN_10012262	NA	ATGGGACTCTTTTGGCGACAACTTTGGACCTTGACGGCCAAGGACTTGCGGATTATTCTGTTTCGGAAATGGATATGGACTCCCCTCCGCGCTCTTGTGCTGCCACTCCTTTTTGTCGTCTTTCTATGCTATACAAAGAATCTCTTCTTTCCACCTTCAACCTACGGCATCGGAGAAGCTTTTGCTGTTCGAACGCTTCCCGAGGCCATCAGTGCCGTAACCGGACACCGAGATCGCATGGTTTTTGTCAACAACGGCTTCACGGGAGGTGAGATCGACAAAGTCATTTCCAAAGTCACCGAGCCCCTCCACGATTTGAACATCAATATCAAGGTTGTGAAGAGTGAAAGCAATCTCAGGGTCTTGTGCAGTACTTCTGGCCAGGGTTCTTCACCTTGC…	MGLFWRQLWTLTAKDLRIILFRKWIWTPLRALVLPLLFVVFLCYTKNLFFPPSTYGIGEAFAVRTLPEAISAVTGHRDRMVFVNNGFTGGEIDKVISKVTEPLHDLNINIKVVKSESNLRVLCSTSGQGSSPCVAAVVFHSSPFEGEWGVWNYTLQTDGSLGGSSINIDKTDNDAQVYSLPLQHAIDFAIGSINSTVSEDVLSTKVLEYPFTSRSNKEQKTFIDEQYMKNIISILAILFYLAFIGVLYQLAGVMATERELGMAQLLDTMMPNEATWQPQVVRLLAHYFAFVILYGPGWIAMGAIMGVMAFRKTTIIIPILSMILCGLSLTGYTMFIGSFFRKAQLSGITSVLIGLIFAILAQVSGNAQTWLVVILSLLFPPMNFIYLLVLMARWERLGK…	{hypothetical protein NECHADRAFT_50068 [Nectria haematococca mpVI 77-13-4]}	{NA}	{NA}	{NA}	{NA}	{NA}	{NA}	{NA}	{IPR003439; ABC transporter-like IPR003593; AAA+ ATPase domain IPR017871; ABC transporter, conserved site IPR026082; ABC transporter A, ABCA IPR027417; P-loop containing nucleoside triphosphate hydrolase}	{GO:0005215; transporter activity; molecular_function GO:0005524; ATP binding; molecular_function GO:0006810; transport; biological_process GO:0016021; integral component of membrane; cellular_component GO:0016887; ATPase activity; molecular_function}	{NA}	{Epichloe festucae}
Scaffold1	433156	433202	Repeat:RepeatMasker:Transposon	-	FW16_TE0038	ID=FW16_TE0038;Target=rnd-4_family-1088 3 49;Class=Unknown;PercDiv=19.1;PercDel=0.0;PercIns=0.0;	NA	NA	NA	NA	NA	NA	NA	NA	NA	NA	NA	NA	NA	NA
Scaffold1	434517	436178	Gene	-	FW16_GLEAN_10012263	NA	ATGAGGTTCACATTATGGACTGTGTTGGCCACGGTAGGGCTGGCTGCACTTGTACAAGCACAGGAGATGCCAAAGTGTGCGAGCGATTGTCTCGTTGAATTCCTCAAGGACTCGAAATGCGAACCGACCGATGCCGACTGTATTTGTGCCGACACGGTTCTCAACGACAACGTCGGAACCTGCACGCTAACAAGCTGCACCGTGGTAGAAGCCCTCGCTGCTAGGAACGGAACGGCAACACTCTGTGGGGAGCCAGTACGAGACAGAACTCTGATTGCACCAGTTGCCACTGCTGTATCCGGGTCTCTGGCTTTGGCATTCATTGCGCTGCGCGTGTTTGAGTGTCTTTATCATAAGGAGTTTCGATGGGCGGATATCTGCGCTGTTTGTGCGATGGTT…	MRFTLWTVLATVGLAALVQAQEMPKCASDCLVEFLKDSKCEPTDADCICADTVLNDNVGTCTLTSCTVVEALAARNGTATLCGEPVRDRTLIAPVATAVSGSLALAFIALRVFECLYHKEFRWADICAVCAMVSSIPMDVFEFYMKANGFGKDIWTLSEQQITNVVKYTWVTQVSYIPAICLTKIAIISIFIRVFPQKVFQMVCWGTIVHCALFMVTTTIAAILACVPVEAAWTNWKGTKEGVCYDNNAFWWAHSAINIATDLWIIALPIPQLIKLQLGRKKKIYLIMIITVVSIVRFSGLVTYSATSNPTYNNVMVATYSVIECNVSIICCCMPALLAFLRRAYPSLFGSTNRSFEYRSKSIGGSKSPFPSNGIQKSVTQSVSYMPRSDDSDVVELMD…	{hypothetical protein NECHADRAFT_49855 [Nectria haematococca mpVI 77-13-4]}	{NA}	{NA}	{NA}	{NA}	{NA}	{NA}	{NA}	{IPR008427; Extracellular membrane protein, CFEM domain}	{NA}	{NA}	{NA}
Scaffold1	437473	439162	Gene	+	FW16_GLEAN_10012264	NA	ATGTTGTTGCAAGATCAGCCCTCTCTGGGCATCGCCCTCGTCGGGGCCGTTGTTGCATGGCTTCTAAAACGGTATCTCAGCGGGCGTGGAAAGGGCCCTCTTCCACCCGGGCCTAAGCCAGCTCCTGTGATTGGCAACATTCACCAGCTTCCCAAGAGTCTCCAGTGGCTTCACCTGTACCACTGGAGCAAGGAGTATGGCCCAATCATGCACCTTAGCATGGGCGGCCAGCCGTTGATCATCCTTTCGACGCATCAGGCCGCCCATGATCTCCTCAACAGGCGGAGTGGACAATACTCACACCGTCCTCGCATGGTCATGGCTGGTGAGCTCGTCACCAAGAACATGCACATGCTTCTCCGTCCTTACGATGAGAGGTACAAGCTGCATCAGCGCATG…	MLLQDQPSLGIALVGAVVAWLLKRYLSGRGKGPLPPGPKPAPVIGNIHQLPKSLQWLHLYHWSKEYGPIMHLSMGGQPLIILSTHQAAHDLLNRRSGQYSHRPRMVMAGELVTKNMHMLLRPYDERYKLHQRMEAPLLTLRSASTYRPLQDIESRQLLFDVLGESNQVGDKGVDFHRYHERAMASFIYCMNYGYRLKTGYEQELMDGKKVQAEFARTGQVGAYIVDSFPSLNYLPKFLAPWKKEAEELYELERQLHVGNLKKGLNNRGWNFSKYMEASPEAADMPTEELAFDLGILADAGLDTSTVALDWFIVAWITCGKRWVGKAQKLLDEVVGRDRMPTFEDRPKLAYIDAIASEILRWRPVVVGGVPHFTKKEDTYMGYYIPANSIVLGNAYAITR…	{predicted protein [Nectria haematococca mpVI 77-13-4]}	{NA}	{NA}	{NA}	{NA}	{NA}	{NA}	{NA}	{IPR001128; Cytochrome P450 IPR002401; Cytochrome P450, E-class, group I}	{GO:0005506; iron ion binding; molecular_function GO:0016705; oxidoreductase activity, acting on paired donors, with incorporation or reduction of molecular oxygen; molecular_function GO:0020037; heme binding; molecular_function GO:0055114; oxidation-reduction process; biological_process}	{NA}	{Fusarium solani f. batatas}
Scaffold1	439736	441414	Gene	+	FW16_GLEAN_10012265	NA	ATGGCCAGGGACCTTTTGAGACTCGAGTCCAAATTTGATTCGGTTGCCCAGCTCTTGTCCAACCCTTCAGCCATGACGGGTGATTTATTGTCTGCACCTTTAACCTCAAGATCACCAGCATCCGACTCTCCCATCACTGCTGTCTTTATACAGCCATTGACGCCCGATGCGCAGTTGCTAGCTTACAAGATGTTTGAGCTCTATCACCGACAGATGATGCCCTTGTTCCCCTTTGTATGGATATCTCTCGATGAATCGCCTGAGAAGTTATTCCGAGAGAGACCCATGTTGTACATGGCCATCATGGTGGTGGCATGTCAGCAAAACGCCGACGCTCAGCTGGAGCTTGCTCAGCGGTGGCGAGAGGAACTTGGTCGTAGGATATGGGCACACGGAGAG…	MARDLLRLESKFDSVAQLLSNPSAMTGDLLSAPLTSRSPASDSPITAVFIQPLTPDAQLLAYKMFELYHRQMMPLFPFVWISLDESPEKLFRERPMLYMAIMVVACQQNADAQLELAQRWREELGRRIWAHGEKNLHLLQGILVYLAWHHIHLQIGSQLNNLMHTAMSLAEELGISREKSVNTKTSPGGLNDYFINQGTREKTNEERRCYLGLFWINSVLRICVKDICPMPGSQYVEEARLALQQAAELPCDEYLSELVRVHQVGNIIDKTLYQDLTATEAVFPAAVLMAVSHLEKEVEAMKSSLPEGLPQQELLLMSCHVLQILLYKVGMDERLLQSMETESSSTYSLRLSHLLASCLNAVKAETGSVLSLENSVILSMPYPHWIQLGHAILIFSRLL…	{hypothetical protein NECHADRAFT_101769 [Nectria haematococca mpVI 77-13-4]}	{NA}	{NA}	{NA}	{NA}	{NA}	{NA}	{NA}	{NA}	{NA}	{NA}	{NA}
Scaffold1	443958	444266	Gene	-	FW16_GLEAN_10012266	NA	ATGAAGAACCTAGCAATGCTCTACAACAAGCCGGGCCTGGAGTTGTTGGATAACATGATCTGGTGTGTTGTTGACGATGCCAACTTTCTGCAGGGTAGCGCTCTCGAGACAGTCGCACTGGCCGGTAGCTGGAGGTTGAACAACCTTTGCGTCATCTACGATGGCGCTTGTGGCGCACTAAGCCCTAGCATTGACGTTTCTAAGTTGAAGACGCGTGGTTGGAACGTGATTGAATTGGTGAATGACAACGACCTCACCGTCACTGGTGAGTTCATCATGTCTTCCGTGTCGGTTCAGCGCAGCGCTTAA	MKNLAMLYNKPGLELLDNMIWCVVDDANFLQGSALETVALAGSWRLNNLCVIYDGACGALSPSIDVSKLKTRGWNVIELVNDNDLTVTGEFIMSSVSVQRSA	{NA}	{NA}	{NA}	{NA}	{NA}	{NA}	{NA}	{NA}	{IPR005474; Transketolase, N-terminal IPR029061; Thiamin diphosphate-binding fold}	{NA}	{NA}	{NA}
Scaffold1	445497	446485	Gene	-	FW16_GLEAN_10012267	NA	ATGGATTCCTGGCTGGATATTCAGAAGCGAAACCGCACCCTGCAAATCCTCCGTTCAGCGACTGAGGGCAAGTATGGAGTCTTGGCGATAATCTGTTACAATATCGAGCACTTGACAGCTCTAGTCCGCGCTGCCGAGGCCAAGAGGTCACCTCTCATTCTTCAACTCTTCCCCTCAACCGTCAGCCAGCTGCCGACTCTAGCCTGGGCAGCAGCAGCAGCGGTTAAGTCGGCAAGTGTGCCGCTTTCGTTGCATCTGGACCATGCGCAGAATGAAGCTCAAATCAGAGAGATTGCTGCAACCTTGCCATTTGACTCTATCATGGTGGACATGAGCCATTATGAGCATGACGAGAACCTGGAAAAGACAAAAGTCTTGACGAGAGTTTGCCATGGCCGC…	MDSWLDIQKRNRTLQILRSATEGKYGVLAIICYNIEHLTALVRAAEAKRSPLILQLFPSTVSQLPTLAWAAAAAVKSASVPLSLHLDHAQNEAQIREIAATLPFDSIMVDMSHYEHDENLEKTKVLTRVCHGRGIAVEAESGRINGGEEGIADTGSLEALFTTPEEVEDFLAAEIDLLAPSIGNIHGDYGPAGPQLDFDRLSKVNSQINSRVVMALHGTNDFAPEIMQRCIQRGAIKLNINKLILESWNVYVREHAQEPLMQLMDGGMDVLQAEVERWMDICGSSGKA	{hypothetical protein NECHADRAFT_50074 [Nectria haematococca mpVI 77-13-4]}	{K01624 FBA, fbaA fructose-bisphosphate aldolase, class II 4.1.2.13 Metabolism--Carbohydrate metabolism--Glycolysis / Gluconeogenesis|Metabolism--Carbohydrate metabolism--Pentose phosphate pathway|Metabolism--Carbohydrate metabolism--Fructose and mannose metabolism|Metabolism--Energy metabolism--Methane metabolism|Metabolism--Energy metabolism--Carbon fixation in photosynthetic organisms|Metaboli…	{NA}	{NA}	{ALF_COCIM Putative fructose-bisphosphate aldolase OS=Coccidioides immitis (strain RS) GN=CIMG_05755 PE=1 SV=1}	{NA}	{NA}	{NA}	{IPR000771; Ketose-bisphosphate aldolase, class-II IPR013785; Aldolase-type TIM barrel}	{GO:0003824; catalytic activity; molecular_function GO:0005975; carbohydrate metabolic process; biological_process GO:0008270; zinc ion binding; molecular_function GO:0016832; aldehyde-lyase activity; molecular_function}	{NA}	{NA}
Scaffold1	446062	446113	Repeat:RepeatMasker:Transposon	-	FW16_TE0026	ID=FW16_TE0026;Target=Gypsy-20-I_NV 1892 1943;Class=LTR/Gypsy;PercDiv=23.1;PercDel=0.0;PercIns=0.0;	NA	NA	NA	NA	NA	NA	NA	NA	NA	NA	NA	NA	NA	NA
Scaffold1	446941	449359	Gene	+	FW16_GLEAN_10012268	NA	ATGGCTCCTACACTAGAACTTTATGAGCGGGCTGCCGTTGACAAAATCCCTACCAAGTCCCTCCCCACCAACGACGCCAGCATTACTGGTGTTAAGCTCGAAAGGCCGGAGAAACATGATAGAGTGTTGAAGGTGTTCAGAGCGTTCATCGCAGACCTCTGTCAGCAGTTCAATGGTGGACACCCTGGGTCTGCCATGGGCATGGCAGCGATTGGCATCGCCCTCTACAAGTACGTGATGAGGTACTCTCCCAATAACTGCGAGTACTTTAACCGTGACCGATTCGTACTGTCGAATGGACATGCCTGTTTATGGCAATACCTCTTTATGCACCTCGTCGGTGTCAAGAGCATGACACTCGACCAGCTCAAATCATATCACTCAACAAAGACTGACTCA…	MAPTLELYERAAVDKIPTKSLPTNDASITGVKLERPEKHDRVLKVFRAFIADLCQQFNGGHPGSAMGMAAIGIALYKYVMRYSPNNCEYFNRDRFVLSNGHACLWQYLFMHLVGVKSMTLDQLKSYHSTKTDSLCPGHPEIENEGVEVTTGPLGQGVANAVGLAMATKNLAATYNKSGYELVNNMTWCMIGDACLQEGVGLEAVSLAGHWRLNNLCVIYDNNSITCDGTADVANTEDMNAKMRATGWNVLDVFDGDSDVAAIVNALAAARSSDRPTFINIRTTIGFGSSKAGNAKTHGAALGVDDVANIKKSFGLDSDKHFHIPQDVYDLFADVRTRGDAYEAEWQETVQRYKKEDPVLGTEFSLRVAGKMPDDWTKCIPEKSELPTEPTASRKSAGIV…	{hypothetical protein NECHADRAFT_49818 [Nectria haematococca mpVI 77-13-4]}	{K17100 DAS dihydroxyacetone synthase 2.2.1.3 Metabolism--Energy metabolism--Methane metabolism|Metabolism--Global and overview maps--Microbial metabolism in diverse environments|Metabolism--Global and overview maps--Carbon metabolism}	{COG0021 Transketolase G Carbohydrate transport and metabolism}	{NA}	{DAS_CANBO Dihydroxyacetone synthase OS=Candida boidinii GN=DAS1 PE=1 SV=3}	{NA}	{NA}	{NA}	{IPR005474; Transketolase, N-terminal IPR005475; Transketolase-like, pyrimidine-binding domain IPR005478; Transketolase, bacterial-like IPR009014; Transketolase, C-terminal/Pyruvate-ferredoxin oxidoreductase, domain II IPR020826; Transketolase binding site IPR029061; Thiamin diphosphate-binding fold}	{GO:0003824; catalytic activity; molecular_function GO:0004802; transketolase activity; molecular_function GO:0008152; metabolic process; biological_process}	{NA}	{NA}
Scaffold1	449677	451761	Gene	+	FW16_GLEAN_10012269	NA	ATGTCATCAATGGACGCCCACAATACCCCTAGACGATCTCGCCGAAACAGACCGTCTCGAGCTCGCGGTTTGAGGACCTCAACAGGTTGTCTCACTTGCAGAAAGAGGCGCGTCAAGTGTGATGAAGGCAAACCCAGATGTGTCCAATGCTCAAAATCAGATCGAGATTGTCGTTATGCGCATCCCAGCGACTCAGACCACGCAGAGCGGGATATCTCCGAGGCAACCGGGTTGCGCGACGATGCTGCTGTCCGGGAAGCATCTTGCAGCGGGAACAGTCCGAGCGCTACTCAAGGAACCGACAATGCAGAGAATCAGGCTAGTATCCAAGGCACAGCCAGCTACCGGGACACATTCACCGTTCCCACTGAAACTTCCGTTACGTTCCGGCTCCATAAC…	MSSMDAHNTPRRSRRNRPSRARGLRTSTGCLTCRKRRVKCDEGKPRCVQCSKSDRDCRYAHPSDSDHAERDISEATGLRDDAAVREASCSGNSPSATQGTDNAENQASIQGTASYRDTFTVPTETSVTFRLHNSIEKPQDDQPETSSGDGGLPNVDFAFAASPLARSQVSLLNISPFEWYDLLAQDAISQIQRWNDTSNGEPRWSFDESTLSRRQSPAPISTDAGSHAHHLHDDIPGTSLIDHGLPEKPWNTAESIELSPEDLGFFRYYTEVVGPILDLFDQGRHFTNMVPHLALRNSGLLKAILAVAAKHMSLGFKSRKRQDHGDSSSETNSSSPEARSSGQSQQRSQTPAHMATQYYYETLQYLSQTLLYSSYAKSHEILATAIMISTYEMFDADGS…	{hypothetical protein NECHADRAFT_1963 [Nectria haematococca mpVI 77-13-4]}	{NA}	{NA}	{NA}	{NA}	{NA}	{NA}	{NA}	{IPR001138; Zn(2)-C6 fungal-type DNA-binding domain IPR021858; Protein of unknown function DUF3468}	{GO:0000981; RNA polymerase II transcription factor activity, sequence-specific DNA binding; molecular_function GO:0005634; nucleus; cellular_component GO:0006355; regulation of transcription, DNA-templated; biological_process GO:0008270; zinc ion binding; molecular_function}	{NA}	{NA}
Scaffold1	451960	452862	Gene	-	FW16_GLEAN_10012270	NA	ATGTCTCCCAGCGCGCTTGAGGCTCCTACCACCGTTCCTACCAATGGAAACACCACCACAGTTCCAGCACCGACACCAGACGCCGCCGCCGAGACCTCTTCGACATATCTCAATACACGGCCGGGCCCTGACCATGACTGGAGAATCACCCTGAAGGACAAAGTCATCGCCATCACCGGAGCCAACAGGGGCATTGGCCTGGGCATAGCAGAGGTTTGCCTAGCAAACGAGGCCGCCGCCGTCTTCAGCCTTGACCTCTTTGAGCCGGGCGACGAGTTCTCCGCTGTGCAGACCGCCAATCCCAAACGTCTCAGCTACATCAACTGCGACGTCACCTCTGAGGAGAGCATCACCTCGGCTATTGATGCAATCATCTCCAAGAGGGGCGCCATTCATGGC…	MSPSALEAPTTVPTNGNTTTVPAPTPDAAAETSSTYLNTRPGPDHDWRITLKDKVIAITGANRGIGLGIAEVCLANEAAAVFSLDLFEPGDEFSAVQTANPKRLSYINCDVTSEESITSAIDAIISKRGAIHGLVANAGMTKHQPALNFDRAQLDKLFNLNVFGAYFCATAAARRFIELGIKGSIVFTASMTSYRPNRAAPSAPYGATKGAVRNMTHTLAMEWAKHGIRVNSISPGFVKTAMTYFVDQTPDWGLKMQYYGGMPRLADPKELGGAYVYLLSDGASYTTGIDIPVAGIVGAW	{predicted protein [Nectria haematococca mpVI 77-13-4]}	{NA}	{NA}	{NA}	{NA}	{NA}	{NA}	{NA}	{IPR002198; Short-chain dehydrogenase/reductase SDR IPR002347; Glucose/ribitol dehydrogenase IPR016040; NAD(P)-binding domain}	{GO:0008152; metabolic process; biological_process GO:0016491; oxidoreductase activity; molecular_function}	{0.999999999999999 true}	{Cladonia metacorallifera}
Scaffold1	453085	453118	Repeat:TRF:TandemRepeat	+	FW16_TR0065	ID=FW16_TR0065;PeriodSize=14;CopyNumber=2.4;PercentMatches=90;PercentIndels=0;Consensus=CGAGGCCATCGAAA;	CGAGGCCATCGAAA	NA	NA	NA	NA	NA	NA	NA	NA	NA	NA	NA	NA	NA
Scaffold1	453518	455138	Gene	+	FW16_GLEAN_10012271	NA	ATGGCGGCTGACAGAACCAGCAACGAGGCCGTCGACCAAAAGGACTATCTCGAAAGCCCAGGTCAAGTCGCCGAACATGTCGAAGTTACTCAAGACATTAGCTGGACTGCGGAGGAGGAGAAGAAGCTCGTCCGCAAGATTGACCTGTTCCTCTTGCCCAATATTTGGCTCATGTACCTCCTGTCTTACATGGATCGAACCAACATCGGAAACGCAAAGATCGCCGGCATGGCTGATGATCTTGAACTCACCTCATCTCAGTATAGCATCATTCTAGTCGTCTTCTTTGTTGGCTATGTCATCTTCGAACCGCCGTCTAACATGATCTTGGTCCGAACCCGCCCATCGCTATATCTTCCCGCCATCATGATTATCTGGGGTGTCCTGACATGTATTATG…	MAADRTSNEAVDQKDYLESPGQVAEHVEVTQDISWTAEEEKKLVRKIDLFLLPNIWLMYLLSYMDRTNIGNAKIAGMADDLELTSSQYSIILVVFFVGYVIFEPPSNMILVRTRPSLYLPAIMIIWGVLTCIMSVVQSYHHLIILRVFVGVMESGFAPGILLIFSSWYKRGEQSKRFAVFMSAAILSGAFGGLLAGAITGGLEGAHGIRGWRWLFIVEGVATIGWAIVAAFLLLDFPANTKHLTDRERAIAIARLQEDSVTVRGEGEKVGKMQSFMLALRDWRTWGFIFGYMVIVGSSTLSYFYPTLVHGLGYTSTVQAQYMTVPIYAVAFVCTAVSGYFADKISNYRGLVIAGWLTFSMITSIAVCVVYDFTARYALLVLMAAGLWASNAISLSFASS…	{hypothetical protein NECHADRAFT_49824 [Nectria haematococca mpVI 77-13-4]}	{NA}	{NA}	{NA}	{NA}	{NA}	{NA}	{NA}	{IPR011701; Major facilitator superfamily IPR020846; Major facilitator superfamily domain}	{GO:0016021; integral component of membrane; cellular_component GO:0055085; transmembrane transport; biological_process}	{NA}	{NA}
Scaffold1	455983	458231	Gene	+	FW16_GLEAN_10012272	NA	ATGGGAGAGTATGAGCTGGCTTCCTTGGATGAGGAGTCTCTTTTTCGTCCGGCCAGTATCGCGTCCAAGGCGAGTAGCCAGAGACCATTGACGGCCACACGCGAGAAGAAGCGATATTTTGGCGGATGGAGGAGCGGTCTGGCCATTTCCACTTCAGCAGCAGCTTTTGTCACGCTCGCCAACATCATCTTTCTCGGCGTCGTCGGAGCGAGGGTCAACCGCAATGGTGGAGCCCTATGGACTGGGGACTGCAAGACTGCGAAAGAGTATTCCCTATGGCTTCATTTGGCCATCAATGCGTTGGCTACCGTGTTGCTTGGCGCAGGCAATTACACACAGCAGGTCTTGACCGGGCCGACGAGGCAGGAAATCGACCAGGCTCACGATAAGAGGCAGTGG…	MGEYELASLDEESLFRPASIASKASSQRPLTATREKKRYFGGWRSGLAISTSAAAFVTLANIIFLGVVGARVNRNGGALWTGDCKTAKEYSLWLHLAINALATVLLGAGNYTQQVLTGPTRQEIDQAHDKRQWLDIGLSSIHNLTKISIKRVAAWTILALSSLPIHLLYNSVVAFETSANYFSVYTATPNDLEETTFANVTKSYKNLKSSLGQFDKLPVDECLSAYRRNLLSKRGDVILVMDTDFPYLWNNASLPVEINPLETQPPSKNWMCNLDSVSGRAVSLQGWNWECDTAAIKAENWTIEFDVQLDSGLKPRQAVKVDHCYSKSTLEHCKVVVNLPLLGVVIACNFVKLIGLALTWLYLEKRPLLTLGDAVDSFLTNPDPATDKRHLMSKVSGKR…	{hypothetical protein NECHADRAFT_85423 [Nectria haematococca mpVI 77-13-4]}	{NA}	{NA}	{NA}	{NA}	{NA}	{NA}	{NA}	{NA}	{NA}	{NA}	{NA}
Scaffold1	459076	460072	Gene	+	FW16_GLEAN_10012273	NA	ATGCTATCTGTATCTCCTCTTGCCGCCATCGTTGCCGCCCTCGCTGTGCGAGGTGTCGCCGGTCAGTATGACGACTGGAAGTTTGGCAACCTGTTCATGGCCGGCCCTGCCAAGAGCGCTATCAAGAAGGCGACCTACACCCTCTCTCCTCCTCCAGTTCCCTGCGGAACTCAAGTCAAGGACCCTTCACACCAGCCTTGGATGTCTATCTGGGTCGGTATCTCCGATTCCATCAGTGACCAGTCCTCGGATCTGTACCAGCCTCTTTTGAACTGGGCTCCCAACAATGAGCAAGAGGGCTGCCCTGCTCCCAACAATGCGTGGTGCGTTGCCGCCAGTACCTTTGACTCTGGAACTCAGGTTGCCCAGCCCTACGTGGCCATCCCCAAGGGCGCTTCT…	MLSVSPLAAIVAALAVRGVAGQYDDWKFGNLFMAGPAKSAIKKATYTLSPPPVPCGTQVKDPSHQPWMSIWVGISDSISDQSSDLYQPLLNWAPNNEQEGCPAPNNAWCVAASTFDSGTQVAQPYVAIPKGASVGFEITYNGKAVTQVVSINGKVVSKQTDRTGSQVPTYIYSSNECYLGACGTLQEYSWDDFTVELTSADPNFGKTLTVNGGDSTGLKTSDGGKTWHANSIVIAKDYFYTDGSKKECS	{hypothetical protein NECHADRAFT_85424 [Nectria haematococca mpVI 77-13-4]}	{NA}	{NA}	{NA}	{NA}	{NA}	{NA}	{NA}	{NA}	{NA}	{NA}	{NA}
Scaffold1	460351	462701	Gene	-	FW16_GLEAN_10012274	NA	ATGTTTGTATACTCTGGAAAGCTAAACTGGGGCACCTCTGCCACGGACGAGCTCTTCATTGTCATCCTCCCTGACGGCACGGCCCGTCGCGGCGATAGTGTCTACCTCTCCTCCCAGTGGACCAAGGATGCTCATGGCAACAGGAAAGTTAACTGGTTTGACACCAAGACCGTGACGAATGTGACCAAGACAGAAGATGGTGAGGACGTGATCGAAATGACACACAACTTCTACACCTATGTCATCAACACCAAGCAAGCGTACGGAAAGCTCGACCTCACCATGTCGAACCCTAACAACAACAAAAGCTATATGACTCTTGATCGTGTTTACCAGTCCCAGGGAGAGGTGGCAACCGATTCCTTCCAAATATGGACTGGGAAGCTGGATTGGCCCAAG…	MFVYSGKLNWGTSATDELFIVILPDGTARRGDSVYLSSQWTKDAHGNRKVNWFDTKTVTNVTKTEDGEDVIEMTHNFYTYVINTKQAYGKLDLTMSNPNNNKSYMTLDRVYQSQGEVATDSFQIWTGKLDWPKYASNEPIIVLAPEGVGAGKPVLAFWQWTEDVEKKSKVPFSINTVQRVENGLAGPLKFGFDGPPYSLYCTRNEATANLAVRMKGPEGDKELGDLTQAVSGQSHSHDMTPPEPPLEKSELRVCYPQTEAALPRIQTQMPFPHTLVETLTHTASFVDQAGYLAKYATERFNVLDKSFHGLREQVDNCNKQIRDLNGKITGLSNENKLEKNKAADLEKKLSEARDEYAKKEAELTKQIQDLQKIISGDRDHDAADHKALDDAHKMIAEEQ…	{hypothetical protein NECHADRAFT_85425 [Nectria haematococca mpVI 77-13-4]}	{NA}	{NA}	{NA}	{NA}	{NA}	{NA}	{NA}	{NA}	{NA}	{NA}	{NA}
Scaffold1	463899	467631	Gene	-	FW16_GLEAN_10012275	NA	ATGGCCGTGTTAGGGTCCCTACGCTGGAAGACCAGTGACAAGGAGGAGGGCACCAGGGCTAGCCGTACAACGCAGACTGGCCCTGACGCGGATGGCGAGCAGAGGCCCCAGAAGCGCTCGTCGAGCCAGAGCCGCCCAGGGAATGCGACCCTGCCGATCCAGTATCGCAGCATCTCGTTCGAGATTGACGACGCTGAGAGGAACCATCATCACGTGCAATCCATGTCCAAGGCCAAAGATGCAGTCGTCTTGAAATTTGAAACCATCGAATGGCACAAGCTGCAAATCGAAGAAGTTCAGAAACGTCTTCAAGTCGACATGGCTCATGGCCTGTCGGCTCGAGAAGCCGACGATCGGTTGCGAACACATGGCAAAAACAAGATCTCTCCCCTCCCGAAC…	MAVLGSLRWKTSDKEEGTRASRTTQTGPDADGEQRPQKRSSSQSRPGNATLPIQYRSISFEIDDAERNHHHVQSMSKAKDAVVLKFETIEWHKLQIEEVQKRLQVDMAHGLSAREADDRLRTHGKNKISPLPNPLFWKVFGYFFKGFGGILCVGGILVFISWKPLGDPPAIANLALGIVLVAVFVIQAAFNGWQDWSSSRVMQSITEMLPESCVLLRDGARVEVSATDVVAGDVIFIKAGNRIPADVRYLQVSHDTSVDRAVLTGESKPIKATVDSTDDNYLETHCIGLQGTHCVSGSALGVVVSTGDATVFGQIAKLTGEPKTGLTTMEKDIFRFVLLIVLIMVSWIIILVAVWAGWLRKSHPGWIDVSALIVSCVSVAIAYIPEGLPIAVTSSLTIT…	{hypothetical protein NECHADRAFT_85426 [Nectria haematococca mpVI 77-13-4]}	{K01539 ATP1A sodium/potassium-transporting ATPase subunit alpha 3.6.3.9 Environmental Information Processing--Signal transduction--cGMP-PKG signaling pathway|Environmental Information Processing--Signal transduction--cAMP signaling pathway|Organismal Systems--Circulatory system--Cardiac muscle contraction|Organismal Systems--Circulatory system--Adrenergic signaling in cardiomyocytes|Organismal S…	{NA}	{NA}	{NA}	{NA}	{NA}	{NA}	{IPR001757; P-type ATPase IPR004014; Cation-transporting P-type ATPase, N-terminal IPR006068; Cation-transporting P-type ATPase, C-terminal IPR008250; P-type ATPase, A domain IPR018303; P-type ATPase, phosphorylation site IPR023214; HAD-like domain IPR023298; P-type ATPase, transmembrane domain IPR023299; P-type ATPase, cytoplasmic domain N}	{GO:0000166; nucleotide binding; molecular_function GO:0016021; integral component of membrane; cellular_component GO:0046872; metal ion binding; molecular_function}	{NA}	{NA}
Scaffold1	464817	464864	Repeat:RepeatMasker:Transposon	-	FW16_TE0027	ID=FW16_TE0027;Target=Copia-23_PIT-I 2759 2806;Class=LTR/Copia;PercDiv=14.9;PercDel=2.1;PercIns=2.1;	NA	NA	NA	NA	NA	NA	NA	NA	NA	NA	NA	NA	NA	NA
Scaffold1	469174	471831	Gene	-	FW16_GLEAN_10012276	NA	ATGCCTCGTCAACTGTCGACAACCCTACGAGTTCCCCGTCGAGACCATCTCTTTTCCGCAGACGACAATACCGCCGAGGTCGAAGCTGATGCATTCAGACGCCGTATCGTAGGCCGCAGGAAATCAGCTTCGCCTGGCTTTATTCCTTCAGACCATCACGTTGGCCCTCCTGCTCCCACCGGAATACCTAGGTTGGAGTTGACAGAAGCACCACACGAGTCATCTGTGCAAGATGATGCAGAGATCGAGTCGGATGCTGAGAGCTTCACTCTGAGACACCGCCAGGGAGCCATCAACGAGACACACCCATTTGGAATCAGACTATGGAAGCCGGCCCTGTACCAACAAGGTCAACCACCTGACGACGATGGGAACGATGGCATACATTCAGTACCAGGG…	MPRQLSTTLRVPRRDHLFSADDNTAEVEADAFRRRIVGRRKSASPGFIPSDHHVGPPAPTGIPRLELTEAPHESSVQDDAEIESDAESFTLRHRQGAINETHPFGIRLWKPALYQQGQPPDDDGNDGIHSVPGQKANLWSLLFNILWTILFGWWLAALAAVAGLVCIACSTPSSKEYGRVLCNLAAYLFYPFGKLVRLETDEHLNQGRSMHEYEQWQNGSLNHGHLFFGPRQEQSMGQPAILGRGQWNSGKIIFFSALYLCVIPPLFLVSIICWALVFTIPMAKTCMHLLRHLQHCPLALSFDSDAQSARSNEDQGLKVLLCTYSAVSFRYWRYSVGGNSIFLIDLTGIALIIIFNWLILQKLLHIHIFTLPPPLLFLASLLGIIPLAYFIGQAVASIS…	{hypothetical protein NECHADRAFT_101770 [Nectria haematococca mpVI 77-13-4]}	{K07300 chaA, CAX Ca2+:H+ antiporter -- --}	{NA}	{NA}	{NA}	{Calcium permease MGG_01381 Magnaporthe oryzae (related: Magnaporthe grisea) Mixed outcome}	{NA}	{NA}	{IPR004837; Sodium/calcium exchanger membrane region IPR005185; Inner membrane component domain}	{GO:0016021; integral component of membrane; cellular_component GO:0055085; transmembrane transport; biological_process}	{NA}	{NA}
Scaffold1	473185	473238	Repeat:RepeatMasker:Transposon	+	FW16_TE0028	ID=FW16_TE0028;Target=L1-48_AAe 1722 1774;Class=LINE/L1;PercDiv=22.6;PercDel=0.0;PercIns=1.9;	NA	NA	NA	NA	NA	NA	NA	NA	NA	NA	NA	NA	NA	NA
Scaffold1	473389	475548	Gene	+	FW16_GLEAN_10012277	NA	ATGGACGACAGCATAGACGATGCCGACCCAAGCCCGTGCAGCCACGTCGAACAAGACGACAACGACATGGTCTTCTTTGAAGCGGATGAAAGCGTCGAGACGGATCCATGCTTTGACTGGGAACAAGACCGCCGTGCACCTCCAGTTTTCATTACCATCCACCGGATACGGAAGTTCATTCTCGCAAGCCTTGATGATCCATATTCTCTCGATCATATGACTAGCCCAAGATTCAACAATCTTGTTATCCGACCATTACTCGACAGGTTGTACGACGAGTATGACTACTCGATAGTATACTGCCTTTTGGCAAACCGTGTTCAGTTCCTTCGCGAACAGTCCAGCGTTGTCCATCAAAGCACCAGCATCGCTAGAGCCAACCTGTGCGAGCTACTAGCC…	MDDSIDDADPSPCSHVEQDDNDMVFFEADESVETDPCFDWEQDRRAPPVFITIHRIRKFILASLDDPYSLDHMTSPRFNNLVIRPLLDRLYDEYDYSIVYCLLANRVQFLREQSSVVHQSTSIARANLCELLAIRIIRNFQEDNPGQGGLLTLSKILVEGFDPFSGAPEDIQTSGRYPQWPIQNRGGHERKITALELAIISESKNFISSPGCQRVIEAVYQGWVVYTPLSFVDLLPNHFEYQPISLYDPQKAPLLNHRRLIVPRSRYAIEFVQYIVLVVFYILTMMHRGTNALWMYEMLFISYSAGWVLHEFAAIIEHGWTIHSQKLWSFLDLTFTLIFAIYVIIRGCEVTITAMERGMALNFLCLAAPVLLTRLAFNILPDHIVFISLHAMMKEFLIL…	{hypothetical protein NECHADRAFT_72149 [Nectria haematococca mpVI 77-13-4]}	{NA}	{NA}	{NA}	{NA}	{NA}	{NA}	{NA}	{NA}	{NA}	{NA}	{NA}
Scaffold1	475704	476207	Gene	-	FW16_GLEAN_10012278	NA	ATGTCTCAACCCAGCTCAAAGGCTCAAGAGACAACAGAAATACCACAATGCAGCACTGAAGATGGCATTGCATACAAAGATCTTCCACCGGAACAAAAAGAAATGAGCGACATCCTACGTCACATGGATCGCGACCCTGACTTGATGGGTATTGCACACCTCGGCGATGACGGAGTATTTCGCTTTCTCGACGCCGATCGCAACATTCATTACGCTACCCCTTTGAGGCCTGCCTTGATCAAGGCTCTTCTCGACCGTCTACCATACGATGAGGAAGCAGAGAAACGTTACTGTGGAGTCGACGGAACCAGAGTACCGAAAGAACAGTGGTATAGTCCACCTGCTGGTATACTTCCTCCGCCGTTGTCGGAAGAGCAGCGGAAAGAAGAGCGGGAAATT…	MSQPSSKAQETTEIPQCSTEDGIAYKDLPPEQKEMSDILRHMDRDPDLMGIAHLGDDGVFRFLDADRNIHYATPLRPALIKALLDRLPYDEEAEKRYCGVDGTRVPKEQWYSPPAGILPPPLSEEQRKEEREIMEKYKDKFDKIRQDLKDGVYRDRPVFIESDHKLE	{hypothetical protein NECHADRAFT_102850 [Nectria haematococca mpVI 77-13-4]}	{NA}	{NA}	{NA}	{NA}	{NA}	{NA}	{NA}	{NA}	{NA}	{0.999704242284499 true}	{NA}
Scaffold1	476530	477066	Gene	-	FW16_GLEAN_10012279	NA	ATGAAGCTCGGTTCCTCCCTCCTCGCAGCCTTGTTCACTGGCAACCTCGTCAACGCCAAATACACGGTTCAGGTTCCGGATGATGCCATCTGGGTCACCACCTGGGAGCAATATCATGCCGAAGCCCCTCAGTTCGGCAAGACGGTACTTTACAAGTACGGAGGGTTCGTCGTTGAAGTGGATGACAAGATTGTTCTGGCCACAGATGAGAAGATGACCAAAGAAATTCACGATCTACTCACTGAGCTGGAGGAGAATGACGAGGAACCCGAAAGCGAGTCACAAACTCCAAACAGGAGGGACACGGAGTAA	MKLGSSLLAALFTGNLVNAKYTVQVPDDAIWVTTWEQYHAEAPQFGKTVLYKYGGFVVEVDDKIVLATDEKMTKEIHDLLTELEENDEEPESESQTPNRRDTE	{uncharacterized protein FFUJ_02209 [Fusarium fujikuroi IMI 58289]}	{NA}	{NA}	{NA}	{NA}	{NA}	{NA}	{NA}	{NA}	{NA}	{NA}	{NA}
Scaffold1	478376	478473	Repeat:RepeatMasker:Transposon	+	FW16_TE0029	ID=FW16_TE0029;Target=Nimb-4_DR 1699 1784;Class=LINE/I;PercDiv=16.8;PercDel=1.0;PercIns=15.1;	NA	NA	NA	NA	NA	NA	NA	NA	NA	NA	NA	NA	NA	NA
Scaffold1	479189	479281	tRNA	+	tRNA_0012	Type=Ser;Anti-codon=GCT	NA	NA	NA	NA	NA	NA	NA	NA	NA	NA	NA	NA	NA	NA
Scaffold1	479189	479281	Repeat:RepeatMasker:Transposon	+	FW16_TE0030	ID=FW16_TE0030;Target=Nimb-4_DR 1699 1780;Class=LINE/I;PercDiv=15.1;PercDel=1.1;PercIns=14.6;	NA	NA	NA	NA	NA	NA	NA	NA	NA	NA	NA	NA	NA	NA
Scaffold1	480642	482283	Gene	-	FW16_GLEAN_10012280	NA	ATGCTGTCCAGAGTGGCCCAGGCTTCGCGCTTGGGCTTGACGGCAGCTCGTCTGTCAAGGCCCGCCGCATCGCCTGCTCTCCGAGTCCGTCCCGCAGCAGCTCCCGTCCTTGTGTCGCCGTGGCTTCGAGCCTACTCCAAGGACAAGGGCCCTTCAAGCCAATCGCCTCCCAATGAGACAAACAAGAAACCCGCGCAACCCCAGAACGACGCCGATGCCGCAGCGAACGAGAATCCCGCCAAGTCTTCCGAGCAGAATGTCGACAAGGCCGGAGAGCAGTCGCCCGGGGCCCCGAAGGAGGGCGAGCAAATACCCTTCCACAAGCTTCCCGACTTGACCCAAGGTATTCCTTCGACGTTCGAGTATGAGATGGGGGGCGATAAGAAGAAGCCAGAACAG…	MLSRVAQASRLGLTAARLSRPAASPALRVRPAAAPVLVSPWLRAYSKDKGPSSQSPPNETNKKPAQPQNDADAAANENPAKSSEQNVDKAGEQSPGAPKEGEQIPFHKLPDLTQGIPSTFEYEMGGDKKKPEQALQELEEESSGGRGGRERSEYVSTSDRNRKWWTRFMLVATAAGGTLAVLYMGRNWEDTIEADRHSDIPNGPGFGLWWQRAKARMTESVTYYQEPSFDKLLPDPDPSFERPYTLCLSLDNLLVHSEWTREHGWRIAKRPGMDYFIRYLSQYYELVLFTTVPFATGEPLLRKLDPFRFILWPLYREATKFEDGEVVKDLSYLNRDLSKVIIIDTNAKHVRNQPENAIVLKPWKGEPGDKELVGLIPFLEYIHTMQYSDVRKVIKSFEG…	{predicted protein [Nectria haematococca mpVI 77-13-4]}	{K17496 TIM50 mitochondrial import inner membrane translocase subunit TIM50 -- --}	{NA}	{NA}	{TIM50_GIBZE Mitochondrial import inner membrane translocase subunit TIM50 OS=Gibberella zeae (strain PH-1 / ATCC MYA-4620 / FGSC 9075 / NRRL 31084) GN=TIM50 PE=3 SV=1}	{NA}	{NA}	{NA}	{IPR004274; FCP1 homology domain IPR023214; HAD-like domain IPR027111; Mitochondrial import inner membrane translocase subunit Tim50}	{GO:0005743; mitochondrial inner membrane; cellular_component GO:0005744; mitochondrial inner membrane presequence translocase complex; cellular_component GO:0015031; protein transport; biological_process}	{NA}	{NA}
Scaffold1	483201	484145	Gene	+	FW16_GLEAN_10012281	NA	ATGGCTCGACGAACGAGCAAGAGTTCTGTTTCTCGCCCGGTGGGCACGTTGCGCATTGTTATGCCTTCGTCTTCCAGCCGGGCGCAAACCGCACCTGCGAATCCGACATCAACTAAACCCGTCACCGAAGAGGACGTGAACAAACTCTCCATCGCCGACCTTACCCTCGATACTCCTCTTATTCCCCTAAGGCCGAAACGTCGCGTTCCTAGAACACCATTCCACTTCCTATCATTACCCGCCGAAGTCCGCATCCAGATATACACCTACTTTTTCAATGACGTCGATACAGTCCTCGACCTCGGACCTCACAACTACAAGGCAGTACACAAGAAACTTGGTCTCATGAGAGTATGCAGACAGGTTCATGATGAAGCAACCTTTGCCTTTTACAGCACG…	MARRTSKSSVSRPVGTLRIVMPSSSSRAQTAPANPTSTKPVTEEDVNKLSIADLTLDTPLIPLRPKRRVPRTPFHFLSLPAEVRIQIYTYFFNDVDTVLDLGPHNYKAVHKKLGLMRVCRQVHDEATFAFYSTRTFRLFPTFPGRYFKSKKPLLARLKPRQRQCITSLELRLGPGWNAPPKGWAVNPALGLSDCVDVQRLKVFVEIDPSDSAIRGFRRSDGFYEGFSVNLLTDVLRELPSVDTVEFDGWTSVKQSGAMMQGLMEAVTQFGCAIEWGPERGWTDNLEDDQDIPAAVFPEGFPHPGYESHGLMALA	{hypothetical protein NECHADRAFT_49842 [Nectria haematococca mpVI 77-13-4]}	{NA}	{NA}	{NA}	{NA}	{NA}	{NA}	{NA}	{NA}	{NA}	{0.999783213829623 true}	{NA}
Scaffold1	484385	485702	Gene	-	FW16_GLEAN_10012282	NA	ATGGCGCAACCTCTTCCGGCCGCGCTCAAGATCCCCGAGGTCAGTCGCTTTATCAACCGCGCAAATCAGCTGAGGAACCACAAGCCCGCCATCTCATACTGGTGCGAATACCATGCCGTCAATCAGATCGTGGGAAAGGGGCTACACAATACAGATGACGAGACCTTTGAGTTCACAAAGACCCTCATCGAACGTCTAGAGTCAACAAAAACAGAACGCGCCGACGACGATGCCATTGTCGACAATGTCGCAGGCCAGGCATACGTCGAGCAGTTTGCCAACGATACATTTGACCGTGCCGATCGAACCCTCCGAGCCAACAAAGTAACGAGACAGACTGCTGATACATTCGACGCCGCCGCCACCTTCTTCGATCTCACTCGCGAGTGGGGCGAACCC…	MAQPLPAALKIPEVSRFINRANQLRNHKPAISYWCEYHAVNQIVGKGLHNTDDETFEFTKTLIERLESTKTERADDDAIVDNVAGQAYVEQFANDTFDRADRTLRANKVTRQTADTFDAAATFFDLTREWGEPDPEVLQKIKFAKWNAARIFKAVREGKDPNESNPKAPEPEAAPALDPTDPDVQLLTGPPPASVEDAPDAGEPPSVPTFTDAPPEIPDPGYFPPQPHPDARAPEPFVPSPLSQSPTPGLTGIPPPPPTAPAGISPVPEIPPPQPATQIPPQPSPQIPTKLPSQFAPPPPQPSSGSSAPPSWSTTSSVPHPAASNPPPAIPQAPAPQAYVPAPAPVPASVPAPVPAQSMGGFTADHRDINQAQKHAKWAISALNFEDVPTAVKELRNAL…	{hypothetical protein NECHADRAFT_49861 [Nectria haematococca mpVI 77-13-4]}	{K12199 VTA1, LIP5 vacuolar protein sorting-associated protein VTA1 -- Cellular Processes--Transport and catabolism--Endocytosis}	{NA}	{NA}	{NA}	{NA}	{NA}	{NA}	{IPR023175; Vacuolar protein sorting-associate protein Vta1/Callose synthase, N-terminal domain}	{NA}	{NA}	{NA}
Scaffold1	486182	487779	Gene	+	FW16_GLEAN_10012283	NA	ATGCATAACCCCACCTCTTCTCTGCTGGTGACGTTGACGGCAGCGCTGGCGGCTCTGCCTGCGGCTGACGCTGCCATCTACACCAAGAACTCGCCTGTTTTGCAGTTGAACGCAAAGACTTATGATAAGCTCATTGCAAAGTCCAACTACACCTCGATCGTCGAGTTCTACGCCCCTTGGTGCGGCCACTGTCAGAACCTCAAGCCCGCCTACGAAAAGGCTGCCAAGAACCTTGAGGGTCTCGCCAAGGTCGCGGCCATTGACTGCGATGATGACTCCAACAAACCATTCTGTGGTTCCATGGGCGTCCAGGGTTTCCCTACTCTCAAGATTGTTCGTCCTGGTAAGAAGTACGGCAAGCCTGTTGTCGAGGACTACCAGGGTCAGCGAACTGCCGGT…	MHNPTSSLLVTLTAALAALPAADAAIYTKNSPVLQLNAKTYDKLIAKSNYTSIVEFYAPWCGHCQNLKPAYEKAAKNLEGLAKVAAIDCDDDSNKPFCGSMGVQGFPTLKIVRPGKKYGKPVVEDYQGQRTAGAISEAVSSKINNHVTRVSDKDLDSFLGGDKPKAILFTKKGTTSALIRSIAIEFLDVISVAQIRDKEKAAVEKFGIKDFPTLVLVPGDGQEPILYNGELVKKDMVKFLSQAAQPNPDPAPDNGKASKAKSNGAKSKKSKSTETVKEEATAEPESASEGPESAIPSIVPIDTITSLEKLTKECLAPKSHTCILVFTPGEAGEKAVDSLSHLNTKYVHGGRHTFPIISIPSDSEAASTVPKALGLSDEVNLIAINTRRNWWRQYQGDFS…	{hypothetical protein NECHADRAFT_4540 [Nectria haematococca mpVI 77-13-4]}	{K09584 PDIA6, TXNDC7 protein disulfide-isomerase A6 5.3.4.1 Genetic Information Processing--Folding, sorting and degradation--Protein processing in endoplasmic reticulum}	{NA}	{NA}	{NA}	{NA}	{NA}	{NA}	{IPR012336; Thioredoxin-like fold IPR013766; Thioredoxin domain IPR017937; Thioredoxin, conserved site}	{GO:0045454; cell redox homeostasis; biological_process}	{NA}	{NA}
Scaffold1	487438	487741	Repeat:RepeatMasker:Transposon	+	FW16_TE0039	ID=FW16_TE0039;Target=rnd-4_family-270 11 204;Class=LTR/Gypsy;PercDiv=21.7;PercDel=7.6;PercIns=8.9;	NA	NA	NA	NA	NA	NA	NA	NA	NA	NA	NA	NA	NA	NA
Scaffold1	487506	487749	Repeat:RepeatMasker:Transposon	+	FW16_TE0031	ID=FW16_TE0031;Target=Gypsy-13_SMo-LTR 483 736;Class=LTR/Gypsy;PercDiv=34.1;PercDel=2.4;PercIns=2.9;	NA	NA	NA	NA	NA	NA	NA	NA	NA	NA	NA	NA	NA	NA
Scaffold1	487954	488808	Gene	-	FW16_GLEAN_10012284	NA	ATGCCTCTCGACACATCAACATATTCATTAGCCCTACTACGCGTAGACGGCCGTCGCTGGAACGAGCTCCGCCGTCTCAATGCCCAAATCCGCACCCAAGATGCCGCAGACGGATCATCATATCTCGAGATGGGCCACACAAAAGTCATGTGCGTCGTGACAGGTCCGTCAGAGCAGGGACAGCAGCAGCGACGTGTTCAGACGGCACAGAGGGATGTCGCGGCTATTAATGTGAATGTGGTTATTGCTGGGTTTTCGAGCGTGGATCGCAAGAAGAGGGGGCGCAACGACAAGCGCACTCAAGAGATTGAAGTCACAATTGCGAATGCATTCGCCTCGAATCTGCACACGCATCTGTTCCCTCACTCCTCAATTACAATCTCCCTCCACGTCCTCTCC…	MPLDTSTYSLALLRVDGRRWNELRRLNAQIRTQDAADGSSYLEMGHTKVMCVVTGPSEQGQQQRRVQTAQRDVAAINVNVVIAGFSSVDRKKRGRNDKRTQEIEVTIANAFASNLHTHLFPHSSITISLHVLSQDGSLLAALLNATTLALIDAGIPMTDYIAACTAGSTSTYAAGDDSADPLLDLNNQEEQELPFLTVATLGGSDRVAALVCESRVQVSRLEGMLVVGVDGCKQVKQFLDQVVKDKGAEMVREGAAERSDAMDVMMEE	{hypothetical protein NECHADRAFT_96576 [Nectria haematococca mpVI 77-13-4]}	{K11600 RRP41, EXOSC4, SKI6 exosome complex component RRP41 -- Genetic Information Processing--Folding, sorting and degradation--RNA degradation}	{NA}	{NA}	{NA}	{NA}	{NA}	{NA}	{IPR001247; Exoribonuclease, phosphorolytic domain 1 IPR015847; Exoribonuclease, phosphorolytic domain 2 IPR020568; Ribosomal protein S5 domain 2-type fold IPR027408; PNPase/RNase PH domain}	{NA}	{NA}	{NA}
Scaffold1	489400	490422	Gene	+	FW16_GLEAN_10012285	NA	ATGTCTTCTCTTCCCAAGACCTACAAGGCCTGCATCATCGAAAAGGCCAATGCTCCCTTCACCCTCCAAGAGGTTCCCCTCAAGCAACCCTCCCGAGGTGAGATCCTCGTCAAGGTTCTCGCCTGCGGCGTCTGCTTCTCCGATGTAGGCGTCGCAACCGGCCACATGGGCGATGTCTTCCCCCGAGTCCCCGGCCACGAAATTGTCGGCAATGTCGTCCAGATTGGCGAGGGCGTTACTGGTTTCCAGGATGGAGATCGTGTTGGTGGTCCTTGGCACGGTGGACATGATCACACTTGTCGGCAGTGTCAGAGGGCTCAATTCCAGATGTGCAACAACAAGGCTGTCAACGGTGTAAGCCGTGACGGAGGCTTCGCCGAGTACGTTCTTCTGCGCGCC…	MSSLPKTYKACIIEKANAPFTLQEVPLKQPSRGEILVKVLACGVCFSDVGVATGHMGDVFPRVPGHEIVGNVVQIGEGVTGFQDGDRVGGPWHGGHDHTCRQCQRAQFQMCNNKAVNGVSRDGGFAEYVLLRAEAVVRVPKEIDPAEAAPLLCAGVTVFNGMRKLHVEQGALVAVQGLGGLGHLAVQYASKMGYEVAVLSSGDDKAQFAKELGASHYINTKKSDVTAELNKLGGASIIVQTAPNPKAITPLVGALAPEGKLLSLAPVGPVEIDSVALVSKGASVTGWPSGHAIDSEQAIRFAMTHGVKCMIERYPFEKVQDAVDSLIAGKPRFRNVLVME	{predicted protein [Nectria haematococca mpVI 77-13-4]}	{K13953 adhP alcohol dehydrogenase, propanol-preferring 1.1.1.1 Metabolism--Carbohydrate metabolism--Glycolysis / Gluconeogenesis|Metabolism--Lipid metabolism--Fatty acid degradation|Metabolism--Amino acid metabolism--Tyrosine metabolism|Metabolism--Xenobiotics biodegradation and metabolism--Chloroalkane and chloroalkene degradation|Metabolism--Xenobiotics biodegradation and metabolism--Naphthale…	{COG1064 D-arabinose 1-dehydrogenase, Zn-dependent alcohol dehydrogenase family G Carbohydrate transport and metabolism}	{NA}	{NA}	{MGG_04556 EDJ96020 Magnaporthe oryzae Reduced virulence}	{NA}	{NA}	{IPR002085; Alcohol dehydrogenase superfamily, zinc-type IPR002328; Alcohol dehydrogenase, zinc-type, conserved site IPR011032; GroES-like IPR013149; Alcohol dehydrogenase, C-terminal IPR013154; Alcohol dehydrogenase, N-terminal IPR016040; NAD(P)-binding domain IPR020843; Polyketide synthase, enoylreductase domain}	{GO:0008270; zinc ion binding; molecular_function GO:0016491; oxidoreductase activity; molecular_function GO:0055114; oxidation-reduction process; biological_process}	{NA}	{NA}
Scaffold1	491721	493919	Gene	+	FW16_GLEAN_10012286	NA	ATGAAACCACCTCAGTCACCACCTTCCTTCACGAAGACAGCCTCGGCTCTCCTCGCCGAGACATCCTCCAACATCTCATCCACAACCGCTCTCGAAGACAGCCTCGTCTCGACACTCACACCCTCATCCGCCACGTTTTCTAATCTTCTCCTCCCCATCTTGCATCATGATCACAATGTATCCAAGTCAGGCCTTATCGCTCGTCTCTTCAGCTCCGTCTCCGAAGATAAAGACCTCCGCGACGCGTCCCGCAAAGTCGAAGAAATGACCCTCAAAGCCAACGCCGAAGGTCTCATGCGGAGAGATGTTGCTTCCCTCGTAAAAGCTGTATACGAGAAATATCAACGTGGTGAAGAAGCGTTGGATGATGAGTCGGCGTACACGCTCTTCAAGACACAT…	MKPPQSPPSFTKTASALLAETSSNISSTTALEDSLVSTLTPSSATFSNLLLPILHHDHNVSKSGLIARLFSSVSEDKDLRDASRKVEEMTLKANAEGLMRRDVASLVKAVYEKYQRGEEALDDESAYTLFKTHRAYQNTGAGIQDEALREKYMEAVEERNQVLVAARKTISEDDEGIYFTRDELAGVPSNILDAMALNEDGTKLKVTFKKGHLISVMKHAISSRTRKALLTAKEQRFPENVARLERAVDLRNSTARMLGFKTHAALKMEDKMAKSVESVIARLKRLRTELKPLAEEEMKTLYEIKKTYIKDHGTDEDPEDASRLNAWDWAFYARILEKERYSVDSLLISEYFEVNHSLKGMLGIFEELFGMVFIPTDAPTWQKDVTVYEAWDSEEQGGG…	{hypothetical protein NECHADRAFT_85436 [Nectria haematococca mpVI 77-13-4]}	{K13726 MEPB metallopeptidase MepB 3.4.24.- --}	{NA}	{NA}	{NA}	{NA}	{NA}	{NA}	{IPR001567; Peptidase M3A/M3B IPR024077; Neurolysin/Thimet oligopeptidase, domain 2 IPR024079; Metallopeptidase, catalytic domain IPR024080; Neurolysin/Thimet oligopeptidase, N-terminal}	{GO:0004222; metalloendopeptidase activity; molecular_function GO:0006508; proteolysis; biological_process GO:0008237; metallopeptidase activity; molecular_function}	{0.999999875746929 true}	{NA}
Scaffold1	494000	497396	Gene	-	FW16_GLEAN_10012287	NA	ATGACCGAAAGCTGGGCCGCCCTCTTTGCCAGGACGACGGACTTTCAGTTCGGTGTTGAAGGCGATGATTCTCGTGTCGGCTCTACCAGAAATGGTAGCAGCGGAGGCACCCTCAGTGCCAACAGCAACGAAAAGTCATCCTCCCTGCAATCCCTCGGAGCTACCTTTATTCCCGTTGTCATCTATTCCGCCTTGTGCTTGCTCTTCTTCTGCTGCTTTCGCCGGAAATGTGGTAGAGTCTATGCTCCTCGGACAATGCCCAGTCTGAGATCACCACACCGGGCAACTCCAATCCTCCCCGATGGTTGGTTCAACTGGGTCGTACCCTTCTTCAAGATCCCAGATACCTTCATCCTTAACCATAGCTCCCTTGATGGCTTCTTCTTTCTGCGCTACCTC…	MTESWAALFARTTDFQFGVEGDDSRVGSTRNGSSGGTLSANSNEKSSSLQSLGATFIPVVIYSALCLLFFCCFRRKCGRVYAPRTMPSLRSPHRATPILPDGWFNWVVPFFKIPDTFILNHSSLDGFFFLRYLRVLRNIFLVGICITWPILFAVHVTGHNGVEQLDLLTIGNIKDPRRMWAHVVVAWLFFGFVLFTISRECIYYVGIRQAFLSSPHYAKRLSSRTLLVTSIPERYLDEARIRKLYGDSVKRVWIPRTAKALIKLVEEREQTALRLEKAEITLIKKANMARKKQMKIQPPTTSSSAEPCAAPSNSSIRTETDSERPRSSGPRVEITENDSNQNENGQDQGFKSDLTQVSQTDTHGLLEKSAEDPEYVHPYGLNPDLPDVRGSVAAQWIPV…	{hypothetical protein NECHADRAFT_96579 [Nectria haematococca mpVI 77-13-4]}	{NA}	{NA}	{NA}	{NA}	{NA}	{NA}	{NA}	{IPR003864; Calcium-dependent channel, 7TM region, putative phosphate IPR022257; 10TM putative phosphate transporter, extracellular tail IPR027815; 10TM putative phosphate transporter, cytosolic domain IPR032880; Calcium permeable stress-gated cation channel 1, N-terminal transmembrane domain}	{GO:0016020; membrane; cellular_component}	{NA}	{NA}
Scaffold1	499385	501056	Gene	-	FW16_GLEAN_10012288	NA	ATGGCGCACCAAGCACATGATACCGCTCGCGACTTGGCGCATACTGCCTCTCATGAGGGTGAGAAGCCGCAGTGTGTCCACGAAGAACTCAAGGACCATGACCTTGAGGGGGACACTAGGAGCTATGCTACTACGGCTCCCAAGACCTCTCCTGCTGAGATCAAGCTTGTGCGAAAGCTCGACTGGGTCATCTTGCCTACTCTTTGGATCATGTATTGGTTCAACTATCTCGATCGAAACGCAATCACGGTTGCCCGCCTTGACGGCCTCGAGGAAGAGCTCAACTTGACCTCGACCCAGTATCAAACCTCGGTAGCCATCCTTTTTGTCGGATACATCCTCGGCCAGGTACCCAGCAACATGCTCATCACTCGAGTCCGGCCGTCCCTATTCATGGCA…	MAHQAHDTARDLAHTASHEGEKPQCVHEELKDHDLEGDTRSYATTAPKTSPAEIKLVRKLDWVILPTLWIMYWFNYLDRNAITVARLDGLEEELNLTSTQYQTSVAILFVGYILGQVPSNMLITRVRPSLFMASFMALWAVVSTLTAIAKDFKGLLLTRFFLGVVEAPFYPGALYMLSMFYNRNEIATRISILFTANICGTAFAGLIAIGVFKMSGIAGLAGWRWLFILQGIITFIVSIISIFILPDEPQNTRWLSQEERDLAASRIAEDTVRLKANTSTWAGLVEALRDPNLWVLIFIQHLHLAASNFKNFFPTIVETLGFSRNVTLALTCPPYLVSGVISIAWAASSGYFNERVWHITASKCVAVLGFVLACTTLNIGARYFAMCTFATGVYSANSI…	{hypothetical protein NECHADRAFT_96580 [Nectria haematococca mpVI 77-13-4]}	{NA}	{NA}	{NA}	{NA}	{NA}	{NA}	{NA}	{IPR011701; Major facilitator superfamily IPR020846; Major facilitator superfamily domain}	{GO:0016021; integral component of membrane; cellular_component GO:0055085; transmembrane transport; biological_process}	{0.999300233111045 true}	{NA}
Scaffold1	499496	499867	Repeat:RepeatMasker:Transposon	+	FW16_TE0040	ID=FW16_TE0040;Target=rnd-4_family-819 7 383;Class=DNA/hAT-Charlie;PercDiv=30.8;PercDel=2.7;PercIns=1.3;	NA	NA	NA	NA	NA	NA	NA	NA	NA	NA	NA	NA	NA	NA
Scaffold1	499909	500599	Repeat:RepeatMasker:Transposon	+	FW16_TE0041	ID=FW16_TE0041;Target=rnd-4_family-819 380 1069;Class=DNA/hAT-Charlie;PercDiv=31.5;PercDel=0.7;PercIns=0.9;	NA	NA	NA	NA	NA	NA	NA	NA	NA	NA	NA	NA	NA	NA
Scaffold1	500655	501007	Repeat:RepeatMasker:Transposon	+	FW16_TE0042	ID=FW16_TE0042;Target=rnd-4_family-819 1070 1430;Class=DNA/hAT-Charlie;PercDiv=25.7;PercDel=5.4;PercIns=3.0;	NA	NA	NA	NA	NA	NA	NA	NA	NA	NA	NA	NA	NA	NA
Scaffold1	502092	502116	Repeat:TRF:TandemRepeat	+	FW16_TR0066	ID=FW16_TR0066;PeriodSize=13;CopyNumber=1.9;PercentMatches=100;PercentIndels=0;Consensus=TTCATGCACCCCA;	TTCATGCACCCCA	NA	NA	NA	NA	NA	NA	NA	NA	NA	NA	NA	NA	NA
Scaffold1	502580	503768	Gene	+	FW16_GLEAN_10012289	NA	ATGACCTCCAGCATCGTCAACACCCACGAGTACCCCTTCCACTTCGACAACCCCATCAAGACAGAGCAGAATGGGAAGCCCGGAGAGTTGAGGGGCGTCACTCTTCATCTCCCCAACGTCCGTGGCATGATCCCATCCATCCAGGCATCTCGCATGAGGACCATGATCCTCGAGTCTTATCGTGATCCGGCAAAGATCGCTGCTCATGTGTGTACCTATGATGGCCTGACTTCGCGTCTTGCTGAAGAGGCCGGGTTTCCTTTCGTGTTCCTTGCTGGATATGCTGTTGCAAGCTCGTACGGTCTTCCGGATACCGGATACATCGCCCTGCAGGAAGTTTGTGACAAGATCCAAGAAGCTGTTCGCCAAGTCTCAGTTCCCGTCATGGCAGACGGCGAT…	MTSSIVNTHEYPFHFDNPIKTEQNGKPGELRGVTLHLPNVRGMIPSIQASRMRTMILESYRDPAKIAAHVCTYDGLTSRLAEEAGFPFVFLAGYAVASSYGLPDTGYIALQEVCDKIQEAVRQVSVPVMADGDTGYGSPMNVKRTVESFARAGAAGIMIEDQTWPKRCGHTKGKSVVSRGEAFARMKAAVDARDEGLDIVIQARTDSYNTHGWEEAIYRANKFLEIGVDLVFIEALPDRDTMIRAVKEVKGPLCANIIEGGLTENMSAKDLASIGMVTVAYPWTLVASHLRSTREALESLKKSFSIGKPEQILSYEEVCYGVGFNKYWALEERYKYDANGLTNGGEKLGQNGGSA	{hypothetical protein NECHADRAFT_96581 [Nectria haematococca mpVI 77-13-4]}	{K03417 prpB methylisocitrate lyase 4.1.3.30 Metabolism--Carbohydrate metabolism--Propanoate metabolism}	{COG2513 2-Methylisocitrate lyase and related enzymes, PEP mutase family G Carbohydrate transport and metabolism}	{NA}	{PRPB2_CORGL Probable 2-methylisocitrate lyase 2 OS=Corynebacterium glutamicum (strain ATCC 13032 / DSM 20300 / JCM 1318 / LMG 3730 / NCIMB 10025) GN=prpB2 PE=3 SV=1}	{NA}	{NA}	{NA}	{IPR015813; Pyruvate/Phosphoenolpyruvate kinase-like domain}	{GO:0003824; catalytic activity; molecular_function}	{0.999999941937755 true}	{NA}
Scaffold1	504134	506708	Gene	-	FW16_GLEAN_10012290	NA	ATGGAGCAAATGTCAGCAGACACGACACCTGGGGAGGTGCGGCCTCCCAAGGCACCCAAGCGGGCTTACAAAGCGTGCTTCCAGTGCCGCAAGTCCAAGGCCAAGTGCGAACTCAACTCCGATCTTAGAGTGTGCGTCAAGTGTGTGAGGGAGCATAGGGAGTGTCGCTTTCCGGAGCAGAGGTCTGTTAGGGCGAGGAGGCAGCGGACTGCTTCAGCATCGAGCTCTCAATCCGCCAACACAACTGCTGCAAGCTTCAGCTATGCCTCGGGTCAACTCCCACTATGCACCCCGGTCGAGGGTTTAGTTTCTAACGGGATTGCCCCGACACTTGCTTTCATGGGCCAACCAAATACATCTTCACCCATTCGTCGACCATCCACTCATCGAGATCCAGAC…	MEQMSADTTPGEVRPPKAPKRAYKACFQCRKSKAKCELNSDLRVCVKCVREHRECRFPEQRSVRARRQRTASASSSQSANTTAASFSYASGQLPLCTPVEGLVSNGIAPTLAFMGQPNTSSPIRRPSTHRDPDLGSSTHLQQANTVLDEEVVRTVVSSSNDARNVLFKVANEHDPEDSDDQHAHDNALDNVSLASPLSNNTKFSHQSPQVVVLSNLTKEDAELWSRQRFVRQGWFTAQEAITYVDLFFQNLSFLSPILDTFFADHKNHKHLIIEEPLLCCTLLMISSRYHILPGYDGPSRADFIHMRLWKYCEHLINRITFGAEKYCTARTRTLCSVQALLLITEWHPRAIRFPPESDGWDHGLAPGVDDSYGHPHGVIDPNAIRWREEVFEPAKRSDR…	{hypothetical protein NECHADRAFT_49898 [Nectria haematococca mpVI 77-13-4]}	{NA}	{NA}	{NA}	{NA}	{NA}	{NA}	{NA}	{IPR001138; Zn(2)-C6 fungal-type DNA-binding domain}	{GO:0000981; RNA polymerase II transcription factor activity, sequence-specific DNA binding; molecular_function GO:0005634; nucleus; cellular_component GO:0006355; regulation of transcription, DNA-templated; biological_process GO:0008270; zinc ion binding; molecular_function}	{NA}	{NA}
Scaffold1	507315	509509	Gene	+	FW16_GLEAN_10012291	NA	ATGGGCTCGCTCACTGCCGAGGCATCATCCGATGCCACAGCTCCTACCATTCCTCTTGGGCTGTATCTATGGACTCGAATTCGCCAGCAGGGTACAGAAAGCATCATGGGTGTTCCTGGCGATATGAACCTAGAACTGCTCGACTACATCAAACAAGTTCCAGGCCTGAGATGGGTCGGCAACACAAACGAGCTCAACGCGGCATACGCTGCAGACGGCTATGCTCGTGTCAAAGACTGCCCAGGCGCAATCACTACAACTATGGGTGTGGGAGAGATGAGCGCCTTGAACGGCGTAGCAGGCGCCTATACCGAACAAGTCAAGACCATCCACGTCGTGGGAACGACTCCCACGGAAGCGCAGAAGAACCGCGTCATGATCCACCATTGCCTAGGTTCA…	MGSLTAEASSDATAPTIPLGLYLWTRIRQQGTESIMGVPGDMNLELLDYIKQVPGLRWVGNTNELNAAYAADGYARVKDCPGAITTTMGVGEMSALNGVAGAYTEQVKTIHVVGTTPTEAQKNRVMIHHCLGSNPDHRVFDKISSHVRCAHAWIDDADTATAEIDRVIRECWIKSLPVYIFVPMDFVHIPVSARRLEQSIDLTYPVSIENEALAVQHIVKAVSKAKKPLLLVDGLVSRHGAVEEARQLANLLNLPVFTAPMGKGIIDETLPIWRGIYAGDVSTPGLKQYVEESDCIINLGPFLSDSNTGGHSRQIGLHQALMLEPDSCTIFGQKFDQVFLRPLLKKLLSEFKGANVPHVTLPAFTEENETDAVSSEIKQSWIWKRIGQFSRPGDAIVIE…	{hypothetical protein NECHADRAFT_85441 [Nectria haematococca mpVI 77-13-4]}	{K01568 E4.1.1.1, pdc pyruvate decarboxylase 4.1.1.1 Metabolism--Carbohydrate metabolism--Glycolysis / Gluconeogenesis|Metabolism--Global and overview maps--Metabolic pathways|Metabolism--Global and overview maps--Biosynthesis of secondary metabolites|Metabolism--Global and overview maps--Biosynthesis of antibiotics}	{NA}	{NA}	{PDC1_KLULA Pyruvate decarboxylase OS=Kluyveromyces lactis (strain ATCC 8585 / CBS 2359 / DSM 70799 / NBRC 1267 / NRRL Y-1140 / WM37) GN=PDC1 PE=1 SV=2}	{NA}	{NA}	{NA}	{IPR011766; Thiamine pyrophosphate enzyme, C-terminal TPP-binding IPR012000; Thiamine pyrophosphate enzyme, central domain IPR012001; Thiamine pyrophosphate enzyme, N-terminal TPP-binding domain IPR012110; Thiamine pyrophosphate (TPP)-dependent enzyme IPR029035; DHS-like NAD/FAD-binding domain IPR029061; Thiamin diphosphate-binding fold}	{GO:0000287; magnesium ion binding; molecular_function GO:0003824; catalytic activity; molecular_function GO:0016831; carboxy-lyase activity; molecular_function GO:0030976; thiamine pyrophosphate binding; molecular_function}	{NA}	{NA}
Scaffold1	510231	511856	Gene	+	FW16_GLEAN_10012292	NA	ATGTTCATCAGCGGCTTCATTTCACCTCACCTGGATCTCCTTGCCGGACTTCTCGTCCTGTCTCTTCTGGCTAAGTTGATCTACAACAGATACGGCCATGGCATCTCTCACATTCCTGGACCTTTCTTGGCCTCTCTCAGCGACGCTTGGAGACTATACGTCGTATGGGGCCGACGACCAGACATAGACCACGTCAAGCTACACGAGCGATATGGTAAACTCGTGAGACTCGGCCCCAAAGCGATATCCATATCCGACCGCAGCGCCATCCGTCAGATCTACGGACTAGCAGCCGGCTTCCAGAAGTCCGATTTCTACACCGTCCAGCAGACGCTGGCCAAGGGCAGGCCTCTGTTCACACTCTTCACATCAACCGACACGAGATTCCACGCCAAGCTG…	MFISGFISPHLDLLAGLLVLSLLAKLIYNRYGHGISHIPGPFLASLSDAWRLYVVWGRRPDIDHVKLHERYGKLVRLGPKAISISDRSAIRQIYGLAAGFQKSDFYTVQQTLAKGRPLFTLFTSTDTRFHAKLRRSVSSAYAMSTLVQFEPYVDSTTVELIRQIDARFKDKQEPCDLGKWLQFYAFDVIGELTYSKRLGFVDRGVDVDGIISSIEWMLDYASVVGQMPIIDSFLLKNPIRLFLSRLGLIGSTTPMVTFARQRFSERVDLVTGQEKPSSRMDSSSTRRDFLSRFLEAHKKDPDFVTSERVLALTVANIFAGSDTTAISLRSVFYFLLKNPEELERLMAELDEQKKTGQFKRTDGLVDWEEARDLPVLGAVIKEALRIHPAAGLTLERITP…	{hypothetical protein NECHADRAFT_50013 [Nectria haematococca mpVI 77-13-4]}	{NA}	{NA}	{NA}	{NA}	{NA}	{NA}	{NA}	{IPR001128; Cytochrome P450 IPR002401; Cytochrome P450, E-class, group I IPR017972; Cytochrome P450, conserved site}	{GO:0005506; iron ion binding; molecular_function GO:0016705; oxidoreductase activity, acting on paired donors, with incorporation or reduction of molecular oxygen; molecular_function GO:0020037; heme binding; molecular_function GO:0055114; oxidation-reduction process; biological_process}	{NA}	{Fusarium solani f. batatas}
Scaffold1	511143	511462	Repeat:RepeatMasker:Transposon	+	FW16_TE0043	ID=FW16_TE0043;Target=rnd-4_family-271 814 1125;Class=DNA/CMC-EnSpm;PercDiv=38.9;PercDel=5.0;PercIns=7.7;	NA	NA	NA	NA	NA	NA	NA	NA	NA	NA	NA	NA	NA	NA
Scaffold1	512077	512898	Gene	-	FW16_GLEAN_10012293	NA	ATGTCTCGCTTCTCTTTCGTCTCTCGCCGTCGTCTCGGCCAAGTCGCCAAAACCGCTGTGGGTCTCTCTGCCACTGGCGCGACTGGCTTTTATCTCTGGACGCGGAACTGCTATTTTGAGCCATTCGGTCCGGAATTAAACGAACCTTTATTCAAACACCCCATGCTAAAGCAACTTAACCCGTGGAACAAACCGCTTTCATTTGATTCATGCGTACGGGAGGTGCCGTTTGACAAGCTGGAGGATGGTTTGCTGCAGGATGCAAGACAGGGCGGGACGAAGCTGATTGAGAGGTTTTCGGAGGGAATGTGGGGAGGTTATGCATATGCGATTCAACGAAGAATCTTGAAATCTTTCAAGGATGAGACGTGCAAAGACGATGTGTGGTCTCGAGAAGAA…	MSRFSFVSRRRLGQVAKTAVGLSATGATGFYLWTRNCYFEPFGPELNEPLFKHPMLKQLNPWNKPLSFDSCVREVPFDKLEDGLLQDARQGGTKLIERFSEGMWGGYAYAIQRRILKSFKDETCKDDVWSREELFKCKYEPGTVFTNHFAVLEKSPTCLTMRGCFGPRQDPPTPQPVDNLFELRAELDEQRKVVKLKLRCLTFDGTEGAKEDPDPFGGFPGFLHRRYSTLLVESGAGNCLR	{hypothetical protein NECHADRAFT_72156 [Nectria haematococca mpVI 77-13-4]}	{NA}	{NA}	{NA}	{NA}	{NA}	{NA}	{NA}	{NA}	{NA}	{NA}	{NA}
Scaffold1	513474	515695	Gene	-	FW16_GLEAN_10012294	NA	ATGGGCGCAGTCAAGGCTACGACCACCTACGATGTGGCCCTCCAGCGACGTCAGGCCCTTATGGGCGCCAGTGGTGCCCGAGCCCTCATCAAGAACTTCAAAGTTTTTCGAATTGCAGCCTTTGCTTGCATTGGCGGTATTCTTTACGGCTACAACCAGGGAATGTTTTCGGGTATCCTGACCATGGCGTCTTTTGGAAGACATATGGGCGACTACGTCGAGAACACGACAAAGAAGGGCTGGCTCACAGCTATCCTTGAGCTCGGTGCTTGGCTTGGCGCTGTTCTTTCCGGAGCGATTGCTGAGCTGTGCTCTCGAAAGTATGGTATTCTGATTGCCACGACTGTCTTTATGCTGGGTGTGGTCATCCAAGCTACAGCAGTCAAAGCTGGCCATGAC…	MGAVKATTTYDVALQRRQALMGASGARALIKNFKVFRIAAFACIGGILYGYNQGMFSGILTMASFGRHMGDYVENTTKKGWLTAILELGAWLGAVLSGAIAELCSRKYGILIATTVFMLGVVIQATAVKAGHDSILAGRFITGMGVGSLSTIVPLYNSECAPPEVRGALVALQQLAITFGIMISFWIDYGCNYIGGTHVDTQSDAAWLVPICLQLAPALILFIGMMWMPFSPRWLIHHDREVEAREILADLRGLPTDHELIELEFLEIKAQSLFEKRSLAERFPHLQALTASNIFKLQFVSIRALFQSRAMFKRVIVATVLYYAPQIFGQLGLSSNTTSLLATGVVGIAMFIATVPAVLWIDRLGRKPVLIIGAIGMATCHIIIAVILAKNIDNFHNHE…	{predicted protein [Nectria haematococca mpVI 77-13-4]}	{K08139 HXT MFS transporter, SP family, sugar:H+ symporter -- Cellular Processes--Cell growth and death--Meiosis - yeast}	{NA}	{NA}	{NA}	{NA}	{NA}	{NA}	{IPR003663; Sugar/inositol transporter IPR005828; Major facilitator, sugar transporter-like IPR005829; Sugar transporter, conserved site IPR020846; Major facilitator superfamily domain}	{GO:0005215; transporter activity; molecular_function GO:0016020; membrane; cellular_component GO:0016021; integral component of membrane; cellular_component GO:0022857; transmembrane transporter activity; molecular_function GO:0022891; substrate-specific transmembrane transporter activity; molecular_function GO:0055085; transmembrane transport; biological_process}	{NA}	{NA}
Scaffold1	516326	516378	Repeat:RepeatMasker:Transposon	+	FW16_TE0032	ID=FW16_TE0032;Target=R2B_DM 552 603;Class=LINE/R2;PercDiv=21.2;PercDel=0.0;PercIns=1.9;	NA	NA	NA	NA	NA	NA	NA	NA	NA	NA	NA	NA	NA	NA
Scaffold1	517899	517959	Repeat:RepeatMasker:Transposon	+	FW16_TE0044	ID=FW16_TE0044;Target=rnd-1_family-2 44 104;Class=Unknown;PercDiv=3.3;PercDel=0.0;PercIns=0.0;	NA	NA	NA	NA	NA	NA	NA	NA	NA	NA	NA	NA	NA	NA
Scaffold1	518867	522410	Gene	-	FW16_GLEAN_10012295	NA	ATGTCAGACCCGCTGTCCGTCGCGGGCACTGCCGTGGGAATCACGTCACTGGGAATTCAAGTCTGCCAAGGCCTCGTTTGGTACCTGCGTTCTGTCCACGAAAGACAAACAGAAATCGTCGACGACCTGAATGAGGTCAAGGCACTAGTTTCCATCTTTTACTCCCTCAACGACACCCTCCCCAGGCTCAACCAAACACGATGCGCCGAAGCGACGACCATCAGACGATGCCTTGAGGACAGCGAAGAGAAGCTGTTGGGGCTGCAGCAATTGCTGATCAAGCTGAGGGGTCCCCAAGAATCCACCACCAATCGCGAAAAGATGAGAGAGGCGGGTCGAACGCTCGTCTACCCATTTCGAGTGGACACGTTAAAGTCGCTCCGTCAGTCCTTGCGGGAG…	MSDPLSVAGTAVGITSLGIQVCQGLVWYLRSVHERQTEIVDDLNEVKALVSIFYSLNDTLPRLNQTRCAEATTIRRCLEDSEEKLLGLQQLLIKLRGPQESTTNREKMREAGRTLVYPFRVDTLKSLRQSLRELLHNLNLAIDITSLQSQVTNHEKMDNISLAIQGLDIQSKSANAGVQNLEIKVQENLSQLQSLESTIADSVNEISQRISQVEWTIQDLGSDISGKLTITENEMVLTRRVMTKMLTEMAEKLDSQSAEISQLGVRMSCIQDQGTPLSNGPSNQVTRYSSTTRSSGPLASPICNCRRRSRSSEFSFAFWNLKFEFQQQVPGKHDRTCKFFGIDRKTQRRAAAQFPLKLAWFSARMTLACIELMELSPMARAIVSRSAVDLAQCILYNPE…	{hypothetical protein NECHADRAFT_85464 [Nectria haematococca mpVI 77-13-4]}	{NA}	{NA}	{NA}	{NA}	{NA}	{NA}	{NA}	{NA}	{NA}	{NA}	{NA}
Scaffold1	523343	523696	Gene	+	FW16_GLEAN_10012296	NA	ATGTCTCTGCCACTACTCAAACAATATCTCCCCATCTCTCTCGTCTTGCTCCTCTACTATGGCAGTGCCTCACGATTCACACACGGTGCAACCTCTACAGCCAGCTTTTACCAGTTTCAAAACGAGCGGAGGGCTGATGATGGCTCGACTGAAGCCCGCCTCATCCCCGTCTTCGACTTTATCCTCGCGACCGCCATGGTGACGCCCGGCATTTCACGCAAGATTGCAACCTGCTTTGTTGCAGCCACTATTAGCGGGTTCGCGGCCAAACGAGCAATTGATGGACTCCCTTGCCAAGGGGACATCTTTCAATCCGTTTGGGCTACGGCTACTGCGTTTGTGGGTTTTATTTAA	MSLPLLKQYLPISLVLLLYYGSASRFTHGATSTASFYQFQNERRADDGSTEARLIPVFDFILATAMVTPGISRKIATCFVAATISGFAAKRAIDGLPCQGDIFQSVWATATAFVGFI	{predicted protein [Nectria haematococca mpVI 77-13-4]}	{NA}	{NA}	{NA}	{NA}	{NA}	{NA}	{NA}	{NA}	{NA}	{NA}	{NA}
Scaffold1	523952	524007	Repeat:RepeatMasker:Transposon	+	FW16_TE0045	ID=FW16_TE0045;Target=rnd-4_family-19 1 57;Class=Unknown;PercDiv=19.6;PercDel=1.8;PercIns=0.0;	NA	NA	NA	NA	NA	NA	NA	NA	NA	NA	NA	NA	NA	NA
Scaffold1	526689	528375	Gene	-	FW16_GLEAN_10012297	NA	ATGTCGCCTTACTCAATCTTTTCAGAATCATCTAGGATTCTAAACGATGTCCTCATCTCTGATCCTAAACTTGATCTTCCTACCTCCTTCGCCGAAGCTGCCAAAAAAGTCGAGTTCGTCGGAGGTGATGATCAGCCTTTCGTCCTGACCCCTCTTAAAATCACCGAGTCATGCGCCTCACTCACTGCTCTCGTGGCAACTGCTGCAAATGTAGTGGCTGCCGAGCGATATGAGATTCCGTATCAAAGCGTTCAAGTCAACACTGATGTGGCCACTCTATTTCTAGAGTCAGTTTTACTGCCGACCATTAGTGGCAAGCCATTTACGCAACATCCACAAATGTTAAAGGAGCTTGCTAGAATGGACATTCATCAAAATTCGAAGCCCATTAAGTTCTAT…	MSPYSIFSESSRILNDVLISDPKLDLPTSFAEAAKKVEFVGGDDQPFVLTPLKITESCASLTALVATAANVVAAERYEIPYQSVQVNTDVATLFLESVLLPTISGKPFTQHPQMLKELARMDIHQNSKPIKFYATNIYRTKDGRWYHLHGSMNASRTMDMLGVEDADVTQQEAIDIYAKKVANWESEDLEETANSKFDQAGVVCRTTEEFFSSEHGKIMAQEPLWNKDPISAPMKPWPQVKTRDGHKPLAGIRVIDFSRVIAAPAVSKLLAALGADVLRISCDKLPEYPATMPDLQTGKRDTNLDLKTEAGKKAFSELVRGADVLIDGYRPGALQRLGFDSGSLRKLNPSLIYLRENCYGFKGPLAGRSGWQQISDCLVGLSWLQGKFLGLDEPVVPLL…	{hypothetical protein NECHADRAFT_49826 [Nectria haematococca mpVI 77-13-4]}	{NA}	{NA}	{NA}	{NA}	{NA}	{NA}	{NA}	{IPR003673; CoA-transferase family III IPR023606; CoA-transferase family III domain}	{GO:0003824; catalytic activity; molecular_function}	{NA}	{NA}
Scaffold1	528860	531075	Gene	+	FW16_GLEAN_10012298	NA	ATGAGCGTCACAAGCAACTGGCGAGCCGGGGAGTTTGGTGTCAGGCCAGTCCGTATAGCGAACTGCTCTGGCTATCACGGTGATCCGGCTCAAGAGATGTACAAGCAGGCTACACTGGGCGACGTTGATTTCATTACTGGCGATTATCTGGCCGAGGTCAACATGGCAAACAATGCCGAAGCATTTAGACAGGGCCGACACCCCGGCTACGAAGAGACCGCTTGGGATGGAATACAGCAGACAATTGACGTGATTTCGCAGAAGCGCATCAAAGTTGTCATCAACGGCGGTGCCCTGAATCCCGGCGGTCTGGCCATGAGGGTGGCCAAACTGGTAAAAGACAGAGGCTATGGCCTGAAGGTCGCATACATCTCTGGCGACAACGTATTGCCCAAGCTC…	MSVTSNWRAGEFGVRPVRIANCSGYHGDPAQEMYKQATLGDVDFITGDYLAEVNMANNAEAFRQGRHPGYEETAWDGIQQTIDVISQKRIKVVINGGALNPGGLAMRVAKLVKDRGYGLKVAYISGDNVLPKLSNHMPQQIEQALPHLDSENHHVIVSPESYLFTREGQEPREIVSANAYLGAHSIYEALQKGADIVICGRASDASPVIACAWYWWSWKNTSYNELAGALIAGHLIECSAYVTGGNFSGFDAFDIERFVDPGFPIAEIDQDGTCVITKHPGTGGMVTIDTCSCQLLYELQGNVYLNSDVKAYLDDVSMEQTGVDRVRVSGVRGAPPPNTTKLAVFYKGGYEMQALFNATGYSVAKKLELFKKQVRFFLGEEALQRFDVLEFQQIGVAAP…	{hypothetical protein NECHADRAFT_49887 [Nectria haematococca mpVI 77-13-4]}	{NA}	{NA}	{NA}	{NA}	{NA}	{NA}	{NA}	{IPR010839; Protein of unknown function DUF1446}	{NA}	{NA}	{NA}
Scaffold1	529077	529158	Repeat:RepeatMasker:Transposon	+	FW16_TE0033	ID=FW16_TE0033;Target=BEL-84_AA-I 3277 3354;Class=LTR/Pao;PercDiv=30.9;PercDel=0.0;PercIns=5.1;	NA	NA	NA	NA	NA	NA	NA	NA	NA	NA	NA	NA	NA	NA
Scaffold1	531619	531906	Gene	-	FW16_GLEAN_10012299	NA	ATGAAGTTCACCGCCGCTATCCTCTTCCTCATCCCTCTTGCCGCCGCTGGCCCCGCCAAGCAGTCAGCCGAGGTCCTGCCTGAGCTGTCATCTGCCTCTGCCGGAGAGGATCGTTATGACCTTGGCGGCCATGGTGATGCCCTGCAGCTAGCCGCTGTCACCTGCCCTGTCAACTACCCCCGATACTGCTCCATCGGTGGATTCTGCTGCCGCACCAAGAAGTGCTGCAGGTATGAGTGCTGCAAGAACACTGCTAGATACTGCAGCGCTGGCCGATGCTATCTCTAA	MKFTAAILFLIPLAAAGPAKQSAEVLPELSSASAGEDRYDLGGHGDALQLAAVTCPVNYPRYCSIGGFCCRTKKCCRYECCKNTARYCSAGRCYL	{hypothetical protein FOYG_12882 [Fusarium oxysporum FOSC 3-a]}	{NA}	{NA}	{NA}	{NA}	{NA}	{NA}	{NA}	{NA}	{NA}	{NA}	{NA}
Scaffold1	532709	533561	Gene	-	FW16_GLEAN_10012300	NA	ATGTCCATCTCGACATTCTACCTCTTCGTCACCGTCACCAAGCTCGCTTTCTCTGGTGACTTGCGCACCTTGATCTCTTGGGAGGCCTTTCATGACGCGTGGTTCGGCAACTTTTGGGTGTACATGGGCCCCAAGTCCAAGGCTGGAGCTGAAGGCTGGGTAGTCCCTCTTCTTGAGGGACGTGTCAAGGATGGCAAGATTCACGAGGATGCTCAGGGCCCTCCAATTGACGGCGTCATTTTGGAGATTGGAGCCGGCAGTGGAATGTGGACGCAGGTTCTTGCCGATGTCATCAAGAAGACCAAGTCGACTTCTGAGAAATCCTCGAGCAAGATCTATGGTGTCGAGCCAAATCCCATTTCTGCTGCGGCTCTGACACGACGCGTCGATGAGACGGGG…	MSISTFYLFVTVTKLAFSGDLRTLISWEAFHDAWFGNFWVYMGPKSKAGAEGWVVPLLEGRVKDGKIHEDAQGPPIDGVILEIGAGSGMWTQVLADVIKKTKSTSEKSSSKIYGVEPNPISAAALTRRVDETGLVGTYEVLPFGIQDLKDETSIGPGSVDCIITVQCLCSIPEPEKNIRLLYDYLKPGGRWYVYEHVKSEQGTVIPLIQRLTNIPWEYLVGSCKLCRPTLRSILKVGDWDRFNVAPLSGESWLEVIPHIAGTLTKAS	{hypothetical protein NECHADRAFT_72158 [Nectria haematococca mpVI 77-13-4]}	{NA}	{NA}	{NA}	{NA}	{NA}	{NA}	{NA}	{IPR029063; S-adenosyl-L-methionine-dependent methyltransferase}	{NA}	{NA}	{NA}
Scaffold1	536276	536377	tRNA	-	tRNA_0082	Type=Leu;Anti-codon=AAG	NA	NA	NA	NA	NA	NA	NA	NA	NA	NA	NA	NA	NA	NA
Scaffold1	537835	539124	Gene	+	FW16_GLEAN_10012301	NA	ATGGCCCATATTCACTCTTCTTTTTGTGGCTGCTCTTGGATCACCAAATTCATCAAGAAAGAACAGGATCGAGTCACTCCTCCGCTAAATCATATCACGGCTTGGCTCAACACTCTCTCCGATACTCCTACTGTTCCCGAGCGCACTACACAACCTTTCGGCAGTCAAGTCAGAAAGATGAACTCGGAAGGCAGCAACTCGGCTTTTAGCCAACACTCCCCCGTCTTCGGAAATCCTCAACTCGCCATCTCCTACAACGCTTCCGTCGACGTACCCATGGTCGACTATCACACTTTCACCTTTTTCTCGCCGGGGACACAGGTCACTTTCCCCATGAGCACCTCCGAATCCGACCCGGACATGTCCTCTTCTCGTTCCGTGGTGGGATCGAGACACTCG…	MAHIHSSFCGCSWITKFIKKEQDRVTPPLNHITAWLNTLSDTPTVPERTTQPFGSQVRKMNSEGSNSAFSQHSPVFGNPQLAISYNASVDVPMVDYHTFTFFSPGTQVTFPMSTSESDPDMSSSRSVVGSRHSSHLNSKHTSRRHGILGMGRGRRPNCSLVVDYEKKKALRRVIRVEHMPKPPPAKPAEHHHSACGCSPRSVVKKNREVLRLEGILLNMNSWGDLKSPSDKAYDFDLPVFPPLVPKHRKRRPVKSCLKKVAAVKFCDDPDSSDSDSDCSSVSSDDSDTDSICHSFYGDNASRIGRISRFVKEKKVKSVHFGSTRCLRTGQSMPSTPRTPDNDSRKERYKARQMMENKYRKMLAHEEKEAANTEQPPSIAFIRQDEEVERCLARAEDISR…	{predicted protein [Nectria haematococca mpVI 77-13-4]}	{NA}	{NA}	{NA}	{NA}	{NA}	{NA}	{NA}	{NA}	{NA}	{0.999357597918040 true}	{NA}
Scaffold1	539563	541259	Gene	-	FW16_GLEAN_10012302	NA	ATGGCGCCTTTACTGCTGGATCGGCTACCTAGCTTGACGAGCCCTCTGGGCATCGTCTTGGCCGGTTCTGTGATAATTGTCGTTCTCTACCTTGTGGAGAATCTCATCCATGTGCCGTATCCTCCGGGGATTCCGCTTATTCGTGAACCCGAGGGTGCTCGTCGGTTCAGTCTACGGACGAGGTATGCCTACCTCACAGATTGCCAGGCGCTCTTTCGCGAGGCATATCACGACTACATTAAAAAAGGAAAACCCGTCGTCATTCCAGGCTTCGGCTTCCGAAAAGAAGTCATCCTCCCGCAAAGCTCCATGAAATGGGTCCTCTCCCAGCCCGACGAAGTCCTCGACGTCACCAAAGCCTTTGCAGAGGTGAACCAAGTCAAATGGAGTCTCGGCCAC…	MAPLLLDRLPSLTSPLGIVLAGSVIIVVLYLVENLIHVPYPPGIPLIREPEGARRFSLRTRYAYLTDCQALFREAYHDYIKKGKPVVIPGFGFRKEVILPQSSMKWVLSQPDEVLDVTKAFAEVNQVKWSLGHEKIAVDAWQGMLVKSDLNRVLENIVNAMNNELKIVFDEQFGKDTENWKEIDLRSTIQIIVAQAASRFTLGLPLCRNKDYLKTSLKINDLLILNAGLTGGLPLVLQPIVGTLFSIPIGIQFRKLKKWFVPVWKGRMEADPSLPEPQDHLQMMLRYGQRERPDEINDMDVMTGRLIAHNFGSMHQTQIQVTNLILNVLGSDAEFNTIAILRDEIDRILGPEEDAQWTKAFVNQMTRADSLCRETLRLGAFGGRAIFRKVMTSGFTTED…	{hypothetical protein NECHADRAFT_50293 [Nectria haematococca mpVI 77-13-4]}	{NA}	{NA}	{NA}	{NA}	{NA}	{NA}	{NA}	{IPR001128; Cytochrome P450 IPR002403; Cytochrome P450, E-class, group IV IPR017972; Cytochrome P450, conserved site}	{GO:0004497; monooxygenase activity; molecular_function GO:0005506; iron ion binding; molecular_function GO:0016705; oxidoreductase activity, acting on paired donors, with incorporation or reduction of molecular oxygen; molecular_function GO:0020037; heme binding; molecular_function GO:0055114; oxidation-reduction process; biological_process}	{NA}	{Fusarium solani f. batatas}
Scaffold1	542239	542277	Repeat:RepeatMasker:Transposon	-	FW16_TE0034	ID=FW16_TE0034;Target=Gypsy-14_DAn-I 48 86;Class=LTR/Gypsy;PercDiv=7.7;PercDel=0.0;PercIns=0.0;	NA	NA	NA	NA	NA	NA	NA	NA	NA	NA	NA	NA	NA	NA
Scaffold1	542278	542294	Repeat:RepeatMasker:Transposon	+	FW16_TE0035	ID=FW16_TE0035;Target=ATLINEIII 5 59;Class=LINE/L1;PercDiv=20.4;PercDel=3.5;PercIns=5.4;	NA	NA	NA	NA	NA	NA	NA	NA	NA	NA	NA	NA	NA	NA
Scaffold1	542321	542374	Repeat:RepeatMasker:Transposon	+	FW16_TE0046	ID=FW16_TE0046;Target=rnd-1_family-34 1 54;Class=Unknown;PercDiv=1.9;PercDel=0.0;PercIns=0.0;	NA	NA	NA	NA	NA	NA	NA	NA	NA	NA	NA	NA	NA	NA
Scaffold1	542637	543636	Gene	+	FW16_GLEAN_10012303	NA	ATGGCAGACGCGAAACAGTTCAAGCCAGCTCTTATTATTGTGGACTTTCAAGAGGACTTTTGCCCACCGAACGGCTCCCTCCCAGTCCCAGAAGGCCGCTCCATCGCCACCCCAATCAACACCTTAGCTTCCCTCCCCTTCCCGCTCATCCTCGCAACAAAAGACTTTCACCCGCCAACACACGTCTCCTTCGCATCCAACCACCCCTCCGCCGAGCCTTACACATCCTCCACCATCATAGTTCACCCCCGTGACCCTTCACGCACATACGAGACGACCCTCTGGCCGACACACTGCGTCCAGGGTACCAAGGGCGCGGACCTGGTGCCTGAGCTGGATGTCTCGAGGGTGCATGCTGTTATTGAAAAGGGACAGGATGAGAGGGTTGAGATGTACAGC…	MADAKQFKPALIIVDFQEDFCPPNGSLPVPEGRSIATPINTLASLPFPLILATKDFHPPTHVSFASNHPSAEPYTSSTIIVHPRDPSRTYETTLWPTHCVQGTKGADLVPELDVSRVHAVIEKGQDERVEMYSAFYDPFRLSDSGLAGMLKEQEVTDVYVVGLAGDYCVKATAEHAVDEGYQTWIVEEGTRPVMQDTWEECKREMEKKGIKFTSMDGEAVARVKTFT	{Nicotinamidase [Fusarium avenaceum]}	{K01440 PNC1 nicotinamidase 3.5.1.19 Metabolism--Metabolism of cofactors and vitamins--Nicotinate and nicotinamide metabolism|Metabolism--Global and overview maps--Metabolic pathways|Organismal Systems--Aging--Longevity regulating pathway - multiple species}	{COG1335 Nicotinamidase-related amidase HR Coenzyme transport and metabolism;General function prediction only}	{NA}	{NA}	{NA}	{NA}	{NA}	{IPR000868; Isochorismatase-like}	{GO:0003824; catalytic activity; molecular_function GO:0008152; metabolic process; biological_process}	{NA}	{NA}
Scaffold1	543882	547483	Gene	-	FW16_GLEAN_10012304	NA	ATGGCTTCCTTCCTTCCGCGTCGCTTCCGCGGCGAGTCTCAGGTCACCGAAAAGACGACACCGTCCTGGGCCTCCAAGCGCCTCACTCCTATCGCTCAGTCCCTCGCCCGACGCGCCTGCTCCCACCCCATCCACACCATCGTCCTTGTCGCCGTCCTTGCGAGTACCTCATACGTCGGCTTTCTTCAAGAAAACTTCTTCAACGTCGATGTTGACACCACCGTAGGCAAGGCCGATTGGTCTTCCTTAGTCGAGGGTAGCCGTGTTCTGCGCGCTGGCCCAGAGACTGCCTGGAAGTGGAAGGGCGTCGAGCAAGACGTTGACGTTGCTGGTGCCGATGCCGATCACCTCGCTCTCCTGACTCTCGTGTTCCCCGACACTCTGTCTACCGACTCGCCT…	MASFLPRRFRGESQVTEKTTPSWASKRLTPIAQSLARRACSHPIHTIVLVAVLASTSYVGFLQENFFNVDVDTTVGKADWSSLVEGSRVLRAGPETAWKWKGVEQDVDVAGADADHLALLTLVFPDTLSTDSPSTAPRSHHVPVPQNLSITQLPSTENSFTTYSQDSILAYSLPYAEGPEFLAATQEIPNEDSEETETEHGREKKTWIMKAAKVNTRNSIVQWASNTWTEFLDLLKNAETLDIVIMLLGYIAMHLTFVSLFLSMRRMGSKFWLGVCTIFSSVFAFLFGLAVTTNLGVPISVILLSEGLPFLVVTIGFEKNIVLTRAVMSHAIEHRRTQAKSSKSGKRSPERSMQNVIQYAVQAAIKDKGFEIMLDYAIEIVILVLGAASGVQGGLQHFC…	{predicted protein [Nectria haematococca mpVI 77-13-4]}	{K00021 HMGCR hydroxymethylglutaryl-CoA reductase (NADPH) 1.1.1.34 Metabolism--Metabolism of terpenoids and polyketides--Terpenoid backbone biosynthesis|Metabolism--Global and overview maps--Metabolic pathways|Metabolism--Global and overview maps--Biosynthesis of secondary metabolites|Metabolism--Global and overview maps--Biosynthesis of antibiotics|Environmental Information Processing--Signal tr…	{NA}	{NA}	{HMDH_GIBF5 3-hydroxy-3-methylglutaryl-coenzyme A reductase OS=Gibberella fujikuroi (strain CBS 195.34 / IMI 58289 / NRRL A-6831) GN=HMGR PE=3 SV=1}	{HMR1 Not Available Fusarium graminearum Reduced virulence}	{NA}	{NA}	{IPR000731; Sterol-sensing domain IPR002202; Hydroxymethylglutaryl-CoA reductase, class I/II IPR004554; Hydroxymethylglutaryl-CoA reductase, eukaryotic/arcaheal type IPR009023; Hydroxymethylglutaryl-CoA reductase, class I/II, NAD/NADP-binding domain IPR009029; Hydroxymethylglutaryl-CoA reductase, class I/II, substrate-binding domain IPR023074; Hydroxymethylglutaryl-CoA reductase, class I/II, cata…	{GO:0004420; hydroxymethylglutaryl-CoA reductase (NADPH) activity; molecular_function GO:0008299; isoprenoid biosynthetic process; biological_process GO:0015936; coenzyme A metabolic process; biological_process GO:0016021; integral component of membrane; cellular_component GO:0016616; oxidoreductase activity, acting on the CH-OH group of donors, NAD or NADP as acceptor; molecular_function GO:0050…	{0.999925761863516 true}	{NA}
Scaffold1	551905	553663	Gene	+	FW16_GLEAN_10012305	NA	ATGGAGGATCCTACGGCTGCGGTTACAACGGGTACACCTAGCTCGGCGACACCTAGTGACATGGACAACAGCAACAGCAATGGGAACAATGTCGCCAGTCTCGGCAGCAGCCCCGAAATCATCAATGGACCCTGCCCTCATGTGTGGCTTGTCGGCGGCGGGATAGCGTCGCTGGCTGCCGCCGTCTTTCTGATTGACGATGCCCACGTCCCGGGCGATCACATTCACATTCTCGAGGCATCGTCCAAGGCTGGAGGATCGATGGCTACTTTTTCCAAGCCGTCATGGGAGACTGGGTATCGTGTGTCGGCCATCAGGAAGATGAGTCTCACGTATCGCTGTCTGTACGGTATGCTGGAGAAGGTTCCCTCCGACACTGAGGGTGAGACGCTTGCCGAT…	MEDPTAAVTTGTPSSATPSDMDNSNSNGNNVASLGSSPEIINGPCPHVWLVGGGIASLAAAVFLIDDAHVPGDHIHILEASSKAGGSMATFSKPSWETGYRVSAIRKMSLTYRCLYGMLEKVPSDTEGETLADKLNRFNQARRKLGASGTRLVRQVMDKYGVEKPEAVDVSTMGLSVKNQCDLMRVVLETEKELEGLEIQALFEPDFFETNFWDLWSSLNRFHPWCSAVEFRRCLHRFLHEFPNMGTLSGVEQAPEEDFEAIIKPLSQYLKAMDVEFRHGIQVSGLDIEDIGSEFRVTGLKTYQDNKHVDLALGPSDLVLMTLGSLTSGMGYGSNDKPPPTMELRDSASHELDPSWTFWDRLAMDRPETFGNPEAFFDRPSKSTWLSFTVTLRDPAFFE…	{predicted protein [Nectria haematococca mpVI 77-13-4]}	{K10254 ohyA, sph oleate hydratase 4.2.1.53 --}	{COG4716 Myosin-crossreactive antigen (function unknown) S Function unknown}	{NA}	{NA}	{NA}	{NA}	{NA}	{IPR010354; Oleate hydratase IPR023753; FAD/NAD(P)-binding domain}	{GO:0006631; fatty acid metabolic process; biological_process GO:0016491; oxidoreductase activity; molecular_function GO:0050151; oleate hydratase activity; molecular_function GO:0055114; oxidation-reduction process; biological_process GO:0071949; FAD binding; molecular_function}	{0.999999996530313 true}	{NA}
Scaffold1	554117	554500	Gene	-	FW16_GLEAN_10012306	NA	ATGTCCCTGCTCCCGCGCCGCCAGCGCCCCCTGCCCCTGGCTCTCTGCCGCTGCCGCCCCCGAGTCAACATATTGTTGACACTCTCTACCTTGTGGCTGGGCCAAGGCCCTACGGCACCAACCCTCGACTTGTTTAGCAAAGAGGACAGACAGGAGCTGCGAGAGCTCCGTGCCTTGGCACGGAGACCCGCTTTGGCCCGTTTCGGTGATCGATACGGGCGGCTGGTCCACGCTGTCATCGACGCCGTGGCGGCTTTTGGAATCTCGCTTGGCGGATACTTTTTGACCCAGTATCTTCAAGACCAGTCTAAGAAGCAGGAAGACTGA	MSLLPRRQRPLPLALCRCRPRVNILLTLSTLWLGQGPTAPTLDLFSKEDRQELRELRALARRPALARFGDRYGRLVHAVIDAVAAFGISLGGYFLTQYLQDQSKKQED	{NA}	{NA}	{NA}	{NA}	{NA}	{NA}	{NA}	{NA}	{NA}	{NA}	{NA}	{NA}
Scaffold1	554965	555000	Repeat:TRF:TandemRepeat	+	FW16_TR0067	ID=FW16_TR0067;PeriodSize=10;CopyNumber=3.6;PercentMatches=92;PercentIndels=0;Consensus=CAGCTGTCGA;	CAGCTGTCGA	NA	NA	NA	NA	NA	NA	NA	NA	NA	NA	NA	NA	NA
Scaffold1	556113	556157	Repeat:TRF:TandemRepeat	+	FW16_TR0068	ID=FW16_TR0068;PeriodSize=21;CopyNumber=2.2;PercentMatches=84;PercentIndels=11;Consensus=TTGAATTGGATTGAATTGAA;	TTGAATTGGATTGAATTGAA	NA	NA	NA	NA	NA	NA	NA	NA	NA	NA	NA	NA	NA
Scaffold1	556482	556559	Repeat:RepeatMasker:Transposon	+	FW16_TE0047	ID=FW16_TE0047;Target=rnd-4_family-91 2 79;Class=Unknown;PercDiv=15.4;PercDel=0.0;PercIns=0.0;	NA	NA	NA	NA	NA	NA	NA	NA	NA	NA	NA	NA	NA	NA
Scaffold1	557097	557594	Gene	+	FW16_GLEAN_10012307	NA	ATGAAGGCCTTCATCCTCCTTTCACTCGCCTGCTTGGCTGTCAGCCTACCTATCTATGCGGGAACTGGGCGAGCAGATCTCGACCCCCCTGACAGCGTCTATGAGTCTGGTAACAAGGAAAATATCATTCCCTTCATTCGCCGCATCAAAGCTCATCCAGCTCTAGCCGATCCTACCAGCTTGCCTGCTCCCACCGCAGCCACTCCCAGTAACGCAACCTTATTCCGGAGGAGGGGACTCGGAGTCATGCTCAGTCGCCCGAAACATCGTCCGTCCCGCGTTAAGCCCTCCAAGACACTCTCCGAGGAGCCCTCTAAGGAGCCTTGTACGGAAAATGGCATTCCCTTCATTCGCCGCATCAAAGCTCATCTAGCTCTAGCCGATCCTACCAGCTTATCT…	MKAFILLSLACLAVSLPIYAGTGRADLDPPDSVYESGNKENIIPFIRRIKAHPALADPTSLPAPTAATPSNATLFRRRGLGVMLSRPKHRPSRVKPSKTLSEEPSKEPCTENGIPFIRRIKAHLALADPTSLSTPTAATPSNAALFRRRWLAIWLSRPKPRPPPA	{NA}	{NA}	{NA}	{NA}	{NA}	{NA}	{NA}	{NA}	{NA}	{NA}	{NA}	{NA}
Scaffold1	557213	557636	Repeat:TRF:TandemRepeat	+	FW16_TR0069	ID=FW16_TR0069;PeriodSize=213;CopyNumber=2.0;PercentMatches=88;PercentIndels=3;Consensus=GGAAAATAGCATTCCCTTCATTCGCCGCATCAAAGCTCATCCAGCTCTAGCCGATCCTACCAGCTTACCTACTCCCACCGCAGCCACTCCCAGTAACGCAACATTATTCCGGAGGAGGGGACTCGCAATCATGCTCAGTCGCCCGAAACATCGTCCGCCCCCGCGTAGAGCCCTCCAAGACACTCTCCGAGGAGCCCTCGAAGGAGCCTTGTAC;	GGAAAATAGCATTCCCTTCATTCGCCGCATCAAAGCTCATCCAGCTCTAGCCGATCCTACCAGCTTACCTACTCCCACCGCAGCCACTCCCAGTAACGCAACATTATTCCGGAGGAGGGGACTCGCAATCATGCTCAGTCGCCCGAAACATCGTCCGCCCCCGCGTAGAGCCCTCCAAGACACTCTCCGAGGAGCCCTCGAAGGAGCCTTGTAC	NA	NA	NA	NA	NA	NA	NA	NA	NA	NA	NA	NA	NA
Scaffold1	558155	559192	Gene	-	FW16_GLEAN_10012308	NA	ATGTCCATGACATTCGAGGATTGCGCCAAGGTCCGTGAGGGATTCCCCAAGCCCTTTCCAGAAACCCCGTCCAATGTTGTTGAGCAACTCCGACTCAACGGCAAGGTCGTCGTTATCACGGGTGCTGCTGACGGAATTGGTCTGGCTGTCGCTACAGCCATGGCTGAAGCTGGCGGAAATGTGGCCCTGTGGTATAACTCAAACACCGCCGCCGTCGACAGGGCCCAGGACTTGGTAAACCAGCATGGAGTTAAAGCGGCTGCTTACAAGGTCGACGTTTCGGATGTCACCCAAGTTCAGGAGACTCTCCAAACTGTGCTGAAAGACTTTGGAAAGATTGATGTTTTTGTCGCCAACGCGGGAATGGCAATCTCAAAGCCGATTCTGGAGCAGACGATT…	MSMTFEDCAKVREGFPKPFPETPSNVVEQLRLNGKVVVITGAADGIGLAVATAMAEAGGNVALWYNSNTAAVDRAQDLVNQHGVKAAAYKVDVSDVTQVQETLQTVLKDFGKIDVFVANAGMAISKPILEQTIDEYKKQLSVNMDGVVFTAKYAGEIFKRQGFGNFIITSSMSAHIVNVPTDQPVYNATKAFITHFGKSLAREWREFARVNIVSPGFFDTKMGASPLAINEAYRMSAFGRQGHVKEIKGLYLYLASDASTYMTGSDILIDGGYVLP	{predicted protein [Nectria haematococca mpVI 77-13-4]}	{K17742 SOU1 sorbose reductase 1.1.1.289 Metabolism--Carbohydrate metabolism--Fructose and mannose metabolism}	{COG1028 NAD(P)-dependent dehydrogenase, short-chain alcohol dehydrogenase family IQR Lipid transport and metabolism;Secondary metabolites biosynthesis, transport and catabolism;General function prediction only}	{NA}	{SDR_YARLI Probable NADP-dependent mannitol dehydrogenase OS=Yarrowia lipolytica (strain CLIB 122 / E 150) GN=YALI0B16192g PE=1 SV=1}	{Mdh1 0 Phaeosphaeria nodorum (related: Stagonospora nodorum) Unaffected pathogenicity}	{NA}	{NA}	{IPR002198; Short-chain dehydrogenase/reductase SDR IPR002347; Glucose/ribitol dehydrogenase IPR013968; Polyketide synthase, ketoreductase domain IPR016040; NAD(P)-binding domain IPR020904; Short-chain dehydrogenase/reductase, conserved site}	{GO:0008152; metabolic process; biological_process GO:0016491; oxidoreductase activity; molecular_function}	{NA}	{NA}
Scaffold1	559736	561628	Gene	+	FW16_GLEAN_10012309	NA	ATGCAGTTAAGGTCGCTTCTGGAAAAGTTCAACCCTGGCTTGGATATTGACACGGAGCTCGCAAAATTCGGTAGTAGCTCGGATGTTGTGGAAGATTCACCCGATACCGTTGAGGATGGCGCGGCTCGGGAAGATTATGAGTGGAATGAGGCCTCATCGCACGTCTCGCCCGGTTCCTCAGCTATGCACAAGGATGGCATGGCAATTCTACCAAGCCTCAATGCTGGATACCTCGGCCGAAGCTCAGGGTCCGAGATCCTTCAAGAGGTTACGGCCTTGCTCCCGCCATCCACGATTCTATCACCCAGTGGCAGTGATGAATCCCACCCGCTTCCCGCCCAGCCTGCTGCGAGAGGCATTGGCCCTGACCCTCCACAACTTGCATCTTTGGCTGTCATC…	MQLRSLLEKFNPGLDIDTELAKFGSSSDVVEDSPDTVEDGAAREDYEWNEASSHVSPGSSAMHKDGMAILPSLNAGYLGRSSGSEILQEVTALLPPSTILSPSGSDESHPLPAQPAARGIGPDPPQLASLAVINTLIDGYFRLYNASYPILHESTFRSEVANRDRVCANPTWRIIYYMTLAIGSWLLDNNTTPEQCPFYSAARSRISMQVFEAGTFRTVQGLLLMGNYLQKRDRPNTGYSLIGLAQRIAFGIGLHRERPSAEDKMVFERHRQLFWVVYCFDSGLSITTGRPMAVLEGFIDQALPRNIDDQDCDNSSVVPAPVNYPTTYSALIAQAQLVRIANGIHHEFLSAKTANQKMEYQLAEIMAQKLDVWRGNLPTYFTSPDVPAWFLGPRSIVLW…	{hypothetical protein NECHADRAFT_85473 [Nectria haematococca mpVI 77-13-4]}	{NA}	{NA}	{NA}	{NA}	{NA}	{NA}	{NA}	{IPR007219; Transcription factor domain, fungi}	{GO:0003677; DNA binding; molecular_function GO:0005634; nucleus; cellular_component GO:0006351; transcription, DNA-templated; biological_process GO:0008270; zinc ion binding; molecular_function}	{NA}	{NA}
Scaffold1	561687	561788	Repeat:RepeatMasker:Transposon	+	FW16_TE0048	ID=FW16_TE0048;Target=rnd-3_family-130 2 103;Class=Unknown;PercDiv=15.7;PercDel=0.0;PercIns=0.0;	NA	NA	NA	NA	NA	NA	NA	NA	NA	NA	NA	NA	NA	NA
Scaffold1	562300	564408	Gene	+	FW16_GLEAN_10012310	NA	ATGTCGGCCCCTCTTTACCAACCTCTCGACACAGCGAAAGCCGAGATTAGGCTCATTGAGATTCTTCCGGAAGGTTTAAGCTTGACCACCTTCTCTCTCGACAACGCTCCGAAGTATGCAGCACTGTCATACGTATGGGGTGACCCTGAGAACCAAGAAACGATCGTCCTCCAAGGGCGAAACGTCCGTGTGGGAAGAAACCTTGCCTTGTTCCTCGCCCGGATTCGGCGCGGCCAGCCAGGCAACCGGGATCACTCTTTGCGTAATCGACTATATCGCTACTCCCTGCCAACCAAGTGGCAGATATCTGACGCCATACGGTCCCAGCAACCAGACGGCAAAATCAACTACTTTTGGGCGGATGCGATATGCATCAACCAGCAAAACATCGAGGAGCGT…	MSAPLYQPLDTAKAEIRLIEILPEGLSLTTFSLDNAPKYAALSYVWGDPENQETIVLQGRNVRVGRNLALFLARIRRGQPGNRDHSLRNRLYRYSLPTKWQISDAIRSQQPDGKINYFWADAICINQQNIEERSQQVQLMGRVFGSAEAVYSWVGPRDYSLAFESIRKISRLSQPKVASDPDAGYELQTKSLWWHPSLWRETDKSHKSSFHNKAWISISDLLTDQYWDRVWIFQEVVLARQMYLVSSGDRTLNWDELWIAASSFEGLLKRLKLGQEEKPFYFSDKVWQFLKMFPNWSNMVLIKNGKRVGDMIEMMRRSVAPEIVAADEGLWHIIESSKWDLSLSSTIFTATDPRDQVYGGLAVTRLPIVPDYTKTVSDVYVEYAALWIKTHCLFRRKSY…	{NA}	{NA}	{NA}	{NA}	{NA}	{NA}	{NA}	{NA}	{IPR010730; Heterokaryon incompatibility}	{NA}	{NA}	{NA}
Scaffold1	562654	562719	Repeat:RepeatMasker:Transposon	+	FW16_TE0049	ID=FW16_TE0049;Target=rnd-1_family-25 1 65;Class=Unknown;PercDiv=23.1;PercDel=0.0;PercIns=1.5;	NA	NA	NA	NA	NA	NA	NA	NA	NA	NA	NA	NA	NA	NA
Scaffold1	562662	562703	Repeat:RepeatMasker:Transposon	+	FW16_TE0036	ID=FW16_TE0036;Target=EnSpm-10_CCri 4554 4594;Class=DNA/DNA;PercDiv=14.7;PercDel=0.0;PercIns=2.4;	NA	NA	NA	NA	NA	NA	NA	NA	NA	NA	NA	NA	NA	NA
Scaffold1	564503	565588	Gene	-	FW16_GLEAN_10012311	NA	ATGGCAACACATACCGCAGCTTGGATCAAGCATAAGCACGCTCCTTTGGAGCTTGGCCCTACAGAGACTCCGACTCCGGGGCCTGGAGAGATTCTTGTCAAGGTGCGGTTCATTGCTTTCAGTCCAATTGAATCCAAGCAACAGAAGATTGAAGTTCACCCTTTGACCTACCCCAACATCCTTGGTCTCTCATTCTCTGGCGTCGTTGAGAGTGTCGGCCCTGGTGTTGAGAAGTTCTCTAAAGGCGACAGTGTCGCTGTTGCTCGCCCCCACGGCAAAGCGAATGATCCAAGATTTGGGTCTTTCCAGCAATATGCGCTTGCATGCGCCGATACCACGTCTAAGCTGCCATCCAGCGAGTTCTTAGAGTCGGGAGCCAAGGTTGTTCTCAATCTTGCT…	MATHTAAWIKHKHAPLELGPTETPTPGPGEILVKVRFIAFSPIESKQQKIEVHPLTYPNILGLSFSGVVESVGPGVEKFSKGDSVAVARPHGKANDPRFGSFQQYALACADTTSKLPSSEFLESGAKVVLNLATVTAACSHFLGLERPSLDKPKPPRGERILVYGGSSSCGGFAIRYAIAAGYEVVTTSSPKNHAYVNSLGPAVVINHTNPPDKIIQDLQAHGPYHRILDTIGVPPVTNIITKYLSNVGGGSYNTLIPVFSGTNPIPDNVGRRFESYGWIFNSPEHEEFKKWYYDTLVPQGLESGVIVPTPSQRVNGGLFNTQHALDLMDRGKVSGHKLVLDPWD	{hypothetical protein NECHADRAFT_105423 [Nectria haematococca mpVI 77-13-4]}	{NA}	{NA}	{NA}	{NA}	{NA}	{NA}	{NA}	{IPR002085; Alcohol dehydrogenase superfamily, zinc-type IPR011032; GroES-like IPR013154; Alcohol dehydrogenase, N-terminal IPR016040; NAD(P)-binding domain IPR020843; Polyketide synthase, enoylreductase domain}	{GO:0008270; zinc ion binding; molecular_function GO:0016491; oxidoreductase activity; molecular_function GO:0055114; oxidation-reduction process; biological_process}	{0.999974763404378 true}	{NA}
Scaffold1	565979	567665	Gene	+	FW16_GLEAN_10012312	NA	ATGCAAATCAACGGCCAAACTACACAGCCAAATGGCACTCATACCAATGGCATCCCCACTAATGGAACTCGCTCAAATGGGGTGAAGCCAAACGGCACAAACCCAATCCCCAAAGAGCGTCTTGAGGATTCCATCAAGAGAGGCATTGACGTCAAGGTCATGCGCTACCCAGAGACTGGTATCAACGTCCTCATCGCTGGAGCCGGTCTTGGAGGTATCACTTGTGCCCTTGAGTGCTGGCGCAAGGGTCACAATGTCCGAGTCATTGACAGAAGCCCCGGCCCTGTCTGGACAGGTGACAACGTCCAGATCCAGCCTTCAGCCATCCTCCTTCTCCGTCATTGGCCTGACATGGGCTATGAGATTGAGGATAACCAGTACGACGTTGCCATGTCTTAC…	MQINGQTTQPNGTHTNGIPTNGTRSNGVKPNGTNPIPKERLEDSIKRGIDVKVMRYPETGINVLIAGAGLGGITCALECWRKGHNVRVIDRSPGPVWTGDNVQIQPSAILLLRHWPDMGYEIEDNQYDVAMSYYKQTGERIWGPAPPMFNDPEHLAGRRGFPSVNAHSRIKLYRAFLRQAERIGLRVEWGCKVVEYWEDLEQGAGGVVLENGEKRTADIVVAADGLRTKSNTIVPGMPKELKTSGKAIYRAGYPVEHALKDPTVREMWNFDPNSQPIWQFWLGNGAHAMIALTHDLAFWSFIHSHAESATESWVPDIDPAEVIEVMEKNAAVHPAIAAFIRTAPKGSVVNWQLKFRDPHEQWTSPGGRVVQLGDAAHAFLPTSGNGATQAIEDGVTLAT…	{predicted protein [Nectria haematococca mpVI 77-13-4]}	{NA}	{NA}	{NA}	{NA}	{NA}	{NA}	{NA}	{IPR002938; FAD-binding domain IPR023753; FAD/NAD(P)-binding domain}	{GO:0016491; oxidoreductase activity; molecular_function GO:0055114; oxidation-reduction process; biological_process GO:0071949; FAD binding; molecular_function}	{1.000000000000000 true}	{NA}
Scaffold1	568041	569267	Gene	-	FW16_GLEAN_10012313	NA	ATGCACAAGACTGAAAGAGACGCTATCATTGAGCATGCAGCTCAAATCAAGCACCTTGTTCATGATCCCAACAGCTTCATCACAGAGTTGGTTGTACAACAGCAGCAATATCACTGCATCGGCTGGCTCTGTCACTTTGATGTACTCTCTCAAATTCCGCTCCCTCCGGCGTCACTTTCATATGCCGATGTTTCAGCCAAGGCTGGTGTGCCAGTCTCTACGCTCCGGTCTGTAGCCCGCATGGCCATGACTGCCGGCCTGCTCTGCGAGGACAGGGATGGCAGACTTTCCCACAACGCGCTCTCCGCCTCGTTTGTTGAGAATCCTCACATGCGGGTTCAGCTTCTGCACATGTTCAATCAGACTGTCCCAATTATGGAAAAATTGGCACAGGCAACG…	MHKTERDAIIEHAAQIKHLVHDPNSFITELVVQQQQYHCIGWLCHFDVLSQIPLPPASLSYADVSAKAGVPVSTLRSVARMAMTAGLLCEDRDGRLSHNALSASFVENPHMRVQLLHMFNQTVPIMEKLAQATEKWGSTTAKNETAYNLVHETDLTFFEHLKSRPDLNEGFDAFMKSRAVSHTGSNVEHLLEAFDWKALGEAKVVDVGGSSGSTATMLATTYPKLKLVVEDLPGPVKNARARIPELPEDVKSRIEILDYDFFTPQPVKGADVYLLRTIIHDWPDADADKILRGIVEAMGPSSRLLIMDMVLPKPGSGSRTFEAALRQKDLTMIQAFNAKERETEEWTALLTKAGLTIRAIERPAGSELSVIEATLSGVNGEVTNGVNGHA	{hypothetical protein NECHADRAFT_63896 [Nectria haematococca mpVI 77-13-4]}	{K18280 FTMD 6-hydroxytryprostatin B O-methyltransferase 2.1.1.293 Metabolism--Biosynthesis of other secondary metabolites--Staurosporine biosynthesis|Metabolism--Global and overview maps--Biosynthesis of antibiotics}	{NA}	{NA}	{NA}	{NA}	{NA}	{NA}	{IPR001077; O-methyltransferase, family 2 IPR011991; Winged helix-turn-helix DNA-binding domain IPR016461; O-methyltransferase COMT-type IPR029063; S-adenosyl-L-methionine-dependent methyltransferase}	{GO:0008168; methyltransferase activity; molecular_function GO:0008171; O-methyltransferase activity; molecular_function}	{NA}	{NA}
Scaffold1	569972	577126	Gene	+	FW16_GLEAN_10012314	NA	ATGACCGACAACCTGAAGCTCTACCTCTTCGGAGACCAAACCTTTGACATCAAGCCCCATCTTCAGAAACTCTTTCAGCAGCGAGACCACCTCTTTCTCCAAGACTTTCTAACAAAAGCCTACAATGCCATCCGCGTCGAGATGTATAGGTTGTCATTCAAGGTCAGGAATGACCTTCCGCGGTTTACCTGTCAGGAGGATCTGCTGAGGTGGGATGAGAGTGGGAAGAGATGCATTGCTTTGGATATGGCGATGACTACTCTTTACCACCTTGGCACTTTCATCAGTCAAGCTGGGATCTCTTCCTACGATGCTCAGAGCTCCAGAGTCGTTGGTCTCTGCACAGGAGCCTTCGCTGCTGCCGCCATCAGCTGCAGTAGCTTCACAGCCGATCTCATC…	MTDNLKLYLFGDQTFDIKPHLQKLFQQRDHLFLQDFLTKAYNAIRVEMYRLSFKVRNDLPRFTCQEDLLRWDESGKRCIALDMAMTTLYHLGTFISQAGISSYDAQSSRVVGLCTGAFAAAAISCSSFTADLIPMAVYSVIAAFRTGMLVTDVAKEVDQSQDLDQSWALLVPGSKSAAAVEKFCEESNLPLTSRPYISAYAPSGITVSGPPKTLAQLISSPSFKGLTSKSIPIFGAYHAPHLYSQIDAKKIVASLSYNAATALSEQIPLLSNTGVKLEERSFATLLEDAVAQALVHPLHWSSILGDIQACLRDVNPEQFSVVPIGSTADHLIYTALKQTPLRSLVPATHGQSRQSVPEVGSESTSKKPKLAIVAMSGRFPGAKDNEAYWDLLFKGLDTH…	{hypothetical protein NECHADRAFT_101778 [Nectria haematococca mpVI 77-13-4]}	{K15316 PKSA noranthrone synthase 2.3.1.221 Metabolism--Biosynthesis of other secondary metabolites--Aflatoxin biosynthesis}	{NA}	{NA}	{WA_EMENI Conidial yellow pigment biosynthesis polyketide synthase OS=Emericella nidulans (strain FGSC A4 / ATCC 38163 / CBS 112.46 / NRRL 194 / M139) GN=wA PE=1 SV=2}	{ALB1 AAC39471 Aspergillus fumigatus Reduced virulence}	{NA}	{NA}	{IPR001227; Acyl transferase domain IPR006162; Phosphopantetheine attachment site IPR009081; Acyl carrier protein-like IPR013120; Male sterility, NAD-binding IPR014030; Beta-ketoacyl synthase, N-terminal IPR014031; Beta-ketoacyl synthase, C-terminal IPR014043; Acyl transferase IPR016035; Acyl transferase/acyl hydrolase/lysophospholipase IPR016036; Malonyl-CoA ACP transacylase, ACP-binding IPR0160…	{GO:0003824; catalytic activity; molecular_function GO:0008152; metabolic process; biological_process GO:0016740; transferase activity; molecular_function GO:0031177; phosphopantetheine binding; molecular_function}	{NA}	{NA}
Scaffold1	577682	577840	Repeat:RepeatMasker:Transposon	+	FW16_TE0050	ID=FW16_TE0050;Target=rnd-1_family-14 1 171;Class=Unknown;PercDiv=17.7;PercDel=8.2;PercIns=0.6;	NA	NA	NA	NA	NA	NA	NA	NA	NA	NA	NA	NA	NA	NA
Scaffold1	578215	579234	Gene	+	FW16_GLEAN_10012315	NA	ATGGAGAACATACAGGATTTCATTAGGGGCATCCCAAAAGCAGAGCTTCATATGCATATTGAAGGCTGCATCGAGCCAGACATGATGTTTGCCCTGGCTGAGCGCAATGGAACTCCTCTTCGATGGAAATCACCTGAAGCATTGCGGGATGCCTACAAGTTCAACGATCTTCAATCATTTCTCAGCTTGTACTTTGAGGGATGTAAAGTACTGGTCAAGAAGCAAGACTTCTACGATGTCACTTTTGCGTACCTCAACAGAGCACACGCCGAGAACGTCGTCCGGGCCGAGCTCTTTATTGGCCCCCAGACCTTTACTGAAAATGGCACTCCTCTATCCGATCTCATGGAGGGCGTCCTTGGTGCAATCCACGAAGCTGAGCAGAAATTAGGCCTCAGC…	MENIQDFIRGIPKAELHMHIEGCIEPDMMFALAERNGTPLRWKSPEALRDAYKFNDLQSFLSLYFEGCKVLVKKQDFYDVTFAYLNRAHAENVVRAELFIGPQTFTENGTPLSDLMEGVLGAIHEAEQKLGLSAGLIISTHRHRTEEEALELLDSIMPWKDRIIGIGMGGPEMPNPPSKFTTYFKTCRERGFRTCIHAGEEGPPDYIRQAIEQLHVDRIDHGIACLSDSALVAELVEKQIPLTVCPVSNVKLNAVSSLASHPLRKLLDAGVKVSINSDDPPYFGAYINDNFIQSQAALDLSADDIITLTRNSISSSFLTEKEINSLISKLDSFVSRVGT	{hypothetical protein NECHADRAFT_50518 [Nectria haematococca mpVI 77-13-4]}	{K01488 add, ADA adenosine deaminase 3.5.4.4 Metabolism--Nucleotide metabolism--Purine metabolism|Metabolism--Global and overview maps--Metabolic pathways|Human Diseases--Immune diseases--Primary immunodeficiency}	{COG1816 Adenosine deaminase F Nucleotide transport and metabolism}	{NA}	{ADE_RHOPB Adenine deaminase OS=Rhodopseudomonas palustris (strain BisB18) GN=RPC_4230 PE=3 SV=1}	{NA}	{NA}	{NA}	{IPR001365; Adenosine/AMP deaminase domain IPR006330; Adenosine/adenine deaminase IPR006650; Adenosine/AMP deaminase active site IPR028892; Adenine deaminase type 2 IPR032466; Metal-dependent hydrolase}	{GO:0000034; adenine deaminase activity; molecular_function GO:0006146; adenine catabolic process; biological_process GO:0009168; purine ribonucleoside monophosphate biosynthetic process; biological_process GO:0019239; deaminase activity; molecular_function}	{NA}	{NA}
Scaffold1	579244	579311	Repeat:RepeatMasker:Transposon	+	FW16_TE0051	ID=FW16_TE0051;Target=rnd-4_family-19 1 65;Class=Unknown;PercDiv=21.6;PercDel=0.0;PercIns=4.6;	NA	NA	NA	NA	NA	NA	NA	NA	NA	NA	NA	NA	NA	NA
Scaffold1	580161	580209	Repeat:RepeatMasker:Transposon	-	FW16_TE0052	ID=FW16_TE0052;Target=rnd-4_family-19 8 56;Class=Unknown;PercDiv=14.3;PercDel=0.0;PercIns=0.0;	NA	NA	NA	NA	NA	NA	NA	NA	NA	NA	NA	NA	NA	NA
Scaffold1	580301	581479	Gene	-	FW16_GLEAN_10012316	NA	ATGAACCAAACGAATCTCTCTTGTGTCCTCTATGGTCCCGGCAAAGCCCGTTTTGAGGATCGACCGGTTCCATCCCTCGAAGATCCCCACGATGTCATTATTCGCATTTCCTACGTCGGCGTCTGTGGCAGTGATGTTCATTTTTGGACGGATGGCGGCTTTGCCAGAAAGGTTTCCGAGGACCAACCTCTCGTCATGGGCCACGAAGCATCCGGCATTGTTCACTCGATTGGGCCTGATGTCACGCTTCTCAAACCCGGTGATCGGGTAGCTATCGAACCTGGGTTCTCCTGCAGAAGATGCAAGCAATGCAAAAATGGAAGATATAACCTCTGTCCCAAGATGAAGTTTGCCGCAGATCCTCCCCTTACGCAGGGTACACTGTCTCGTTTTTTCAGC…	MNQTNLSCVLYGPGKARFEDRPVPSLEDPHDVIIRISYVGVCGSDVHFWTDGGFARKVSEDQPLVMGHEASGIVHSIGPDVTLLKPGDRVAIEPGFSCRRCKQCKNGRYNLCPKMKFAADPPLTQGTLSRFFSIPEDFAYRIPDSLSLEEAVLVEPLAVAVHGIRLAGLEVGQRVLVQGSGTIGLLTAAVAKAYGARQVYITDVNLDKITFAKKYLECSAFVPNLGSTPEENAARFKTEMGLDDGVEAVLECTGVEASTQAGLLALSAGGVLVQVGLGKPLQAIPIHAMSEKEIVLKTSFRYGPGDYKIALELLESGKVSVGSLISSITPFEKAIEAWEKTRKGEGIKNLIRGVQD	{hypothetical protein NECHADRAFT_96600 [Nectria haematococca mpVI 77-13-4]}	{K05351 E1.1.1.9 D-xylulose reductase 1.1.1.9 Metabolism--Carbohydrate metabolism--Pentose and glucuronate interconversions|Metabolism--Global and overview maps--Metabolic pathways}	{COG1063 Threonine dehydrogenase or related Zn-dependent dehydrogenase ER Amino acid transport and metabolism;General function prediction only}	{NA}	{XYL2_NEOFI Probable D-xylulose reductase A OS=Neosartorya fischeri (strain ATCC 1020 / DSM 3700 / FGSC A1164 / NRRL 181) GN=xdhA PE=3 SV=1}	{Xdh1 Q0UA24 Phaeosphaeria nodorum (related: Stagonospora nodorum) Unaffected pathogenicity}	{NA}	{NA}	{IPR002085; Alcohol dehydrogenase superfamily, zinc-type IPR002328; Alcohol dehydrogenase, zinc-type, conserved site IPR011032; GroES-like IPR013149; Alcohol dehydrogenase, C-terminal IPR013154; Alcohol dehydrogenase, N-terminal IPR016040; NAD(P)-binding domain IPR020843; Polyketide synthase, enoylreductase domain}	{GO:0008270; zinc ion binding; molecular_function GO:0016491; oxidoreductase activity; molecular_function GO:0055114; oxidation-reduction process; biological_process}	{0.975024837734644 true}	{NA}
Scaffold1	581774	581968	Repeat:RepeatMasker:Transposon	+	FW16_TE0053	ID=FW16_TE0053;Target=rnd-1_family-6 1 195;Class=Unknown;PercDiv=8.2;PercDel=0.0;PercIns=0.0;	NA	NA	NA	NA	NA	NA	NA	NA	NA	NA	NA	NA	NA	NA
Scaffold1	582026	582937	Gene	-	FW16_GLEAN_10012317	NA	ATGTCTCCAAGCGCAGATCCGGATGCCCGCGAGGCCCTCGCCCTTCGCAGCGTCCCGATGATGATTTTCAGCGACGGCAGTGCTTCCTCCATGACTCCGCCACCAAAGTCAGCACTCGAGTCCGATCCCGCCGTCGGTGCAAAAAAGAGGTTCTCCGTCACCGGAAACGCCGTTGTTACTGGGGGCGCCGGCGTCCTCGGTCTCCATGCTTGTGACGCTCTCCTAGAGCATGGCCTAGAGGGTCTCATGATCTTGGACGTCAACCCTGCCCAGTCGCAGGGGCAAATCGCCAGTTTGCAGAACAAGTTTCCCAGAGCCAAGATCATGGCGCTCAAAGTCGATGTCACGGACGAGAATGCTGTGAACACAGCTATGGAAGAAACAGTCCGGGTTCTAGGA…	MSPSADPDAREALALRSVPMMIFSDGSASSMTPPPKSALESDPAVGAKKRFSVTGNAVVTGGAGVLGLHACDALLEHGLEGLMILDVNPAQSQGQIASLQNKFPRAKIMALKVDVTDENAVNTAMEETVRVLGSIDILICFVGVVGCVETLDMPVPQWRKILDINTTGSFICAQAAARQMVKRGRGGSIVFVASISAHRVNYPQPQAAYNVSKSALLMLKSCLAAEWARYGIRTNSISPGYMDTILNEGDGIAEHRKIWAEHNPSGRMGAPSELTGTVVLLASSAGSYINGADIVVDGGGIVL	{hypothetical protein NECHADRAFT_49913 [Nectria haematococca mpVI 77-13-4]}	{K17742 SOU1 sorbose reductase 1.1.1.289 Metabolism--Carbohydrate metabolism--Fructose and mannose metabolism}	{COG1028 NAD(P)-dependent dehydrogenase, short-chain alcohol dehydrogenase family IQR Lipid transport and metabolism;Secondary metabolites biosynthesis, transport and catabolism;General function prediction only}	{NA}	{SOU1_SCHPO Sorbose reductase sou1 OS=Schizosaccharomyces pombe (strain 972 / ATCC 24843) GN=sou1 PE=3 SV=1}	{NA}	{NA}	{NA}	{IPR002198; Short-chain dehydrogenase/reductase SDR IPR002347; Glucose/ribitol dehydrogenase IPR016040; NAD(P)-binding domain IPR020904; Short-chain dehydrogenase/reductase, conserved site}	{GO:0008152; metabolic process; biological_process GO:0016491; oxidoreductase activity; molecular_function}	{NA}	{NA}
Scaffold1	584139	586289	Gene	+	FW16_GLEAN_10012318	NA	ATGAGTCCCAAGGATTCAGACCGACCTGTTGTCAAGCCTTCTGAAGATAGCAGTCACGTTGAACATGTGGTGGGAAATGTAGAAGGGGGCGAGGTCCTAGAGACCAAGTATGCTTCTCTCGGGAAATGGGAGGTGGCCAAAGTCTTCTGGAGGACTACCATCTTCTGCATGATCCTGAATTGGGCAGCCCTTAACGATGGGTTCCAGCAGCAGATTCCCGGAAACGTCATTCCCATGCAGGCTTTCATCAACCAGATGGCCGACACGACCCTCGACGGCGAACCGGCCATCAGTGCCAAAGTCATCTCGTATTGGCAGGGCTTTGCGGAAATGTCCAAGACTCTGGGCATGTTTACAGCGGGCTACTTCGCAGACCGCTTCGGCCGAAAGCTAGCCATG…	MSPKDSDRPVVKPSEDSSHVEHVVGNVEGGEVLETKYASLGKWEVAKVFWRTTIFCMILNWAALNDGFQQQIPGNVIPMQAFINQMADTTLDGEPAISAKVISYWQGFAEMSKTLGMFTAGYFADRFGRKLAMMGAVVILLGGSVAQIAAFDWKSWLGAAVLVRLGVGLAQSVLVTYVSELSPFQIRGLMIGAYQLFIALGQLISAIATQLVDVYQPTKWRPLIATEFIFTGLLIIMIFFVPESHLYHARKGDHEKAKSCMIKLYGTAPGYDVDHEYRVIQHGLEAEKLFNETVKESSFLEIFQRAHWRRTFAGCLGICSQWAAGAPIVFGYSTYFFKVAGLKDPFVVTIITFVLLIVTISLSLIACEYIGRRPLLIGGCFFMMVFNVGLGTTGFFKSD…	{hypothetical protein NECHADRAFT_85476 [Nectria haematococca mpVI 77-13-4]}	{NA}	{NA}	{NA}	{NA}	{NA}	{NA}	{NA}	{IPR005828; Major facilitator, sugar transporter-like IPR005829; Sugar transporter, conserved site IPR020846; Major facilitator superfamily domain}	{GO:0005215; transporter activity; molecular_function GO:0016021; integral component of membrane; cellular_component GO:0022857; transmembrane transporter activity; molecular_function GO:0055085; transmembrane transport; biological_process}	{NA}	{NA}
Scaffold1	586470	587981	Gene	-	FW16_GLEAN_10012319	NA	ATGGCCAATAATACTAGCCCAGACCCGGGCGAAAGCCAGGAACCGACGGTTTCGCCTCAGCGATTACCATCAGAAGGTCCCCTGGAAGTTGACGATGATGACGTGCTTGATAATGACTCGAGCTACAATCCCTCAGAAGGCTCTGTAAGCGAAACTTCTTCGATAAATTCGAGCATTCTGGACTACAGATACAAGAATGGGCGACGGTATCACGCATTCCGCGACGGCGCGTACTTTGTTCCCAATGACGAAGAAGAGCAAACGCGGATGGACCTGGTTCATCACATCTACTCCCTTATTCTCGATGGCAGTCTCTACCTGGCACCCATCGGCGATCACCCTCAACGTGTTTTGGACTTAGGAACCGGTACTGGTATCTGGGCGATAGATTTTGCCGAT…	MANNTSPDPGESQEPTVSPQRLPSEGPLEVDDDDVLDNDSSYNPSEGSVSETSSINSSILDYRYKNGRRYHAFRDGAYFVPNDEEEQTRMDLVHHIYSLILDGSLYLAPIGDHPQRVLDLGTGTGIWAIDFADDFPSAEVLGTDLSPIQPEWTPPNCAFEVDDFEAEWLYHTPFDFIHGRELEGCISDDDRLFKQALQHLVPGGYIEMQAVAAPFLSDDGTAEKAVNAQLWLKTLCEGSAKFGKPIDCAPGWKAKMIAAGFEEVQEEIRKMPLGAWPKDPKLKEIGKYQAIQEAQAIESYTPQIFSSVLGWSQEEIQVFMAKVKNEIKDPSIHLYLPVHFLWGRKPRL	{predicted protein [Nectria haematococca mpVI 77-13-4]}	{NA}	{NA}	{NA}	{NA}	{NA}	{NA}	{NA}	{IPR029063; S-adenosyl-L-methionine-dependent methyltransferase}	{NA}	{0.999999980125191 true}	{Talaromyces stipitatus}
Scaffold1	587459	587559	Repeat:RepeatMasker:Transposon	-	FW16_TE0037	ID=FW16_TE0037;Target=RETRO2_I-int 304 398;Class=LTR/Gypsy;PercDiv=29.9;PercDel=1.0;PercIns=7.4;	NA	NA	NA	NA	NA	NA	NA	NA	NA	NA	NA	NA	NA	NA
Scaffold1	588266	589399	Gene	+	FW16_GLEAN_10012320	NA	ATGTCCAGTCAAACCATTCTTCTCATAGGTGCAACCGGCTATGTCGGCGGCACCGTTCTCGATCATTTCATCAAAGCCCACGATGATGAGATTCTGAAGAACCTCACTTTTGACTTACCAGTCCGAAGCGAGGAGGCTGCCGATAAGCTTCGCTCAGCCTATGGTGACCGCGTCAATCCCATTCAGTGGGCAGGTCTTCACGATGTCGAATTCATCACTGACCTTGCCTCCAACTATGATATTATCATCAGCACAGGTTCAGGCTTCATCCCGCAGGGAGCTGAGGCTTTCGTCAAGGGCTTAGCTCGTCGGGTCAAGCCAGGTGCTTCACCGCCGTGGATGTTCCATATATCTGGCTGTAGCAACCTGTCAGATCGACCTCTCACTCAGGAAGCATTT…	MSSQTILLIGATGYVGGTVLDHFIKAHDDEILKNLTFDLPVRSEEAADKLRSAYGDRVNPIQWAGLHDVEFITDLASNYDIIISTGSGFIPQGAEAFVKGLARRVKPGASPPWMFHISGCSNLSDRPLTQEAFPDREWHDTDGNAVYEFLKSEDAREPYPQRTTEVLVLTTAQETGVQAVSLNTPIIFGTGTGLFNQQGIIIPIIMRYVIQHGHGFKLNETSVWDWVHVEDLADVFVLLTRTVLEREDRGVGYIPSGTSGMIFPATGRALQLEIMQNCLDVAFAEGILPREGTPSEKEIRQVSLQELADEITAGLTDMAERGWAGTKLMKGTEAKRLLGWKPTRLEEAWKQDFKDELEALKNGQRPWTLESCIGQKK	{hypothetical protein NECHADRAFT_96603 [Nectria haematococca mpVI 77-13-4]}	{NA}	{NA}	{NA}	{NA}	{NA}	{NA}	{NA}	{IPR001509; NAD-dependent epimerase/dehydratase, N-terminal domain IPR016040; NAD(P)-binding domain}	{GO:0003824; catalytic activity; molecular_function GO:0050662; coenzyme binding; molecular_function}	{NA}	{NA}
Scaffold1	591082	591926	Gene	+	FW16_GLEAN_10012321	NA	ATGAAGACTTCGGCGGCTTATCTTCTCACCTTTGTCCTCGGCGCTGTCCAGGCCCAGAACTCCGTGCAATGTGTCGACGGCCATCGTGAGATGATAGGCCCCGACTACATGGTCGAGTACAAGTGCGGTATCGTCCGCCAGGGCGACGTCCATAACAACATCGCCACCCAGCACCAGTGTGCCGAGCTGTGCAAGAACGCCGGCCGCTCCGTCTGCACCTACCACCCTCCCACCCGACGATGCGTCGTTGGTCAGGAGGGTGGCAAGGAGGTTCCTCGTCCCGGCTCCATCTACATGCAAAAGGTTGAAGAGGACGTCTATGATCCTTTCGCTGAGGAGCAAGACCCCTTTGGTAGTTCCCAGTGCGATGATGAGAAGGCTGCTTGCCTCCTCCGTGAG…	MKTSAAYLLTFVLGAVQAQNSVQCVDGHREMIGPDYMVEYKCGIVRQGDVHNNIATQHQCAELCKNAGRSVCTYHPPTRRCVVGQEGGKEVPRPGSIYMQKVEEDVYDPFAEEQDPFGSSQCDDEKAACLLRESNLQAELAKTNAEAEDSKDLFASSCPVQHTKYTTVGGREYRIWCARYHDTSAPKETYNNVDTMAACIKLCSSKSWCTYALHGIFLTNCQLYERKVAHTTTPGLYGHLWNCAVKK	{predicted protein [Nectria haematococca mpVI 77-13-4]}	{NA}	{NA}	{NA}	{NA}	{NA}	{NA}	{NA}	{NA}	{NA}	{NA}	{NA}
Scaffold1	592545	594194	Gene	-	FW16_GLEAN_10012322	NA	ATGGCTCAAAACCGCGGCATCATCAATGCAAGTCTGGATCGCCTTATTGGGTGGTTCCTTGGGCTTCCTTCGGAACGATGTGGCTACACCACCGAGCCCGTTTCGATCCCACTCAAAGATGGCGCCATCCTAGCAGCTGACCTGTATAAACCTGATGGCATGGAGCCCCTCGGGACTATTCTCGCCCAGTGTCCATACGGTCGAGGTATTTTCATGGCCGCTGGAAACGCTCGCATATTTGCACCACGAGGATACCAAATTCTTCTCGTCAGCTGTCGTGGAACCTTCGGGTCAACAGGCGACTTCAACGGAGGCTTTTCACAGCTTGAGGATGGACAAGAAATTGTCTCATGGATGCGCGAACAGCCGTGGTATACAGGGACTTTCGCTACGATTGGT…	MAQNRGIINASLDRLIGWFLGLPSERCGYTTEPVSIPLKDGAILAADLYKPDGMEPLGTILAQCPYGRGIFMAAGNARIFAPRGYQILLVSCRGTFGSTGDFNGGFSQLEDGQEIVSWMREQPWYTGTFATIGASFMGYAQWALLRDPPKDMVAAVITAGPHDFVESNWGTGAFRLQQRLSWADLIVHQETATMSDRLKMMGTTRIDPMMNATPLQEHVDAYFGDKAPWLTHSLTHPDITDPSWASQRHGEALEKANIPILLISGWHDVFLDQTMHQYQRLLERGCNVALTIGPGAHMDVQNGDSNRDTLVWLDKYLAGKEDVERKTAVRVCLGTPGQGWFGLPIWPPHLHTQTTPSELYLHPNGVLERSEPSEEASSSFTFNPEDPTPTVGGPLLTGG…	{hypothetical protein NECHADRAFT_85481 [Nectria haematococca mpVI 77-13-4]}	{K06978 K06978 uncharacterized protein -- --}	{COG2936 Predicted acyl esterase R General function prediction only}	{NA}	{NA}	{NA}	{NA}	{NA}	{IPR000383; Xaa-Pro dipeptidyl-peptidase-like domain IPR005674; CocE/Serine esterase IPR008979; Galactose-binding domain-like IPR013736; Xaa-Pro dipeptidyl-peptidase, C-terminal IPR029058; Alpha/Beta hydrolase fold}	{GO:0008239; dipeptidyl-peptidase activity; molecular_function GO:0016787; hydrolase activity; molecular_function}	{NA}	{NA}
Scaffold1	594784	597130	Gene	+	FW16_GLEAN_10012323	NA	ATGAAGGTTCGTTGCTCCGGCACGTTCCCGTGCACCCGATGTCAACGGAAGCGCAAGACGTGCGACTTTCAGTCTACCGAAAGTCGTGTGTCTATCTCAAGGAGTTATCTACGGTCGCTGGAGAACAGAGCACGAGACGACCAATCCCCCAGACCTCGGGCCGACGCCGAGCTCGCCTCACGCGATCAGGGAGCAACACCGGATGAAGCAAATCTGGGGCAAGATGACGACTGCAGCAGTCAGGCTGGGTTACAGACGTATAGACCCACTAGTGTACGAGCTGGCATCTTGACATCGGCCAGATTGCCCTCCCTGCAGCCAGAGAGGAGCGGGATTCCTACTCCCGCCACCGACTCGTTCAATGCAGAGTTTAACACGAACCCTCTCATTGGTGGCGAT…	MKVRCSGTFPCTRCQRKRKTCDFQSTESRVSISRSYLRSLENRARDDQSPRPRADAELASRDQGATPDEANLGQDDDCSSQAGLQTYRPTSVRAGILTSARLPSLQPERSGIPTPATDSFNAEFNTNPLIGGDETFAVGSDGKFWFLGPTSSWSFCRRVLSLIASRLPEHHVPPDPWTLAQFDLNWTPLGADESPAINDLPAQDYATFLTHTVKYHLGTLSPILDDEVFFSRINDLYNDPAAEVQRSRLWYAQFLLVLAFGEAIVNSKGALATPGTQYASRAMSLIPNFFRVNKSSILAVETLCLAALYLQSLDLRLEAFQTIGQALRICTLEGFHRHASPAEVGPTHSRRCNTMFWATYILDRHFSTLVGAPSSIRDEDITAKLPSETVESAWALAMT…	{hypothetical protein NECHADRAFT_50458 [Nectria haematococca mpVI 77-13-4]}	{NA}	{NA}	{NA}	{NA}	{NA}	{NA}	{NA}	{IPR001138; Zn(2)-C6 fungal-type DNA-binding domain IPR007219; Transcription factor domain, fungi}	{GO:0000981; RNA polymerase II transcription factor activity, sequence-specific DNA binding; molecular_function GO:0003677; DNA binding; molecular_function GO:0005634; nucleus; cellular_component GO:0006351; transcription, DNA-templated; biological_process GO:0006355; regulation of transcription, DNA-templated; biological_process GO:0008270; zinc ion binding; molecular_function}	{NA}	{NA}
Scaffold1	597295	598503	Gene	-	FW16_GLEAN_10012324	NA	ATGACGGTGGACACTAACATCGAATGCCACTCCCATGGCGCCATCTCCTGCATTGAGACTCACACTGTGGGCATGCCCTGTCGAATTGTCACCAAGGGCTTCCCACGCCAGACAGGAACCCTGCTCGAGCAAAGATGCGAGGCGGAGGCTAGTTACGACTATATCCGACAGCGTATTCTGCTTGAACCCCGAGGTCATGCAGACATGTTTGGAGCCGTCTTGAGACCTCATACAGAGTCCACAGTATCTGGGGAGGCTCACATGGGTGTCTTCTATATCCACAGGGCAGGGTACAGCAAGATGTGTGGCCACGCCACGCTCGCTGTTAGCAGGGCCCTCGTCGACATTCACGACCCTGAAATCTTCCCACAGAGACATCTTGTTAAGAACGATCCCATT…	MTVDTNIECHSHGAISCIETHTVGMPCRIVTKGFPRQTGTLLEQRCEAEASYDYIRQRILLEPRGHADMFGAVLRPHTESTVSGEAHMGVFYIHRAGYSKMCGHATLAVSRALVDIHDPEIFPQRHLVKNDPITQTSTIILHTLGGLVKATVPTTTDGQRSDPSRPVTFVAVPSFAIATNLDVAIPPECRWPELGSRTSVNVSLAYCSAFSCQTQLHELGFPPQTFQGGPVPFQDLKHAVSQLKRALGEPKYEKYFINPSTGESGSCFGVLIADKGLGQRSKGSEGVETGLYIFGDGVLDRSPTGSVSAARNAVAFAKGDLGPGQSWTYHSLLSNTLKRKEGFTATVIRGEGRRKLEEGGYAAGPVVVEVQGSAYYTGFHTFVVEDEDPLGSGGFTYAE…	{hypothetical protein NECHADRAFT_85483 [Nectria haematococca mpVI 77-13-4]}	{K18384 L3HYPDH trans-L-3-hydroxyproline dehydratase 4.2.1.77 Metabolism--Amino acid metabolism--Arginine and proline metabolism}	{NA}	{NA}	{NA}	{NA}	{NA}	{NA}	{IPR008794; Proline racemase family}	{GO:0018112; proline racemase activity; molecular_function}	{0.999479480544549 true}	{NA}
Scaffold1	599190	600866	Gene	+	FW16_GLEAN_10012325	NA	ATGGACGCTGAACTGAAGAAGAACCTTGACATGGCTGTCGTCTCAGACACGGGTGAGGGTCAGGTCGATGTCCCGAGCCCTGCCAAATGCAGACAAGTCCGGATCAAGACAGACTTGGTCGTCATGCCTCTGATCACCATATCCATGACACTAGCATTTCTCGACAAGAATGCCTTGGCCTATGCAGCCATCTACGGTCTCAAAGAGGACACGAACCTAAAGAAGCAAGACTACAGCTGGTTAGGAAGTATCTTCTACTTTGGTTATCTCTTCATGGAATTTCCCAACCTTTGGTTCGTCTACAAGTTTCCAGCTGGCAAGTACATGGGGGCTTGCCTGATGGCGTGGGGAGTCAGCCTTGCTCTCATGTCTGTCTGTCACAACTTTGCTGGATTGGCA…	MDAELKKNLDMAVVSDTGEGQVDVPSPAKCRQVRIKTDLVVMPLITISMTLAFLDKNALAYAAIYGLKEDTNLKKQDYSWLGSIFYFGYLFMEFPNLWFVYKFPAGKYMGACLMAWGVSLALMSVCHNFAGLAVIRFLLGAFEASILPCLILVNSTWYRREEQPLRTAFWANTFAGVFGGILSYAIGRINGSLSTWKYIFIIYGAFTLVVGIAVFFLLPSSPAKAWFLNDELKSVAVLRLASNQTATEASTKLRWGQIGEALKDTKYWCLAIFFIAQSITNAGITNFNPLIISGYGFSQAKTVLMATPQAAVAMVAQASMTAVTLFVPNMRCIFWVISSGIAMAGAIMVKTLDPVANRDASLAGVYLMGFYNVSWVMALSLQSSNVTGMTKKSFVSISA…	{hypothetical protein NECHADRAFT_85484 [Nectria haematococca mpVI 77-13-4]}	{NA}	{NA}	{NA}	{NA}	{NA}	{NA}	{NA}	{IPR011701; Major facilitator superfamily IPR020846; Major facilitator superfamily domain}	{GO:0016021; integral component of membrane; cellular_component GO:0055085; transmembrane transport; biological_process}	{NA}	{NA}
Scaffold1	601652	602762	Gene	+	FW16_GLEAN_10012326	NA	ATGCTCCTATGCCGATTCGCAAAGGTGATCGCTGTATTGGGGGGCCTAATTGGAAAATCGATTTCCATCGCCCCTCGCACACGTACCTTCCATGACACCCCAGGAAATCCCGGCTCTGGATATCTGAAGGTTAAGCATGGACTTCACAAGCGGGAGAATACCCGCCTGACGTCGGGTACCATCACCATTACGGTAGCTCCCGATCCGACCTGTGGCTTCGACACAAGACATGACTCCGTGACGTGTCCTATCTCAAAGCGTTGCTCATGGGAATCGGGTCAAATCAACAATGTCTTTTGTGACTTGAGATACATCAAAACCACCTGCCTCGACAGCACAGATGCGTTGGACCCGGACAAATGCGACTTGGACTGTGTGGACGATATAAATACATTACGC…	MLLCRFAKVIAVLGGLIGKSISIAPRTRTFHDTPGNPGSGYLKVKHGLHKRENTRLTSGTITITVAPDPTCGFDTRHDSVTCPISKRCSWESGQINNVFCDLRYIKTTCLDSTDALDPDKCDLDCVDDINTLRCVASSLPYCLPVEFSGSISDWLCHSTPSYLIIFSTQDMKPRDFTTVVLVDGSPIISWTNAATVGTSTTSTIGTITITKGASETAPPEPPRSGVNVGAVIGGVIGGVAFVSLVVIGVVLFWRRSEKTDANANDSLPEHATQSNMPDAKAMAGSTTITQPYSPTLVSPIEPPNSGMPPQVFYQHPEPFGIASPGHQSMHAHELAGWSGDHQSAYPPRAK	{hypothetical protein NECHADRAFT_85485 [Nectria haematococca mpVI 77-13-4]}	{NA}	{NA}	{NA}	{NA}	{NA}	{NA}	{NA}	{NA}	{NA}	{NA}	{NA}
Scaffold1	603217	604486	Gene	-	FW16_GLEAN_10012327	NA	ATGCCCAAGGTTGGTGGTGAGTTCTCATTTACCGCTGTTCCTGAAGATCTCGAGCCGGAAATGCTGCGGATAGTCTGGAAACTCAGGCACACAACACCTTCCTTGGAATTTGGCCCAGCATCTAGCCAAGAGGAGGCCCTTTGGCTCCAGCCCGTTCTAAACGACATAGGCTGTTTCTACTTTACCATGTTCATCTCGCAAATGTACCTGGATCACCTCGAGGGTCACACCAATAACACTCAGAAGGCTCTGGCTCACCACACTAAGGCCCTGAACACACTTCAGAGACGCCTTTCAACAGGGAACTTGGACATTTCGACTTCCGACTCAACCATATTAACTGTCGTCGGCCTCACTACAGCGGCTTTGGCATTCGACGATGTCGACATCGCTCAGAAG…	MPKVGGEFSFTAVPEDLEPEMLRIVWKLRHTTPSLEFGPASSQEEALWLQPVLNDIGCFYFTMFISQMYLDHLEGHTNNTQKALAHHTKALNTLQRRLSTGNLDISTSDSTILTVVGLTTAALAFDDVDIAQKHMRGLDKMVTLRGGIPAFSHDRRLQTKLVDLGVSLSTGSEPLFFSEELSWSSYFCPQTSRKTQPADEAPSNLLNFLESLDTRLRVVWDDLKTLSQSANMAARCGLDMDTALCQEIMISVHYRLIRLKLEPGTINETIRLALLAFASSMFLQGGGVWIRHEHLYRQLRESFSLTKSRKEDLPPQVMLWLYIFCVAFDGQEPSHYWLLSGLAWGTTEVMERARAFVDQMLKHNDTG	{hypothetical protein NECHADRAFT_85486 [Nectria haematococca mpVI 77-13-4]}	{NA}	{NA}	{NA}	{NA}	{NA}	{NA}	{NA}	{IPR021858; Protein of unknown function DUF3468}	{NA}	{NA}	{NA}
Scaffold1	605183	606317	Gene	+	FW16_GLEAN_10012328	NA	ATGTCTTCTTCACTTAATCTTGGTCCTCCAAAGGACAGCCCTGGCTCTCTCTTCTTCAAATCCCAGTTTCGCAGTCCAGTCCAATGGCCTCCCAAAAATACCAACCTCAAAGGCAAGGTTGCCATCGTGACGGGCTCCACCAGCGGACTTGGACTTGAAGCATCTCGCCAGCTTCTATCCTATGGTCTATCGGGTCTCATCTTGGCCGTGCGATCAAAAGAAAGGGGTGAGAACGTTGCAACCGACTTCAAGGCTGAGTTTCCGGATGCCAATATCCAGGTCTGGTCTCTTGAGATGGAGTCGTATGACTCAATCCAGGCATTCGCTCGCCGCGCTGAAGCCGAACTCGATCGCCTGGATATCGCCATCTTGAATGCCGGAGTGCAGGGAGCCGACTTC…	MSSSLNLGPPKDSPGSLFFKSQFRSPVQWPPKNTNLKGKVAIVTGSTSGLGLEASRQLLSYGLSGLILAVRSKERGENVATDFKAEFPDANIQVWSLEMESYDSIQAFARRAEAELDRLDIAILNAGVQGADFVTVPSTGHEKLIQVNYLSTALLAILLLPILKSKSPADEPGRLTIVSSGTARGATLSEPKGAPILAALDDKTRPWKPVERYAVSKLLSHLFIVNLVNYVNCEDVVVNLADPGLVKDTALQNFAPWIVVAFFYIFKSIFGRSLPVGASTYVDAIAVKGKESHGCFVSNWNIAPFAAFVYTPEGHAARETLWKETMAEFEFAGAQEILNELKK	{hypothetical protein NECHADRAFT_50449 [Nectria haematococca mpVI 77-13-4]}	{NA}	{NA}	{NA}	{NA}	{NA}	{NA}	{NA}	{IPR002198; Short-chain dehydrogenase/reductase SDR IPR002347; Glucose/ribitol dehydrogenase IPR016040; NAD(P)-binding domain}	{GO:0008152; metabolic process; biological_process GO:0016491; oxidoreductase activity; molecular_function}	{0.999945549268680 true}	{NA}
Scaffold1	606636	607769	Gene	-	FW16_GLEAN_10012329	NA	ATGAAGGAAGCAATCGTATCGAGAGGTCCCAAGGTTGAGATTATCGACAGCCCCATCCCGAAAGCTGGGCCTGGGCAGGTCGTTACCAAGATCATTTTTTCGGGCAGCAATCCAAAAGACTGGAAGCGACCCGAGTATTGGGGCGCTAGAGGCACTGGCAACCAAGGCGATGACATTTCAGGCGTTGTCCACGAAGTTGGTGAGGGCGTCTCTGAATTCAGACCTGGCGACCGCGTCGCAGCCATGCACGAGATGAAGCAGCCGGGAGGGAGTTATGCCGAGTACGGCGTAAGCTGGGCATACACGACATTTCGTCTACCCGACAAGACATCTTTTGAAGAGGGCGCTGCACTGCCTCTGACTGCCTTGACCGCTGCGTGCGGTCTCTATGCGCGTCTC…	MKEAIVSRGPKVEIIDSPIPKAGPGQVVTKIIFSGSNPKDWKRPEYWGARGTGNQGDDISGVVHEVGEGVSEFRPGDRVAAMHEMKQPGGSYAEYGVSWAYTTFRLPDKTSFEEGAALPLTALTAACGLYARLGLPEPWLPVSDSQKIPLVIWGASSAVGSYAIQLAKRSNIHPLICVAGRAQEHVEGLIDRSKGDTVIDYRKGHEAVAKEMRASLNGTKLEYAFDAISEDGSYQTICEVLDHHTGKITNIVPAQSYSDIPKTIKKSVTTVASIHEDLKDFGYVYTRYFSKGLEEGWLKAQPQEIIPGGLAGVEKGLTNLKNGTASAVKYIFRVSDTPGV	{hypothetical protein NECHADRAFT_50006 [Nectria haematococca mpVI 77-13-4]}	{NA}	{NA}	{NA}	{NA}	{NA}	{NA}	{NA}	{IPR002085; Alcohol dehydrogenase superfamily, zinc-type IPR011032; GroES-like IPR016040; NAD(P)-binding domain IPR020843; Polyketide synthase, enoylreductase domain}	{GO:0008270; zinc ion binding; molecular_function GO:0016491; oxidoreductase activity; molecular_function GO:0055114; oxidation-reduction process; biological_process}	{NA}	{NA}
Scaffold1	608370	609176	Gene	-	FW16_GLEAN_10012330	NA	ATGGCTGCTGCAGTTGGCAAATACGTCTCCAAGCTCGCCGGCAAGCGCGTCCTCGTCATTGGCGGCTCCTCAGGCGTCGGCTTCGGCGTCGCAGAAGCAGCCCTCCAAAACGGCGCCTCATCCGTCTTCATCTCTTCATCCTCCCAATCCAAGATCAGCAGCGCCATTGAGCGCCTCAAGAGCAACAACACATCCACCAAGACCGAGGTTCAGGGCTTCCCCTGCAACTTGGCTTCTTTTGACACCCTCAACTCAGAGGTTGAGAAGCTCTTTTCTGAGGTCGCCAAGAGTGGAAAGCTTGATCATGTTGTTTTCACAGCTGGTGATCAGATTGCTGTTGGCAAGCTCGAGGACTTTACTCTCGATGCTCTCAAGCAAGCCGGAGCTGTTCGCTTCTTT…	MAAAVGKYVSKLAGKRVLVIGGSSGVGFGVAEAALQNGASSVFISSSSQSKISSAIERLKSNNTSTKTEVQGFPCNLASFDTLNSEVEKLFSEVAKSGKLDHVVFTAGDQIAVGKLEDFTLDALKQAGAVRFFAPLVIAQQLRKNLNESTTSSYTIATGGAQEHVAKDWTVMQSYLGGIRGMTRGLAVDLAPIRVNAVAMGPTDTEIWGKVKEMGYWDHVTGKMKARMTTGAIGAVEDVAEAYVYLMKDKNASGSIVETTGGTLMSMS	{hypothetical protein NECHADRAFT_72175 [Nectria haematococca mpVI 77-13-4]}	{NA}	{NA}	{NA}	{NA}	{NA}	{NA}	{NA}	{IPR002347; Glucose/ribitol dehydrogenase IPR016040; NAD(P)-binding domain}	{NA}	{NA}	{NA}
Scaffold1	609180	609204	Repeat:TRF:TandemRepeat	+	FW16_TR0070	ID=FW16_TR0070;PeriodSize=11;CopyNumber=2.3;PercentMatches=100;PercentIndels=0;Consensus=GTGATTTTGTG;	GTGATTTTGTG	NA	NA	NA	NA	NA	NA	NA	NA	NA	NA	NA	NA	NA
Scaffold1	610271	611851	Gene	+	FW16_GLEAN_10012331	NA	ATGCATCCCTCGCAAATTTCAGTGAACAACCTTTCAGGGTCATCGAATGATACCCTTCCATCGACCGAGTCTCGGAAACTTGAAGACCAACGCCGCGGAGCATCTCTGAACGACTTTCCAGATGGCGGTCTGCGAGCGTGGTCAGTCGTAGCTGGGGCTTGGGCCGCCAATATTTGCAGTTTTGGATGGATCAACTGCATCGGAGTTTTCCAAGCTTACTACCAGGAGGAGTATCTGAAAGGTTACTCTCCTAGTGCAATCTCATGGATTGCATCTTTGGAATTGTCTATCCTCTTTGGCGGCGGCTTTGTTGTTGGCCGAATCTACGACAAGTATGGCCCACGGTGGCTCATGGCTTTCGGCACCTTTATGCATGTATTTGGGCTCATGATGGCCTCG…	MHPSQISVNNLSGSSNDTLPSTESRKLEDQRRGASLNDFPDGGLRAWSVVAGAWAANICSFGWINCIGVFQAYYQEEYLKGYSPSAISWIASLELSILFGGGFVVGRIYDKYGPRWLMAFGTFMHVFGLMMASLSTKYYQIILSQGICSPIGICCLFTPAVACVTTWFQKRRGLAMGLVSGGSSLGGVFLPIMFNRLIKQVGFPWAMRACAFLILGLLIIANLTIVSRLPPSSAPLPLKGFFKPFTERAYLFTVASAFIYFLGLFVPINYIAAQAAQLGMSENLAQYLIPILNAASLFGRILPGIAADKFGAYNTQTIMAFFSAILVLALWLPASSNAAIIVFAALYGFGSGAFVTLCPTLMAQISPIREIGLRNGMQFGVLAIPALVSNPIGGAFIAS…	{hypothetical protein NECHADRAFT_72176 [Nectria haematococca mpVI 77-13-4]}	{NA}	{NA}	{NA}	{NA}	{NA}	{NA}	{NA}	{IPR011701; Major facilitator superfamily IPR020846; Major facilitator superfamily domain}	{GO:0016021; integral component of membrane; cellular_component GO:0055085; transmembrane transport; biological_process}	{0.999999999992160 true}	{Microsporum gypseum}
Scaffold1	612014	613180	Gene	-	FW16_GLEAN_10012332	NA	ATGACCATGCTATCTGATCCGTTCCGAGTTATCGACGACCATGCGTCAACCATCACACCGCCTGTGCCGCGTCCACAGAAACCTGTTCGACTGAGACTCGCTTGCGACGCCTGCACTGCGGCCAAGGTTAGATGTAGCAAGACTCATCCTTGTGAACGGTGCATAGACAATGGACAGGAGTGCTTTTACAGTGCTTCTCGACGACATGGCAAGAGATCTCGACATAGAAAGGCAGAGTCTGATGCTCAACGTTCTTCTTCGAGCGAGGTGCCGACGCCTGGGGCTATTCCAGTGCCAAACGGGATGAAAGGCATGTCTTATGACTCGGAGTTCTCTTGGGAAGAGAGAGAAACTAGCCCGCAGTTTTCAAGTTACCAAGCATCCACTCTTGGCAACGGT…	MTMLSDPFRVIDDHASTITPPVPRPQKPVRLRLACDACTAAKVRCSKTHPCERCIDNGQECFYSASRRHGKRSRHRKAESDAQRSSSSEVPTPGAIPVPNGMKGMSYDSEFSWEERETSPQFSSYQASTLGNGIGKLDNWAFHDIDMMFDFDDTSYISLTEPWKTTPGSLTSQQTLSETITPPEQHTTPAEQPTNATSTPPIEPHDPKQAHDCEALALGVLRSLHHHNADGICKAPAAAGGMNLAKPMPSIDTVLFANKAALTNLIPLLKCPCARNPHIALLHSTILSKTIFWYRVAVTARYHAEGAELRPMKIQLGMLDLDDDDQATLQRAVLLRELRKAEKVMETFDECSASEDEVPEWHATAIQNMKEELQAIIQKIKKGQGEWA	{hypothetical protein FAVG1_03077 [Fusarium avenaceum]}	{NA}	{NA}	{NA}	{NA}	{NA}	{NA}	{NA}	{IPR001138; Zn(2)-C6 fungal-type DNA-binding domain IPR013700; Aflatoxin regulatory protein}	{GO:0000981; RNA polymerase II transcription factor activity, sequence-specific DNA binding; molecular_function GO:0003677; DNA binding; molecular_function GO:0005634; nucleus; cellular_component GO:0006355; regulation of transcription, DNA-templated; biological_process GO:0008270; zinc ion binding; molecular_function GO:0045122; aflatoxin biosynthetic process; biological_process}	{0.953621204095505 true}	{Penicillium marneffei}
Scaffold1	615329	616572	Gene	+	FW16_GLEAN_10012333	NA	ATGCATTTCGCTACTGCGGCCGCGGCTGTGGCTGCCTTGACTATCAGCTCTTCTCTAGTGGCAGCCTCTTCGCAACATGTCAGATCCGATGCCGAGGTGCCTTCCATTCGTTCCTATTTTTATGTCGGCGGCGAATATGTTGAAGATGGAAATGGGGGTCACATCTTTCGTGATCAGATGTACGTTGAAAAATTACTACCAGTTGGTGGTGCAACCCAAGACACACCAATTGTCCTGATTCACGGTCAAGCTCAGACAGGCAGTAATTTCTTGAACAAGCCAGACGGCGGTCGTGGCTGGGCTTCTCAATTCATCAGTCAAGGTTATGAAGTATACATCGTCGATCAAACCTTTCGCGGCCGTTCAGCGTGGATGCCTTCGTATGGGGCTAAGGAACCT…	MHFATAAAAVAALTISSSLVAASSQHVRSDAEVPSIRSYFYVGGEYVEDGNGGHIFRDQMYVEKLLPVGGATQDTPIVLIHGQAQTGSNFLNKPDGGRGWASQFISQGYEVYIVDQTFRGRSAWMPSYGAKEPLTLPAETIEKAFTATSKFNIWPQAVNHTQWPGTGLRGDPIFDAFYSANVQFIGNTTYQQAAVQAAGAALLDKIGRPVILLGHSQGSFMPILIADARPTLAKALILLEAGGPPFIDEIFVFGGENPRQWGLTDIPLMYEPAVTDPTVDIVKTRLASKGEGYSDCTLQAPDPQPRQLVNLLDKPILMVTGEASYHMPYDYCTANYLKQAGCSKTEHVELGDVGIHGNGHMMFMEKNSDEIQAFIERWIQSRLSLYTMDLPKTS	{hypothetical protein NECHADRAFT_96610 [Nectria haematococca mpVI 77-13-4]}	{NA}	{COG2267 Lysophospholipase, alpha-beta hydrolase superfamily I Lipid transport and metabolism}	{NA}	{LIP4_ARTBC Probable secreted lipase ARB_00047 OS=Arthroderma benhamiae (strain ATCC MYA-4681 / CBS 112371) GN=ARB_00047 PE=1 SV=1}	{NA}	{NA}	{NA}	{IPR029058; Alpha/Beta hydrolase fold IPR029059; Alpha/beta hydrolase fold-5}	{NA}	{NA}	{NA}
Scaffold1	618180	620912	Gene	-	FW16_GLEAN_10012334	NA	ATGGCGTCCGTCATTGAGGTTCAGTTTGAGCACTACCATGCCCCAAACATGCTGGGTGTCCGAAGCTCTACGCCTAGGATCTCATGGAAGGTCAAAGACCCAGCAGGCTCATTCAAGCAAGCTAGCTATGAGATCGAGGTCAGCGACGGCAACGCCAATCAGCAACATCTTGTCTTGGCTGCGAAACGAACGTCAAGTCTCTCAAGCCTTGTTCCATGGCCGTTCGAGCACACTCTCAGCTCGCGACAGAAAATATCCATCCGAGTAAGGCTCTATGATGACAAGGAAAACGCTACTCATTGGAGCGAACCTGCACTTCTCGAAACTGGACTCCTCGAGCGCAGTGATTGGCAGTGTCAGCGAATCGCTGCTCCTTGGGGTCCTGGAACTTCTGAGCCA…	MASVIEVQFEHYHAPNMLGVRSSTPRISWKVKDPAGSFKQASYEIEVSDGNANQQHLVLAAKRTSSLSSLVPWPFEHTLSSRQKISIRVRLYDDKENATHWSEPALLETGLLERSDWQCQRIAAPWGPGTSEPDPEQLYRKEFQLSGEIEQARLYITSQGVYEAEVNGQRIGDYFLAPGWTAYDNRLQYQTYDLTSSLVEGSNCIGVRLAEGWFSGRIGFEGGHRNIWGPHTALLAQLEIFYANGHSEIIVSDGSWTVNKGPIKLAEIYDGEKYDARDEIASWSTPAMDKTTSNWDPVLVMGSLPSEIELTAGYGEPVRRVEVIKPLEKITTPSGKTILDFGQNLVGYLRLRNIKGPRGHKITLRHAEVLENGELGTRPLRICKATDEYILKGDESGET…	{hypothetical protein NECHADRAFT_85493 [Nectria haematococca mpVI 77-13-4]}	{K05989 ramA alpha-L-rhamnosidase 3.2.1.40 --}	{COG0174 Glutamine synthetase E Amino acid transport and metabolism}	{FFUJ_12096 GH78 -- -- Fusarium fujikuroi IMI 58289 (Fusfu1) &alpha;-L-rhamnosidase (EC 3.2.1.40) NA}	{NA}	{NA}	{NA}	{NA}	{IPR008902; Bacterial alpha-L-rhamnosidase IPR008928; Six-hairpin glycosidase-like IPR008979; Galactose-binding domain-like IPR013737; Bacterial alpha-L-rhamnosidase N-terminal IPR016007; Alpha-L-rhamnosidase}	{GO:0003824; catalytic activity; molecular_function}	{0.973518909942780 true}	{NA}
Scaffold1	619468	619535	Repeat:RepeatMasker:Transposon	-	FW16_TE0038	ID=FW16_TE0038;Target=Gypsy-29_ADe-I 7446 7513;Class=LTR/Gypsy;PercDiv=20.0;PercDel=4.4;PercIns=4.4;	NA	NA	NA	NA	NA	NA	NA	NA	NA	NA	NA	NA	NA	NA
Scaffold1	621353	621384	Repeat:TRF:TandemRepeat	+	FW16_TR0071	ID=FW16_TR0071;PeriodSize=12;CopyNumber=2.7;PercentMatches=90;PercentIndels=0;Consensus=CGGAAAACCTGT;	CGGAAAACCTGT	NA	NA	NA	NA	NA	NA	NA	NA	NA	NA	NA	NA	NA
Scaffold1	621570	623140	Gene	+	FW16_GLEAN_10012335	NA	ATGGCCAACGAGGCGTCCATGTTCCTGGCTGACGATGTCGTCACATCGTACAGCAAGTCAACCGGCCACGACCTCCCTGTCCAGGATCTTCCCCTCCCTCCAGACTTCAAATGGGGCACCGCTACCGCTGCATACCAGGTCGAGGGAGCGGTCACGCAGGATGGCAAGGGTCCATCCATCTGGGATACGTACACACATCTCACCCCTTCGCGGACAAACAACCAGAACGGCGACATAGCGTGTGACCATTATAATCGCGTCCAAGAGGATGTCGATTTGATGAAGTCGTTTGACGTCGACGTGTATCGCTTCTCCATCTCTTGGTCCCGGTTAATCCCACTCGGTGGTCGTGACGATCCCATCAACGAAAAGGGAGTTGCCTTTTATAACGACCTCATC…	MANEASMFLADDVVTSYSKSTGHDLPVQDLPLPPDFKWGTATAAYQVEGAVTQDGKGPSIWDTYTHLTPSRTNNQNGDIACDHYNRVQEDVDLMKSFDVDVYRFSISWSRLIPLGGRDDPINEKGVAFYNDLIDKLLAKGIEPVATLYHWDTPQGIYDRYGAFLNTEEFKADYIRYARLCFSRFGDRVKKWVTFNEPYITSIFAHHNGVLAPGRCAAAGNDTKTEPWRVGHTLILSHAEVVQIYSKEFASQKGDISIVLNGHFYEPYSDSQADIDAAQRRLEFYIGWFGDPVFLGQDYPASMREYLGSRLPEFTPEERQLLRDTSRINAFYGMNHYSTKYARALPDPPAEDDWTGNIEEGSVNHAGVEIGPVSGTNWLRVAPEGFRKLLNWVWNRYQLP…	{hypothetical protein NECHADRAFT_49927 [Nectria haematococca mpVI 77-13-4]}	{K01188 E3.2.1.21 beta-glucosidase 3.2.1.21 Metabolism--Metabolism of other amino acids--Cyanoamino acid metabolism|Metabolism--Carbohydrate metabolism--Starch and sucrose metabolism|Metabolism--Biosynthesis of other secondary metabolites--Phenylpropanoid biosynthesis|Metabolism--Global and overview maps--Metabolic pathways|Metabolism--Global and overview maps--Biosynthesis of secondary metabolit…	{COG2723 Beta-glucosidase/6-phospho-beta-glucosidase/beta-galactosidase G Carbohydrate transport and metabolism}	{Bcell_0282 GH1 -- D2LWH9 Bacillus cellulosilyticus DSM 2522 &beta;-glucosidase (EC 3.2.1.21); &beta;-galactosidase (EC 3.2.1.23); &beta;-mannosidase (EC 3.2.1.25); &beta;-glucuronidase (EC 3.2.1.31); &beta;-xylosidase (EC 3.2.1.37); &beta;-D-fucosidase (EC 3.2.1.38); phlorizin hydrolase (EC 3.2.1.62); exo-&beta;-1,4-glucanase (EC 3.2.1.74); 6-phospho-&beta;-galactosidase (EC 3.2.1.85); 6-phospho…	{BGL1B_PHACH Beta-glucosidase 1B OS=Phanerochaete chrysosporium GN=BGL1B PE=1 SV=1}	{NA}	{NA}	{NA}	{IPR001360; Glycoside hydrolase, family 1 IPR013781; Glycoside hydrolase, catalytic domain IPR017853; Glycoside hydrolase superfamily IPR018120; Glycoside hydrolase, family 1, active site}	{GO:0004553; hydrolase activity, hydrolyzing O-glycosyl compounds; molecular_function GO:0005975; carbohydrate metabolic process; biological_process}	{NA}	{NA}
Scaffold1	624304	626066	Gene	+	FW16_GLEAN_10012336	NA	ATGGCGCCCCTCAAGGAGACAGAGAACGTGGAGCACGCAGAGGCTCCAATCGAGATGGGCCTCAAAGAGTCTGAAGCCGCTGTAGATGCTGCCAACAAAGGCCAGGCAGCGTCTGGTTATGAGCACCTTACGCCGTGGCAGACTGTCAAGACGTTCAAGGTTGCCACTGCTGTGTGCTTCCTCGCGGCTTTCAGCGCTGCAACTGACGGCTTCCAAGTCGGTATGAACGCCAGCATTGTCGCCAACAAGGGTTTCGTCCACGAGTTTGCCACCAAGCAAGACGCTGAAGGAAACCCCTTCCTTGAATCTCCCATCCTCAGCGCCTGGAGCTCCATCATGTCCGTCGGTCAAGTCATCGGAATGACGTCCCTCGCTTTCGTCTCGAGTCGATTTGGTAGG…	MAPLKETENVEHAEAPIEMGLKESEAAVDAANKGQAASGYEHLTPWQTVKTFKVATAVCFLAAFSAATDGFQVGMNASIVANKGFVHEFATKQDAEGNPFLESPILSAWSSIMSVGQVIGMTSLAFVSSRFGRKVAMYTYWFILAMSVMTESLARTWPVWLVGKLLAGIGVGCLQSTLPIYISEVAPVRIRGGLLMCYSFWWTVGTFFAHVALNVLNQTHEMDWLVPIYTQWAQIGLMLLIYVFLPESPAWCVGRKNYERARKAMRQLHSRVPDYKIDQQLQVLILAAEHEEAVAAEQKRQSWVSIFRGTDGRRTVTALWANLSQQFLGLTLFSSFGTYFFQQAGVAKPFTVKCITSGINIATIIIIILVADRVGRRWIACTSTTVEMLACAVIGVLGL…	{hypothetical protein NECHADRAFT_50009 [Nectria haematococca mpVI 77-13-4]}	{NA}	{NA}	{NA}	{NA}	{NA}	{NA}	{NA}	{IPR005828; Major facilitator, sugar transporter-like IPR005829; Sugar transporter, conserved site IPR020846; Major facilitator superfamily domain}	{GO:0005215; transporter activity; molecular_function GO:0016021; integral component of membrane; cellular_component GO:0022857; transmembrane transporter activity; molecular_function GO:0055085; transmembrane transport; biological_process}	{NA}	{NA}
Scaffold1	626266	627255	Gene	-	FW16_GLEAN_10012337	NA	ATGAGCATTCATTATCTTGAACGCATTGAATCTGGCAACCGAGATGGCTTGTGTCTGTGGATTCGCTGGAACAAGGCACGAATGATTGTGTACATTGATCCATCCCCAGCTGGGGACTTGATGCAGGATTCTCTAATCAAGGAGTACGAAGACGCGGCTTGTAATAGCCAGCGAGAGGAAGATGCCATGACGGATAAGATCTTGGACACCATCGTTCAAGTTGGGAGGTCAATCTTTGACCAGCTTATCCCACCGAATGATAAGCCTACTTCCCCGCCGTCCCTACATTCTCTCCTTTTCCCAGAAGAGTTCACCTTTCTTCTTCACACGCCAGACAAAGATGGAGAGTGGATCCTCGAAACCAGCGCCCAGAGCTCCGATCTCTCATTGACGGGAGCA…	MSIHYLERIESGNRDGLCLWIRWNKARMIVYIDPSPAGDLMQDSLIKEYEDAACNSQREEDAMTDKILDTIVQVGRSIFDQLIPPNDKPTSPPSLHSLLFPEEFTFLLHTPDKDGEWILETSAQSSDLSLTGALPLNLELIQGADLPTFSTKDIFVVDEIISDGRVSRVLVGDQEMCAKTAIHLPTESLQKELETLLKIRASKYADTIRVPQILGFVKSPVHDKIIGFSSQYIPPPDVLSLVSLGDVKASSFAASRRKKWATQVRETVERLHEIEVAWGHAVPSNVLIHNDTDDAWVIDFDGGWMYGWTKRIVEIDEEEVGKIFQFLEV	{predicted protein [Nectria haematococca mpVI 77-13-4]}	{NA}	{NA}	{NA}	{NA}	{NA}	{NA}	{NA}	{IPR000719; Protein kinase domain IPR011009; Protein kinase-like domain}	{GO:0004672; protein kinase activity; molecular_function GO:0005524; ATP binding; molecular_function GO:0006468; protein phosphorylation; biological_process}	{NA}	{NA}
Scaffold1	627601	628725	Gene	-	FW16_GLEAN_10012338	NA	ATGGCCTCCCAGGATCTTCCAATTTCCCTCAAGAACAGCTTGGATGCTACCAAGGTGGATTACGCCCAGCTAGGAACATCCGGACTGCGCGTCTCGGTTCCAATTCTCGGATGCATGTCCTTTGGTTCCAAGAAATGGCATCCCTGGTTGATCGAAGAGGAGGAAGCCCTCGAGATCCTCAAGGCTGCCTATGACCGGGGCATCAACACCTGGGACACGGCCAACATGTATTCCAACGGCATCTCTGAGGAGATTCTCGGAAAAGCCATCAAGAAGTTCGACATTCCCCGTCATAAGCTTGTCCTAATGACAAAGTGCTCCGTCTTTGTCGGCGAGGATCTGGAGGTCGTGGGTCCTGCTCACGGGCAGTTCATGGCACAGAGCAAAGACTATGTCAAT…	MASQDLPISLKNSLDATKVDYAQLGTSGLRVSVPILGCMSFGSKKWHPWLIEEEEALEILKAAYDRGINTWDTANMYSNGISEEILGKAIKKFDIPRHKLVLMTKCSVFVGEDLEVVGPAHGQFMAQSKDYVNQGGLSRAAIFNAVEASLARLGTPYIDVLQIHRYDESTPPEETMKALHDLVQSGKVRYLGASSMWATQFANLQHVAERNGWTKFVAMQNYYNLCYREEEREMIRFCKETGDTERSKIPSPFGSAVTSADEQIVKRVEEVASKKGWKMAQVALLWLRSKGAIPIVGLNSISKVEEAVELRGKELSAEEVEYLEELYIPKPVAGHF	{hypothetical protein NECHADRAFT_85497 [Nectria haematococca mpVI 77-13-4]}	{K17647 VRDA versiconal hemiacetal acetate reductase 1.1.1.353 Metabolism--Biosynthesis of other secondary metabolites--Aflatoxin biosynthesis}	{COG0667 Predicted oxidoreductase (related to aryl-alcohol dehydrogenase) R General function prediction only}	{NA}	{VRDA_ASPPA Versiconal hemiacetal acetate reductase OS=Aspergillus parasiticus GN=vrdA PE=1 SV=1}	{CSH1 AAP93915 Candida albicans Reduced virulence}	{NA}	{NA}	{IPR001395; Aldo/keto reductase/potassium channel subunit beta IPR023210; NADP-dependent oxidoreductase domain}	{NA}	{NA}	{NA}
Scaffold1	629214	629972	Gene	+	FW16_GLEAN_10012339	NA	ATGGCTTCGACTGGGAAAGAATGCAGCGGCGGACAGTTGAAGCACAGGCGGAGCAACGGCGGGTGCGTCACCTGTAGGATCCGACGTGTCAAGTGCGATGAGAAGAAGCCCTCATGCAAGCGTTGTACCTCCACGGGTCGTAAGTGTGACGGCTATCCCGCACCAAAGCCCAGGCTGGAGGCAGTCTCGGTAGTTGTCATGGGTTCAGGGTCCTGCTCAACCCCTGGTGCATGCCCCGCCAGGTCGAGGCAGTCGTTCCAGATCTTCAGCGAGTTGTATGCTCCGATGCTTTCCAGCTATGGTACAGAGGGCTTCTGGGGCATGGTCGTGCTGCAGGCCAGCTATGTTGATGAAAGCATCAAGCACCTAGTGATTGCAGCATCAAACTTGAGCTCCAGC…	MASTGKECSGGQLKHRRSNGGCVTCRIRRVKCDEKKPSCKRCTSTGRKCDGYPAPKPRLEAVSVVVMGSGSCSTPGACPARSRQSFQIFSELYAPMLSSYGTEGFWGMVVLQASYVDESIKHLVIAASNLSSSNNVPFLAHYSRALQILSRSQNVDVIIILIACVLLTVCDELQDRGDSARRHISAGERILAEQNGLSLGPWRDSFVLKEIMSTFSRLCSPRPMISRVAYPST	{hypothetical protein NECHADRAFT_85498 [Nectria haematococca mpVI 77-13-4]}	{NA}	{NA}	{NA}	{NA}	{NA}	{NA}	{NA}	{IPR001138; Zn(2)-C6 fungal-type DNA-binding domain}	{GO:0000981; RNA polymerase II transcription factor activity, sequence-specific DNA binding; molecular_function GO:0005634; nucleus; cellular_component GO:0006355; regulation of transcription, DNA-templated; biological_process GO:0008270; zinc ion binding; molecular_function}	{0.996400150351774 true}	{Fusarium verticillioides}
Scaffold1	630409	631337	Gene	-	FW16_GLEAN_10012340	NA	ATGGGGACAAATGATAGATTTGTACCGACACCTATCTTCAATGTTTTTCCCGAGAGCAGTTTCTTCCAGGAGCGCAGACCGCCCGCGCTACCCTCGCCGGCAGAGATCAGAGCTCTCAATGAAGCATCCTGCCACCACCGTGCCGCATCCTTGAACCATCCGCCCCCCGTCCTTGTCCCATCCCTGGGACTAGCCGTCAAGTATGGAGCCGACGTGACTATCGCTGAGGTTGAGACTCAGGTGTCTATGCGTGAGAAGCTAAAAGACCGTGTCCCAATTCCCGAGGTCTTTGGCTGGGCTGAAGATGGCGGACAAAAGTTCATATATATGTCCCTGGTCGAGGGCGATACTCTACAGGCAAGATTTGGCACCATGAGTGAAAGCGAGCGGCAGGCTGTC…	MGTNDRFVPTPIFNVFPESSFFQERRPPALPSPAEIRALNEASCHHRAASLNHPPPVLVPSLGLAVKYGADVTIAEVETQVSMREKLKDRVPIPEVFGWAEDGGQKFIYMSLVEGDTLQARFGTMSESERQAVCKELRSMVNAWRTLIQESDRYIGSIGQRPLNDIFVTSQPDRVGPFLGADAVQKFHDTCGIDIGEGVPITFTHNDLCPPNILISRGPDPKVVGILDWGQSGWYPSYWEYCKARRVGVVDEAFTSALQEEWHITYLPEVIDTVDDESFYHPWLYFMLSNI	{hypothetical protein NECHADRAFT_85499 [Nectria haematococca mpVI 77-13-4]}	{NA}	{NA}	{NA}	{NA}	{NA}	{NA}	{NA}	{IPR002575; Aminoglycoside phosphotransferase IPR011009; Protein kinase-like domain}	{NA}	{0.999696835702828 true}	{NA}
Scaffold1	631456	631498	Repeat:RepeatMasker:Transposon	-	FW16_TE0039	ID=FW16_TE0039;Target=REP131 3584 3626;Class=DNA/DNA;PercDiv=18.6;PercDel=0.0;PercIns=0.0;	NA	NA	NA	NA	NA	NA	NA	NA	NA	NA	NA	NA	NA	NA
Scaffold1	631931	632716	Gene	+	FW16_GLEAN_10012341	NA	ATGAAGGTCTTTATCGTCTTTGCTCATCCTGAGCCACAGTCCCTCACTGGTTCCCTCCTCAAAGTCGCAGTCGAAGAACTAGAAGCTCAAGGCCACGAAGTCAAGGTCTCCGACCTATACGCCATGAAATGGAAGGCCCAAGTTGACCGCGAGGACTTTCCCCAACAACCTGCCGATGAACGTCTCAGGGTGACAAAGGCATCAGCCGTTGCAACCTACGGAGGCACACTCACCGACGACGTGAAGCAAGAACAAGAAAAGTTGAAGTGGGCTGATTTTATCATCTTCCAATATCCTTTGTGGTGGTACAGCATGCCTGCCATCCTAAAAGGTTGGATCGAGAGGGTCCTTTCCCTTGGATTCGGATATGGTGTCGGGGAGCACAGCGACAAGCACTGG…	MKVFIVFAHPEPQSLTGSLLKVAVEELEAQGHEVKVSDLYAMKWKAQVDREDFPQQPADERLRVTKASAVATYGGTLTDDVKQEQEKLKWADFIIFQYPLWWYSMPAILKGWIERVLSLGFGYGVGEHSDKHWGDRYGEGVLLGKRGMVVLTVGGMKEHYSARGIGGPLEDLLYPVTHGTLYYTGVEVLPTFAMYKTDRASDEQFQEAAEELRQRMRTLSTAKPIAYRRQNGGDYEIPALTLKPGLEDPNTSGFSLHSRNV	{hypothetical protein NECHADRAFT_101787 [Nectria haematococca mpVI 77-13-4]}	{K00355 NQO1 NAD(P)H dehydrogenase (quinone) 1.6.5.2 Metabolism--Metabolism of cofactors and vitamins--Ubiquinone and other terpenoid-quinone biosynthesis|Metabolism--Global and overview maps--Biosynthesis of secondary metabolites}	{COG2249 Putative NADPH-quinone reductase (modulator of drug activity B) R General function prediction only}	{NA}	{NA}	{NA}	{NA}	{NA}	{IPR003680; Flavodoxin-like fold IPR029039; Flavoprotein-like domain}	{NA}	{NA}	{NA}
Scaffold1	632888	633795	Gene	-	FW16_GLEAN_10012342	NA	ATGCGTGGCCTCTTTGCTTTCTTGACTGGACTGGCTGCTGGTGTGGTGGCAGTTGAACCAAGCATCGACCAAACGCACTTGCGATGTAGGAGTGAACCAAGCGAGGCTTTCCTTGCAGACTCGCAGACACTCCATGGGCGCGTCAAGCGAGAGTCCCCCAGCCACTCGCTCGCTCCCCGCAACGAAAGCAGTCTCCTCCTAGACGCCTACTTTCACGTCGTCACGGCTACTCCAAACGAGATCACCGAGAACCAGCTGCACCAACAGATCAAAGTTCTTAACGACAACTTTGGCCCATATGACATCCAGTTCAAGCTTCGTGGCATTGATTGGACGCTGAACGCCACATGGGCGAACAACACGTATGATTACTGGATGAAAAAGGAGCTTCATAAAGGC…	MRGLFAFLTGLAAGVVAVEPSIDQTHLRCRSEPSEAFLADSQTLHGRVKRESPSHSLAPRNESSLLLDAYFHVVTATPNEITENQLHQQIKVLNDNFGPYDIQFKLRGIDWTLNATWANNTYDYWMKKELHKGDYKTLNVYFISRMYGGGLGECTFPENSTIPTFDITRFMDGCTVDAQTVPGGKRKEANLGKTTTHEVGHWFGLYHTFYGGCDFGDAVDDTPAQAEAGSPEVGCTEPRDTCPDQSGKDPMFNYMDYTGDACYREFTPGQKARMFENFYAYRANV	{hypothetical protein NECHADRAFT_85501 [Nectria haematococca mpVI 77-13-4]}	{NA}	{NA}	{NA}	{MEP1_MAGO7 Extracellular metalloprotease MGG_08041 OS=Magnaporthe oryzae (strain 70-15 / ATCC MYA-4617 / FGSC 8958) GN=MGG_08041 PE=3 SV=1}	{MEP1 AAQ07436 Coccidioides posadasii Reduced virulence}	{NA}	{NA}	{IPR008754; Peptidase M43, pregnancy-associated plasma-A IPR024079; Metallopeptidase, catalytic domain}	{GO:0008237; metallopeptidase activity; molecular_function}	{NA}	{NA}
Scaffold1	634308	634902	Gene	+	FW16_GLEAN_10012343	NA	ATGACGCCAAAGAAGGATCAAATCTGCCAGAGGTCTTTTCAGGCGGATACGAAACGCCTCAATCTAGTCATCGAGCTTGGCGGTATTCCTCAGGAGCAGCGCAAGTCATCTTGCGGGCTGTGCCGCTTGATCGCCGAAGCTATCTACAGACCTTTCTGTAATGAGCCTCTTGATGGGAAAGAGGAGTCCCTTGGTAGGGGGAATGAAGAGACTGTTGGCGAGGATGATTTCCTTGATTTCCTTGCGAAGTCAAACGCAGCTATTCTGAATGCCACCAAACGGATGATGTTTGATAAACAAGCACTTGGCGAGGGGAAGGACAAGAACTCCGAGGGACTTGACGAGAGCACTTTTAAGGTCATCACCAAGGCCGACGCGACTTCGCCCGAAAAGAACTCC…	MTPKKDQICQRSFQADTKRLNLVIELGGIPQEQRKSSCGLCRLIAEAIYRPFCNEPLDGKEESLGRGNEETVGEDDFLDFLAKSNAAILNATKRMMFDKQALGEGKDKNSEGLDESTFKVITKADATSPEKNSLDINFDDGDDTNSDCDSASTDSYDYGDDFITSEARCGRDKRFFRHLPMVRRSFIIR	{NA}	{NA}	{NA}	{NA}	{NA}	{NA}	{NA}	{NA}	{NA}	{NA}	{NA}	{NA}
Scaffold1	635157	636489	Gene	-	FW16_GLEAN_10012344	NA	ATGGCGGAACCGAAACTCAGCATCATCATTGTTGGCTCGGGACTCGCCGGCCTCGGTGCAGCGAGTGTCCTCCGGGAACACCATAACGTCACCATCTATGAACGTAGCGGCCCCGAAGCTGCTACTGGCGGCCAAGGAATTTGCCTATTCTCTAACGGTGTCAAGATCCTTCAGTCTATAGGATTCGACGCTGATCGTAGTGGAGGCGTTCCCTGCCACGGCTACCGTCTATTTGACAAGGCTGGGAAGCGTGTCAAGGACTTTCCAATTGACTTTAAGGGCCGCTACGGAGCTGACACCTTGACTATGAAGCGCTCTGACTTCAGAGAGGAGCTGCTGCGGCTGGCAACTGCGCCACCTGCGGATGGTATCAAGGGAGAGCCTGTGCGCATGGTTTTC…	MAEPKLSIIIVGSGLAGLGAASVLREHHNVTIYERSGPEAATGGQGICLFSNGVKILQSIGFDADRSGGVPCHGYRLFDKAGKRVKDFPIDFKGRYGADTLTMKRSDFREELLRLATAPPADGIKGEPVRMVFNTAIADVDTEAASVTLDDGSVVQGDVVIIADGVHSRLRKRITGDETHRAKKNGNTCYRIAISSAEVKEALGYLPEWWDPETADNRINALQSLDGTNRMVAPYPLRHYEYMNISCLFPTRKDRGDIEESWYADGDRKELISTFDDFYEPIRKILSIAKEVKVWDLQDMDPLPNWHRGRAIVIGDAAHAMTPMQGQGANMAMEDADSLRLLLPGMDQDEIKSVLAKIDAVRRPRAARVLQDTRLQADEITMEERLANMDYNCGYNGVY…	{FAD binding domain protein [Neosartorya fischeri NRRL 181]}	{K00480 E1.14.13.1 salicylate hydroxylase 1.14.13.1 Metabolism--Xenobiotics biodegradation and metabolism--Dioxin degradation|Metabolism--Xenobiotics biodegradation and metabolism--Polycyclic aromatic hydrocarbon degradation|Metabolism--Xenobiotics biodegradation and metabolism--Naphthalene degradation|Metabolism--Global and overview maps--Metabolic pathways|Metabolism--Global and overview maps--…	{NA}	{NA}	{NA}	{NA}	{NA}	{NA}	{IPR002938; FAD-binding domain IPR023753; FAD/NAD(P)-binding domain}	{GO:0016491; oxidoreductase activity; molecular_function GO:0055114; oxidation-reduction process; biological_process GO:0071949; FAD binding; molecular_function}	{NA}	{NA}
Scaffold1	637420	639330	Gene	-	FW16_GLEAN_10012345	NA	ATGTCTTCTCTCGCTGAACCCCGTCGTCCCCGTCTCCTCGCCCGCAATCGCAAGCTCCGCCATTTGCGCGGAGTCTGGTTGCGCAACCTGTCTTTTGCGCCAACGAATCTAAGGACCGCTGACGATGCCGATCTGAATACGAGTCCCAAGAAGCTCCCCGTGGTGAGGGAGACGAGCCAATTGCACCCGTCACGATCGTCGGAGAACTTGAGGAAGGACGGGACGCGGCCTGATGCTTTGCGACCACAGCAGAAGAGAAGGACGAGTCTGAGCTTGGCGCATGCGAACCCCATCGCGAGACAGAAGAAGCTCGAGACGTTGATTGAGGAGTCGGTTGGGGATGTATTTTACTCGCTGCACGTCGAAGGGGAGACTGAGCCCGTCTACGTCAGCGAAGTG…	MSSLAEPRRPRLLARNRKLRHLRGVWLRNLSFAPTNLRTADDADLNTSPKKLPVVRETSQLHPSRSSENLRKDGTRPDALRPQQKRRTSLSLAHANPIARQKKLETLIEESVGDVFYSLHVEGETEPVYVSEVREKAANFNFRFFSLENSDSTISRSCALTVRVWVRRPKQTSWIFLLEESIDLRRLNFIGTLLDRNFPPNALVFHLEDGVYSLDFPNKISEPKQAPLMATSSYSTLMKLANLESSIEDAIETQQRLMEEINQILAARPKDRSGTARESASLVEKYVAIQRRANQQAEKRRDELQESLKSRREAIAKGRELQAKAEEDITNNKEQLEASKQLLETTQQQIRGQRRRICSDLADIFPITPIPNSPALSFKICNLPLPNSTYDAATAKQIP…	{hypothetical protein NECHADRAFT_96615 [Nectria haematococca mpVI 77-13-4]}	{NA}	{NA}	{NA}	{NA}	{NA}	{NA}	{NA}	{IPR018791; UV radiation resistance protein/autophagy-related protein 14}	{GO:0010508; positive regulation of autophagy; biological_process}	{NA}	{NA}
Scaffold1	639958	641595	Gene	-	FW16_GLEAN_10012346	NA	ATGCCTTCCAACATCATTTCCCAGCTCGAGGTCATCAGCCGTGAGACCGGTTGCCTCCTCGACATCTCTACCCTCATCGACCTGAGCATCTGCCCTACCCTCGACATCATCACCAAGAAGCCCAACAAGGTCGAGGCCAAGGACAAGTACATCACCGTCACCCCGACCACTCCTCAGAAGTCGGTCCACTACCGCCGAGGATGCAGCACCGACAACTGCTACCAGGTTCCTGAGAAGGTGTGCAAGAAGAACACTGTCATCCACGACATTCAGATGCTTGTTCTTCTCGGTCTTCTCAGCAAGGAGGATCTTGAGAAGTACCTCCACATCACTGGTGAGCTCCCTGAGAGCGAGCACATCGATGAGGACAAGGATGGCATGACCGTCGACCCTCTTCTC…	MPSNIISQLEVISRETGCLLDISTLIDLSICPTLDIITKKPNKVEAKDKYITVTPTTPQKSVHYRRGCSTDNCYQVPEKVCKKNTVIHDIQMLVLLGLLSKEDLEKYLHITGELPESEHIDEDKDGMTVDPLLGLDVGEDGSLADLDVIGKDGLVNLNLGKGKDGKPPLANLNLLGPDGLLRLDLNGKPLIDLKRRSDRLVDVDVGGKKDTDQATIDVDVLTHAKRANRLVDVDVGGKKDTDQATVDVDVLTHKRRGLLDGLLGEDGVVPGLLDGLLGKDGLDLEDLLDLDVGGEADEDQAAIDLDILTTPKDKDGQNGNGNGGNNGGNGNGSNNGGNGNGNGSGNGNGNGSNNGGNGNGNGNGSGNGSGNGSNNGGNGNGSGNGSGNGNGSGNGNGSG…	{predicted protein [Nectria haematococca mpVI 77-13-4]}	{NA}	{NA}	{NA}	{NA}	{NA}	{NA}	{NA}	{NA}	{NA}	{NA}	{NA}
Scaffold1	640294	640444	Repeat:RepeatMasker:Transposon	-	FW16_TE0040	ID=FW16_TE0040;Target=L1-6_CR 225 375;Class=LINE/L1;PercDiv=30.8;PercDel=5.3;PercIns=5.3;	NA	NA	NA	NA	NA	NA	NA	NA	NA	NA	NA	NA	NA	NA
Scaffold1	640310	640488	Repeat:RepeatMasker:Transposon	-	FW16_TE0041	ID=FW16_TE0041;Target=MarinerL-1_CR 1401 1561;Class=DNA/TcMar;PercDiv=33.3;PercDel=0.0;PercIns=7.4;	NA	NA	NA	NA	NA	NA	NA	NA	NA	NA	NA	NA	NA	NA
Scaffold1	640323	640589	Repeat:RepeatMasker:Transposon	+	FW16_TE0042	ID=FW16_TE0042;Target=Copia-8-I_DR 575 838;Class=LTR/Gypsy;PercDiv=33.4;PercDel=4.5;PercIns=5.7;	NA	NA	NA	NA	NA	NA	NA	NA	NA	NA	NA	NA	NA	NA
Scaffold1	640356	640440	Repeat:TRF:TandemRepeat	+	FW16_TR0073	ID=FW16_TR0073;PeriodSize=18;CopyNumber=4.7;PercentMatches=85;PercentIndels=0;Consensus=TGCCGTTGCCAGATCCGT;	TGCCGTTGCCAGATCCGT	NA	NA	NA	NA	NA	NA	NA	NA	NA	NA	NA	NA	NA
Scaffold1	640421	640611	Repeat:TRF:TandemRepeat	+	FW16_TR0074	ID=FW16_TR0074;PeriodSize=57;CopyNumber=3.2;PercentMatches=78;PercentIndels=11;Consensus=GATCCGTTGCCGTTACCAGAGCCATTGCCGTTGCCGTTGCCGTTGCCTCCGTTGTTG;	GATCCGTTGCCGTTACCAGAGCCATTGCCGTTGCCGTTGCCGTTGCCTCCGTTGTTG	NA	NA	NA	NA	NA	NA	NA	NA	NA	NA	NA	NA	NA
Scaffold1	640430	640587	Repeat:TRF:TandemRepeat	+	FW16_TR0076	ID=FW16_TR0076;PeriodSize=63;CopyNumber=2.5;PercentMatches=86;PercentIndels=4;Consensus=CCGTTACCAGATCCGTTGCCGTAGCCGTTGCCATTGCCGCCGTTGTTGGAGCCGTTGCCGTAT;	CCGTTACCAGATCCGTTGCCGTAGCCGTTGCCATTGCCGCCGTTGTTGGAGCCGTTGCCGTAT	NA	NA	NA	NA	NA	NA	NA	NA	NA	NA	NA	NA	NA
Scaffold1	640478	640512	Repeat:TRF:TandemRepeat	+	FW16_TR0075	ID=FW16_TR0075;PeriodSize=12;CopyNumber=2.9;PercentMatches=86;PercentIndels=0;Consensus=GATCCGTTGCCA;	GATCCGTTGCCA	NA	NA	NA	NA	NA	NA	NA	NA	NA	NA	NA	NA	NA
Scaffold1	640505	640587	Repeat:TRF:TandemRepeat	+	FW16_TR0077	ID=FW16_TR0077;PeriodSize=6;CopyNumber=14.3;PercentMatches=70;PercentIndels=12;Consensus=CCGTTG;	CCGTTG	NA	NA	NA	NA	NA	NA	NA	NA	NA	NA	NA	NA	NA
Scaffold1	640590	640630	Repeat:RepeatMasker:Transposon	+	FW16_TE0044	ID=FW16_TE0044;Target=CACTA-Q 347 623;Class=DNA/CMC-EnSpm;PercDiv=36.7;PercDel=6.7;PercIns=4.3;	NA	NA	NA	NA	NA	NA	NA	NA	NA	NA	NA	NA	NA	NA
Scaffold1	640837	641003	Repeat:TRF:TandemRepeat	+	FW16_TR0078	ID=FW16_TR0078;PeriodSize=90;CopyNumber=1.9;PercentMatches=94;PercentIndels=0;Consensus=GTGGGTGAGAACATCGACATCGACAGTAGCCTGGTCGGTATCCTTCTTGCCACCAACGTCGACATCGACGAGGCGGTTGGCCCGCTTGGC;	GTGGGTGAGAACATCGACATCGACAGTAGCCTGGTCGGTATCCTTCTTGCCACCAACGTCGACATCGACGAGGCGGTTGGCCCGCTTGGC	NA	NA	NA	NA	NA	NA	NA	NA	NA	NA	NA	NA	NA
Scaffold1	641017	641202	Repeat:RepeatMasker:Transposon	+	FW16_TE0054	ID=FW16_TE0054;Target=rnd-4_family-270 478 660;Class=LTR/Gypsy;PercDiv=31.4;PercDel=5.9;PercIns=7.7;	NA	NA	NA	NA	NA	NA	NA	NA	NA	NA	NA	NA	NA	NA
Scaffold1	642626	643207	Gene	-	FW16_GLEAN_10012347	NA	ATGCCCTCAGCTGCACCCAACCCCCGCGTTGGCGTTTCTGCCATTATTTATGGGCCTGAAGGAGGCAAGATGGTTACTGGGAAGCGCAAGGGAAGCCATGGAGCGGGCACCTGGCAACTCCCTGGTGGCCATCTCGACTATGGTGAGAGCATCCTCGTGTGCGCTGAGCGCGAAGTCCTTGAGGAGACGGGCCTCAGGGTCAAGGGCATCAAGATCGTCGCTGTGACAAACGACGTATTCGAAAAGGAGGCAAAACACTACATCACCCTTTTCGTCCTATGCGAGATGGAGGACAAGACGGCACAACCCGAGGTACTAGAGCCACAGAAGTGCGACGGATGGTACTGGAAGACATGGGAAGACCTGAAGCAGCTTCTACCAGCCGTGTCGCAGGGCGAG…	MPSAAPNPRVGVSAIIYGPEGGKMVTGKRKGSHGAGTWQLPGGHLDYGESILVCAEREVLEETGLRVKGIKIVAVTNDVFEKEAKHYITLFVLCEMEDKTAQPEVLEPQKCDGWYWKTWEDLKQLLPAVSQGEQGESLFLPLVNLLEQTDNLDTLRS	{hypothetical protein NECHADRAFT_9346 [Nectria haematococca mpVI 77-13-4]}	{K03574 mutT, NUDT15, MTH2 8-oxo-dGTP diphosphatase 3.6.1.55 --}	{COG1051 ADP-ribose pyrophosphatase YjhB, NUDIX family F Nucleotide transport and metabolism}	{NA}	{NUDT1_ARATH Nudix hydrolase 1 OS=Arabidopsis thaliana GN=NUDT1 PE=1 SV=1}	{NA}	{NA}	{NA}	{IPR000086; NUDIX hydrolase domain IPR015797; NUDIX hydrolase domain-like IPR020084; NUDIX hydrolase, conserved site IPR020476; NUDIX hydrolase}	{GO:0016787; hydrolase activity; molecular_function}	{NA}	{NA}
Scaffold1	644445	645698	Gene	-	FW16_GLEAN_10012348	NA	ATGATTATCGACTTGGGTTGCCACCTGATGCTGGGTCCCGACTATGAGAGCACGGGCGGTGTCACGACTGAGCGGGTACTACGACGGGACCTGGAGCAGGAGATGCGCAAGCGCCTATACTGGGCCGCCTTCACCACCGATGCTACCCAGGCCCTGTACCTCGGACGCCCCTGCATGTTCGCCTCTGCGCAGGCCAGGGTGCCACTCCAGCTGCTCGACACCTTTGAGGAGCTCGAGGAGTGGGAGCCCTACGTCGATCCCAAGTCTCCGGCTTCGGCTCCACCTCCATATGGACGTCAACCTGCCCACGCCGTGTCAACTTTCAGCAGTCTCGTCCGTATACTGCAGATCTCTACGAGGATCAATGACTTGTACGGCATCCAGTGTGTCAAGTACACG…	MIIDLGCHLMLGPDYESTGGVTTERVLRRDLEQEMRKRLYWAAFTTDATQALYLGRPCMFASAQARVPLQLLDTFEELEEWEPYVDPKSPASAPPPYGRQPAHAVSTFSSLVRILQISTRINDLYGIQCVKYTTEYLLNKKESIEREFEKWQNSLPSHLRFDPDDTTTITLPPHQITPHTTFHALTILLHRAFLEEGHLRRHTDESSKRRGEEACIQSALMIQKLVRRYRESFTLRRAPFLLSYAVYSAVIVILRQERHERGQFTEPISFFWTCLSELQLGCNFGLKKPLSVLQDMVREFQTTLKESSSAGPEQGPQPAGLDESFFFPLAMTPSAPGLAPTTTASTGTYVPSDYIPHMDHFDPAFGTSPGLLDFLNDQEKDISQDALYGLFAPSQPFP	{predicted protein [Nectria haematococca mpVI 77-13-4]}	{NA}	{NA}	{NA}	{NA}	{GzZC073 I1RXV2 Gibberella zeae (related: Fusarium graminearum) Unaffected pathogenicity}	{NA}	{NA}	{IPR007219; Transcription factor domain, fungi}	{GO:0003677; DNA binding; molecular_function GO:0005634; nucleus; cellular_component GO:0006351; transcription, DNA-templated; biological_process GO:0008270; zinc ion binding; molecular_function}	{NA}	{NA}
Scaffold1	645767	647122	Gene	-	FW16_GLEAN_10012349	NA	ATGCCCCGAGCCCAGACCCAGGACTTGACTAACATTTCGCTCAAATCAACGCCTCAACACCACGAGAATCCTTCCAGCCTCATCACCACTACCGTCGCCCGCCGTGCTGACCTCTCCCCGCCCCCGACGAAGCCCGCGCCTGCGGCACACAAGAGGCGATCGCAAATGACGGGCCCAAACAAGATTGTGAAACGCACCGGACGAGACTCTAGGGGAGTTTCGCGCCCTTCGTCCGGTGGCGCTCTCTGCAAGACTTGCACGCCATGTCGCCAGAAGAAGGTTCGCTGCGACGGCGCGCGACCCCAGTGTATCGAGTGCAGCACAAACAACCTGGCCTGCGTGTACCCTCACGATGCCCGACGTGAGCCCCGTCCCTCTCGTGCCCGTGTGCAGAGTCTG…	MPRAQTQDLTNISLKSTPQHHENPSSLITTTVARRADLSPPPTKPAPAAHKRRSQMTGPNKIVKRTGRDSRGVSRPSSGGALCKTCTPCRQKKVRCDGARPQCIECSTNNLACVYPHDARREPRPSRARVQSLEATIATMLDHMKAAGILTPEMQAAWTAELMDADHPSRASQDYTTHGLSRLASTAAIASPLPTPTASTAAQEMGASFLSSPPRSSVGPTDGETKPRLDSFNTILSRTNAPVDSTELAPAKLVPRPISNDGNGDGTGLSPSEARVAGVFHENGYVSAVHGLASIMNPTSAPQHRENINTMTRKGDDAISASKARLISNAALQRQREARMFRNPRDLMDLDGVDPELAKHLLDLHFNRQHYAYLISYRPAIMDSLASGGGPFANKLLLN…	{predicted protein [Nectria haematococca mpVI 77-13-4]}	{NA}	{NA}	{NA}	{NA}	{GzZC073 I1RXV2 Gibberella zeae (related: Fusarium graminearum) Unaffected pathogenicity}	{NA}	{NA}	{IPR001138; Zn(2)-C6 fungal-type DNA-binding domain}	{GO:0000981; RNA polymerase II transcription factor activity, sequence-specific DNA binding; molecular_function GO:0005634; nucleus; cellular_component GO:0006355; regulation of transcription, DNA-templated; biological_process GO:0008270; zinc ion binding; molecular_function}	{0.999999997923288 true}	{NA}
Scaffold1	650063	650113	Repeat:TRF:TandemRepeat	+	FW16_TR0079	ID=FW16_TR0079;PeriodSize=17;CopyNumber=3.0;PercentMatches=100;PercentIndels=0;Consensus=CAAGCCTCAGCGACAAA;	CAAGCCTCAGCGACAAA	NA	NA	NA	NA	NA	NA	NA	NA	NA	NA	NA	NA	NA
Scaffold1	650794	652374	Gene	-	FW16_GLEAN_10012350	NA	ATGCCCGGAACTCCCTCTAGCACGGGCTGCGAGGCCTGTAGGAAGCAGAAGAAAAGGTGCGACAAAGTCCAACCAAAGTGCGGCCGATGCAAACGACTATCCATCAATTGCGTTGGGAATGGCGTCAAGCGATGGAAGTTTCAGTCTTTTGGAGTTGAGGATCAGCGATTGACTCCGACACCGAGAAAAAGTCCCAGCAATGGCAAGACAAGAGTCGCGTCGTCGCTCGTCCACATCCTCGGCATCGAAGACATTCGATACGATCTACGTGCCTTTGGAGGCAAGCTCATCCCCGACCTTCCACAACAACTGGGCTCCAGTCCAGCCCTCGACGCCTGCGTGTCCGCCATGGTCGCGCTATACAGATCTCGTCAATACCAACAATCCAAGGTGGATGCT…	MPGTPSSTGCEACRKQKKRCDKVQPKCGRCKRLSINCVGNGVKRWKFQSFGVEDQRLTPTPRKSPSNGKTRVASSLVHILGIEDIRYDLRAFGGKLIPDLPQQLGSSPALDACVSAMVALYRSRQYQQSKVDALSKYGEALAATRKSIEDPSEPVVTKMRTVSVMYICHSWLDRKHAEQHREMISHLFREAVEAGKAEDIEPEYFQGLTQLAVLANILNPRFELGPWFWNACKNTGPRPFRYHQGTFLSLEPTTMAEAAIYIRSPRRYQYQLRCMYNLVQSEKARIRQLVTFATMATMTPKAPPMAMRVLSSYRFAWGLLLGLGSILNHVLRIFDQDPELLMESHQYVDEAIVLTEQTAPSRPNGAAFTPDYLKMVWASITDSYRSAEIEAILLDYEND…	{hypothetical protein NECHADRAFT_101789 [Nectria haematococca mpVI 77-13-4]}	{NA}	{NA}	{NA}	{NA}	{GzZC163 I1RXV1 Gibberella zeae (related: Fusarium graminearum) Unaffected pathogenicity}	{NA}	{NA}	{IPR001138; Zn(2)-C6 fungal-type DNA-binding domain}	{GO:0000981; RNA polymerase II transcription factor activity, sequence-specific DNA binding; molecular_function GO:0005634; nucleus; cellular_component GO:0006355; regulation of transcription, DNA-templated; biological_process GO:0008270; zinc ion binding; molecular_function}	{0.999410863797183 true}	{NA}
Scaffold1	652938	652977	Repeat:RepeatMasker:Transposon	-	FW16_TE0045	ID=FW16_TE0045;Target=CR1-2B_CPB 1076 1115;Class=LINE/CR1;PercDiv=17.5;PercDel=0.0;PercIns=0.0;	NA	NA	NA	NA	NA	NA	NA	NA	NA	NA	NA	NA	NA	NA
Scaffold1	654458	655252	Gene	-	FW16_GLEAN_10012351	NA	ATGCTCTTCCCACTGTTTGTACCTACTCTTCAGGACCCCTACTCTCTTGGAGAAGGATCTTGGAGACCGGATAGTCCTATAGAGATTCCTCACGAGGTGGCTCTCATGGGTCTCCCTCAAAACATACAATTCACCTGGATGAACTCTTCCTCCAGGATGGTTCTACAAATCGCCGCCCCCGGTTCATCAGCTTTATACTCTGCCGACATGCCTCAGGGTTGGAACGGTCCAACGATTCTCTACGCTGGTTCAAGAGTCCAGGGCAGTCCGATGCTCTACGTCGAAAGGTCCGGCCATGAATCAACCTTTCACCTGCCCGGTGTCCCGAGTTGCGGCATCATGCCTTGCCAGATCGTTCTGCAGTGCGAGTACGCCGACCCTGTTACCTGGTTCAGGTTC…	MLFPLFVPTLQDPYSLGEGSWRPDSPIEIPHEVALMGLPQNIQFTWMNSSSRMVLQIAAPGSSALYSADMPQGWNGPTILYAGSRVQGSPMLYVERSGHESTFHLPGVPSCGIMPCQIVLQCEYADPVTWFRFTMVVGDGTNNHFETFEWRRSTKSAGKWKLTRLGPGGEEDMSQQWYPSPYGQEYYGSPAATDAGSSSRKETVAILSEEKPSSRSNHRSKVGGFQFKGSGATSELGYHWALMAAMSGILILQLIGAGESSASG	{hypothetical protein NECHADRAFT_85510 [Nectria haematococca mpVI 77-13-4]}	{NA}	{NA}	{NA}	{NA}	{NA}	{NA}	{NA}	{NA}	{NA}	{NA}	{NA}
Scaffold1	658930	662835	Gene	-	FW16_GLEAN_10012352	NA	ATGTATAACCGCGAGTCCAAGATTATGCGCAAGCTGCTCGGCAAAGCCGCTCCCGAAACTCCAGCCGGCGACCCGAGCAACCTCTCCATCACCAGCGCGCCCGCGTCCACCATCGGGGCAGCGTTCCGCCCAACCAAGTCGCAAGATGCCGAGTATAAAGCAGGCGTGCCGATCCTTAGCCTCGATGTATCCCCCGACCGACGAGCGGCTGTTCTCGCTGGCGCGCACATTCTCAAGACGGTGGTCCTGGACGATCCTCACAACTTCAACTTCAACTTTCGCGAAGGCGTGGACCTGAGGGCTGTTATAACCGCACAACCTAATACTTCAAAGGGTAGTCAGGTGGCAGATCAACTCAGCATACGGGATGTGAAATGGCACGGCGGGTCGACCATCTTC…	MYNRESKIMRKLLGKAAPETPAGDPSNLSITSAPASTIGAAFRPTKSQDAEYKAGVPILSLDVSPDRRAAVLAGAHILKTVVLDDPHNFNFNFREGVDLRAVITAQPNTSKGSQVADQLSIRDVKWHGGSTIFTACANGKIFAYDVARVGSGAAEPLEYIQMQEDSRQVTTLDVNPHLKSWLLSGSQDGIARVFDTSTAVPGRSGGVTFRQRFAPLKCIDPVRQVKWSPKVGHEMACCTEGGVVLKWDVRQPARPLLRINAHEKACASIAWHPDGNHLVSGGADTKLHAWDLGNTADKRQKPKWSVTTPAPIFSIAWRPGLWSATAQNKRVAQVAVSYDDTSSRRYGTSAVHIWDLARPTMPYKEIERFDTSPAALLWQDQDMLWTVGSDGLFTQCDVA…	{hypothetical protein NECHADRAFT_63910 [Nectria haematococca mpVI 77-13-4]}	{K20408 WDR24 WD repeat-containing protein 24 -- Environmental Information Processing--Signal transduction--mTOR signaling pathway}	{NA}	{NA}	{NA}	{NA}	{NA}	{NA}	{IPR001680; WD40 repeat IPR015943; WD40/YVTN repeat-like-containing domain IPR017986; WD40-repeat-containing domain IPR019775; WD40 repeat, conserved site}	{GO:0005515; protein binding; molecular_function}	{NA}	{NA}
Scaffold1	664657	665511	Gene	+	FW16_GLEAN_10012353	NA	ATGCATCAGCCTCAGGACAGCGAGGGCCTTCAGGTCGACACACATGCCCAACAGGCGGCCAAGGCTCCAGAGGTCGCTCAATATGGGCCAGATGGCAATCCCTACTATCTCCCTCCTGGATACCAACCGCCTTCAGGCCAAAAGACTCAGCGTGTTCCCTTTGGTCTCGGTGTGTGGACGTTTGCTGCTCTCGTCGCCCTCCTTACTGCCATTGTCGTGGGAGCTGGTGTAGGAGGCGGACTTGGTGCAGCTCTGGCTAATGCTAAATCCGACAACGACTGCTCTGCTGCTACTGCTGCCTCTGCCGCTCCTGTAGAGACAAGTACACCAACAGAATGCTCAGCCGCCCCCGAATCAACCACGACTTCCGCCGAAAATGATACCGCACCCTACGTTCCC…	MHQPQDSEGLQVDTHAQQAAKAPEVAQYGPDGNPYYLPPGYQPPSGQKTQRVPFGLGVWTFAALVALLTAIVVGAGVGGGLGAALANAKSDNDCSAATAASAAPVETSTPTECSAAPESTTTSAENDTAPYVPRPADEVQLLELDCPKDKSQSTSFKSSKGYDFKWWCGVNAPAGNEAEEGGVISDVSPLIAYTLQDCLNACSAMIDKDENEGSGVKCRSVVFGKRMSEELGNWGVNCWLKNGTKTKGSEWGFKDDWYAYAERSD	{hypothetical protein NECHADRAFT_85512 [Nectria haematococca mpVI 77-13-4]}	{NA}	{NA}	{NA}	{NA}	{NA}	{NA}	{NA}	{NA}	{NA}	{NA}	{NA}
Scaffold1	666458	667204	Gene	+	FW16_GLEAN_10012354	NA	ATGTCAATCAGCTCCTGTTGCACCAAAGGTTTCAAATGGGATGGAGAACCCACTGGCCGAACTGAACAGCTCGCGGATCTGGATTGTTATGTGACGGGCGAAAACTCCAAGGCCGCAGTTCTCATCATTCACGATCTTTTTGGCTGGACATTGCCAAATATCCGTCTCTTAGCCGATCACTACGTCAAAGAAGCCGATGTGACAGCCTACGTCCCCGACTTTTTCCAGGGTGATTCTCTTCCTCTTGATCTTCTCACGGCAGAGAAATGGGGTGAAATGGACATGCCGGGGTTTCTGACACGAAACTCGCGCGAAATCCGCGAACCACAGATTTTCGCCTTCGCGAGGGCTCTTCGTGAGAAGTACGAAAAGCTGGGTGCAATTGGCTTTTGCTATGGC…	MSISSCCTKGFKWDGEPTGRTEQLADLDCYVTGENSKAAVLIIHDLFGWTLPNIRLLADHYVKEADVTAYVPDFFQGDSLPLDLLTAEKWGEMDMPGFLTRNSREIREPQIFAFARALREKYEKLGAIGFCYGGWAVFRLGAREHVPPLVDCVTSAHPSLLKAEDIDGVNVPVQMLAPEFDPVYTAELKLHTFQKLQAAGLPFDYQHFPGHAHGCLVRGDKEREGERAAMERGKNAAVAWMRLFLHDE	{hypothetical protein NECHADRAFT_85513 [Nectria haematococca mpVI 77-13-4]}	{NA}	{NA}	{NA}	{NA}	{NA}	{NA}	{NA}	{IPR002925; Dienelactone hydrolase IPR029058; Alpha/Beta hydrolase fold}	{GO:0016787; hydrolase activity; molecular_function}	{0.976543069561845 true}	{NA}
Scaffold1	667337	669117	Gene	-	FW16_GLEAN_10012355	NA	ATGGTCGGGCTATCAAACCCTTATCATCGCACCGAGCACAACACCATTTTCATTGGTGAGCACACAGCACCTACGCAGGCCTGGATCAGCTCGGCCATTCACTCGTCCGCTAGAGGAACTATCCAGCTTCTTCTTGAGCTTGGCATGATTGATGAGGCAAAGAAGGTGAACGAGGAATGGATGGGGAGATGGATCAAGCATCAGTAA	MVGLSNPYHRTEHNTIFIGEHTAPTQAWISSAIHSSARGTIQLLLELGMIDEAKKVNEEWMGRWIKHQ	{hypothetical protein V500_02836 [Pseudogymnoascus pannorum VKM F-4518 (FW-2643)]}	{NA}	{NA}	{NA}	{NA}	{NA}	{NA}	{NA}	{NA}	{NA}	{0.999997751774024 true}	{NA}
Scaffold1	669909	671943	Gene	+	FW16_GLEAN_10012356	NA	ATGAATTACTGGCGGTATATGGTGGCGGCGGCCCTCTTGAGGCCTTCTGTGGCCTCTGCATATTCGTTTTCAACCACCGGAACGACCCTGCAGCTCAATGGCATTTCTTACTACTTACCGCCTCATGCAGTCGGAAAAGTCTCGACGGCCGTGTTTGAGGTTGATGAAAGCATTGGGCTGCTTCCAATTACTGTTCTCAACACAGACGAACAGTCATTGAGTCTTGATGATGTCAATAACATCACGGCAACGTTTTCAGAGACGGATGATGTTTATCAACTTGGTTTCGCCCAAAGTTTCTACGTACAAGGAAGGAGTGCAAATAATGATAGAGGTGATGTTACGGTGCTGGGTAACTCTACCGCTTTTTGGGTCTCCAAAGCTCAGCATGACAACCCT…	MNYWRYMVAAALLRPSVASAYSFSTTGTTLQLNGISYYLPPHAVGKVSTAVFEVDESIGLLPITVLNTDEQSLSLDDVNNITATFSETDDVYQLGFAQSFYVQGRSANNDRGDVTVLGNSTAFWVSKAQHDNPLPDGPYFVSTTGRIYQAYRLYADVQGAFSESSILNQDGSYSVLPANLAGQSLAVAVPSRLYFTKTTEKPLAGVRLGVKDIFDIQGLKTSNGNRAWYHLYPAANRTAPAVQNLLDAGAVIVGKMKTSQFANGESATADWVDYHAPFNPRGDGYQDPSSSSAGPAAGVGECHGMVSLDDTMPLSPRFDTAGLFSRDPALWKTAAQVLYGTNISFNDSYPSNVFTIGFPTRAKSELDIILTHFLANLTNFLSAKANPFDLEEHWDSTNP…	{hypothetical protein NECHADRAFT_50177 [Nectria haematococca mpVI 77-13-4]}	{NA}	{NA}	{NA}	{NA}	{NA}	{NA}	{NA}	{IPR000120; Amidase IPR023631; Amidase signature domain}	{GO:0016884; carbon-nitrogen ligase activity, with glutamine as amido-N-donor; molecular_function}	{NA}	{Histoplasma capsulatum}
Scaffold1	672203	673756	Gene	-	FW16_GLEAN_10012357	NA	ATGTTCGGAAGAGACACACCTTCCCGTCAGGAACAGTCCCATTACTCTCAGCGAGGTCCGGAGAGACAAGGTTACGAGTACGAGATTGACAATGAGGAATCCTATTACCAAGCCAACAACCGCGGCCAGCCCAAGGCCCACGTCCCCGGTCCGAGCGGTCAAAAGCATCGTTCCGGGCGCTCTTCAAATCCGCTGCCTCCGTCCAGCCGCAGCGGCGAGTCATCCGGATATTCTGGTGCCTCCGCTGGAGGTGATCCCAGATACGATGACGGATTTCGCAGCTCACACAAGGCAACACCACGGAGGTCTATTCCCCAAACCTTCCTTGATTATCTCTCGCCAAATGCCAATACTCGTCATGATGATGTACCACATAAGCCGTCTCGCGAACAACTGAAT…	MFGRDTPSRQEQSHYSQRGPERQGYEYEIDNEESYYQANNRGQPKAHVPGPSGQKHRSGRSSNPLPPSSRSGESSGYSGASAGGDPRYDDGFRSSHKATPRRSIPQTFLDYLSPNANTRHDDVPHKPSREQLNREIESLQKGNKNTRRSSTELEERQESRLGHQEHDDSIRQQFNNVFQPIKNWSAKFCMGPSQPINMSGISPAVAPLIQRSLPGMRSLDELPDFLPVGDKKRRRMFIRGWVALNVSLRVLGDFNREEFETDLWLPKKERDAIRNLEANLMPSGEEISQSSYHEWRALTFAFLDKTFDSRPWTQDSTETLNDAVRRTLKVIMPMASPSADLPELERTLCENVFVPAVELSQVLRRQRAHWYSRFPCIEAANDPLGDDCIQAYPFQPDQM…	{NA}	{NA}	{NA}	{NA}	{NA}	{NA}	{NA}	{NA}	{NA}	{NA}	{0.997214468705654 true}	{NA}
Scaffold1	674192	675141	Gene	+	FW16_GLEAN_10012358	NA	ATGCTGCGGACCGTATTCGATCACGTCTGCGGTCAAATCGACACTCTGGTGCAAAACCAGATCGACGAGGTGGCTTCCAATGGCCTTGCGGTCAAAGCCATCCTTCTCGTCGGTGGCTTCGGTTCAAGCAAGTATCTCCACCGTCGACTGGAGCAGTCATACTCGTCACAGGACATCTCCATTCTCCAAGTCGATGGAGCGTGCTTGCATTGGGGCCTAGAACATGCGAATGGGCAGCCTGGTGCATCAAAGGCCCCAGCACCTACCGTCACGGGGAGGATCTCAAAGTACAGCTATGGAGTACCTGTCTCCATTCCCTTTGAACCTTCCCGGCATCTCTGGGCTGATCGGTTTCTCGATCCAGCGACGAACAAGTACTATGCAGGCAACCAGATGCAA…	MLRTVFDHVCGQIDTLVQNQIDEVASNGLAVKAILLVGGFGSSKYLHRRLEQSYSSQDISILQVDGACLHWGLEHANGQPGASKAPAPTVTGRISKYSYGVPVSIPFEPSRHLWADRFLDPATNKYYAGNQMQWLLRRAKVNEGSILSVNVLVSVHGVGWTSSGKRDFEQSLYYCQDNDPPSRMNDNVKQLCTVNFSVDESKIWLERSYRSEAVPGKWRDMTLDLMVLLGNATLDYVVKYRDEFVGAVEANYVEQLS	{hypothetical protein HIM_10776 [Hirsutella minnesotensis 3608]}	{NA}	{NA}	{NA}	{NA}	{NA}	{NA}	{NA}	{NA}	{NA}	{NA}	{NA}
Scaffold1	674453	674483	Repeat:RepeatMasker:Transposon	+	FW16_TE0046	ID=FW16_TE0046;Target=L1-1B_LA-5end 1117 1148;Class=LINE/L1;PercDiv=3.2;PercDel=3.2;PercIns=0.0;	NA	NA	NA	NA	NA	NA	NA	NA	NA	NA	NA	NA	NA	NA
Scaffold1	675658	675760	tRNA	+	tRNA_0034	Type=Leu;Anti-codon=AAG	NA	NA	NA	NA	NA	NA	NA	NA	NA	NA	NA	NA	NA	NA
Scaffold1	676162	676885	Gene	+	FW16_GLEAN_10012359	NA	ATGTCTGAAACACCAGAGCCTGAGGGCCAGCGAATTCGGCGCTCTATCGGAACCTCAAGGGCAACGCCGAAGAACGCACGCATTGCTTGCCGAAAGTGTCACGCTCGCAAAGTGAAGTGCTCAGGCGGTACTCCCTGTGCCAACTGCCTTCAGGCCAATATTGGCGCCGAGTGCTCCTATCCAAGACGCATTAGACGAGTGAAGGTCGATCAGAGCTATATCGATGAGCTACTAGAAGAGATTCACAGTCTTAGAAAAGCGGTTCATACCCCTGAAGCCGCCAACTCGACCTCGTCTCGGCGTCACGAGACCAGAGCTCAGTCTTTCGTCTCAGATGGCGATGTTGTCAACCAGGAATCACCTGCCGCCTCCGAAGTAAACGTCGACACGGGCGCATTA…	MSETPEPEGQRIRRSIGTSRATPKNARIACRKCHARKVKCSGGTPCANCLQANIGAECSYPRRIRRVKVDQSYIDELLEEIHSLRKAVHTPEAANSTSSRRHETRAQSFVSDGDVVNQESPAASEVNVDTGALGRHPESTVVVDQTRLAPETDDSIRNPILEDRPWFFSLTPEMPMLIEEAADAPFATRFRQELSGKSQRRTAM	{NA}	{NA}	{NA}	{NA}	{NA}	{NA}	{NA}	{NA}	{IPR001138; Zn(2)-C6 fungal-type DNA-binding domain}	{GO:0000981; RNA polymerase II transcription factor activity, sequence-specific DNA binding; molecular_function GO:0005634; nucleus; cellular_component GO:0006355; regulation of transcription, DNA-templated; biological_process GO:0008270; zinc ion binding; molecular_function}	{0.981546734432570 true}	{NA}
Scaffold1	677050	678526	Gene	+	FW16_GLEAN_10012360	NA	ATGTGTGATCTCGTATCTGAGTGCAAGCTCTTTGTCCTGTTTGCATTGGGCGAGGTTTACTCGACGAGGACATCGCCAACCAAGGACAAGAACCAACTTCCTGGTATCGCGTACTATAAACGCGCAAGCCGGTTCCTCCGGGTTCTCACTGAACAGCCTCGTATTGACTGCGTTGAAGTTATCTTGATGCTGTCGCTATATTCTCTGGCTATGAACCGGCGGTACAACGCATACTGCATGATTGGATCTGCTGTCAAGTTCAGCACCATGATCGGCCTACACCAAAATGTGCCCTTGTCTCTGATGCCGGACCGTGAGAAGCAAGAACACCGGAAAAGAATATGGTGGTCGGTGTATACTCTTGACCGCTTTTGGGGAGCTCAGATCGGCCAGCCAGTT…	MCDLVSECKLFVLFALGEVYSTRTSPTKDKNQLPGIAYYKRASRFLRVLTEQPRIDCVEVILMLSLYSLAMNRRYNAYCMIGSAVKFSTMIGLHQNVPLSLMPDREKQEHRKRIWWSVYTLDRFWGAQIGQPVSIRDEDIDVDPPSIEGLSSESAAEDFADAEYLTANYRLTNLAAQIASLIYSRKNQRTSFSSRVQQALRDLTSWLQALPDSLRAAMEELPPNATAPITALHLSFNQCLIRAARPIVLYVFRMRREARKSIDEDRPPIGEVALTLSDACIQCARRSCRLLVESWINGSFPTFDVSYVHHLFSSSIVLAISSLSQTNESQSDSDDFDAAMQILKQLDESGNFAAREFLKSMEATRAALDSITAERNQAGQDSREPDSMTMRGGPFSFHD…	{hypothetical protein NECHADRAFT_85516 [Nectria haematococca mpVI 77-13-4]}	{NA}	{NA}	{NA}	{NA}	{GzZC028 I1RGG4 Gibberella zeae (related: Fusarium graminearum) Unaffected pathogenicity}	{NA}	{NA}	{IPR007219; Transcription factor domain, fungi}	{GO:0003677; DNA binding; molecular_function GO:0005634; nucleus; cellular_component GO:0006351; transcription, DNA-templated; biological_process GO:0008270; zinc ion binding; molecular_function}	{NA}	{NA}
Scaffold1	678978	680105	Gene	-	FW16_GLEAN_10012361	NA	ATGTCTCCCTGGAGTCCTCGGCGGCTGCTCTCAACAAGGCAGCCGAGCCAAACCCCGAGTCGGCGAACCAATTTGAAAATCGAACTCGAAACTCCGACCCCCATCCTTCATGGATATTCAAACAGTAGCAGCGACGCCTACATCTCCGGACGACTATTGTTCAACACGGAAGAGGCTATACAAATCGAAAGCCTCGATGTTACACTGCAACTTCACGTTCGGTACAAACGTCCTCGGAAAAAGAATTGCGCCAGCTGTACACAGGACTTGATCGAAATATCCCAGCAGAGTGTCATATCCACTCTAACACCACTACCAAAAGGGCAACATGACTTCGACATGTCCTTCATCATCCCAGGCCACCTTCCCGTCTCCATGGACACGCCACTTGCGACAGTA…	MSPWSPRRLLSTRQPSQTPSRRTNLKIELETPTPILHGYSNSSSDAYISGRLLFNTEEAIQIESLDVTLQLHVRYKRPRKKNCASCTQDLIEISQQSVISTLTPLPKGQHDFDMSFIIPGHLPVSMDTPLATVEYEVYAKAMCTEREPVVSKKTFKVERILEAESNKQLHTYNFNSTNMIATLCLNNVIRPTGANSVSLRIDNITSGLAIGLEVWKLRKVTWKLEESVSIALPICPSHPATQSPSEGTNNDPSQQSETHLLGKKSLRHGWEEHANESQPHITFSFDYSLNKVGAETIYACEESAGPQVTHALLVELHLEKHFVLPESPWMTSPPRAETTLRITRPVVLTELVEPSVPPAYGNSADSPPEYADVGY	{hypothetical protein NECHADRAFT_50344 [Nectria haematococca mpVI 77-13-4]}	{K20059 LDB19, ART1 arrestin-related trafficking adapter 1 -- --}	{NA}	{NA}	{NA}	{NA}	{NA}	{NA}	{IPR014756; Immunoglobulin E-set IPR024391; LDB19, N-terminal}	{NA}	{0.999999993206444 true}	{Candida lusitaniae}
Scaffold1	680733	682516	Gene	-	FW16_GLEAN_10012362	NA	ATGACACGCCTCTCTCGCTGGCTTCTTGCACCAGTCTTCCTCCTCGGGCTATCCCAGGCAAAGCCCGTTGACAACAATCTCAGCATCCGAGCAGACACGATCAAATGGAAGAATTGTCTCCTCGGCAAAAACCAGACTGTTACCAGACAATGTGCCAAGCTCAAGGTACCCCTTGACTACACCGACCCAGACAACAAGAAGGAAGTTGCCCTCGACCTCACAAAGATCGAGGCCCTAAAGAAACCTTCAAAGGGCTCCATCCTCATCAACTTTGGAGGTCCAGGAGACCCTGCTCGTGTCAGTTTCGGGTCGAACCAGATGGCCTTGATGCTGTTAGGCCTAACAGGAGGTGAATACGACCTCGTCGGCTTTGATCCACGTGAGATCTTTGCTGAAACA…	MTRLSRWLLAPVFLLGLSQAKPVDNNLSIRADTIKWKNCLLGKNQTVTRQCAKLKVPLDYTDPDNKKEVALDLTKIEALKKPSKGSILINFGGPGDPARVSFGSNQMALMLLGLTGGEYDLVGFDPREIFAETCALKQNKTGQFLGTSFVARDMMKIVDALDEDGMLRYWGMSYSTYLGAVAASMFPDKIDKMMLDAVVNPFDWRINHDFESLTDTDASLSRLCQECVEARDVCPLTGKLNAKDLEKKLYKFFDDLRLEPMVFQGVILDYKSIKASLYANLKYPENWQLMSKILDAMMKRDSKLLEALGGDGGGGGSTTTKESQWGTRCSDMTGQTDDIHDVIPILNKRWDTSRFAADVTEDVVMRCSRWKLPAKERYEGDFKAKTKNPVLVIGQTSDP…	{hypothetical protein NECHADRAFT_85518 [Nectria haematococca mpVI 77-13-4]}	{NA}	{NA}	{NA}	{NA}	{NA}	{NA}	{NA}	{IPR000073; Alpha/beta hydrolase fold-1 IPR013595; Peptidase S33 tripeptidyl aminopeptidase-like, C-terminal IPR029058; Alpha/Beta hydrolase fold}	{NA}	{NA}	{NA}
Scaffold1	683696	684666	Gene	-	FW16_GLEAN_10012363	NA	ATGTCGCCCTTCAAGAACGTCGCTATCCTTGGTGGAACCGGATCTCTGGGAGACGTTCTTATCCCCGCCCTGCTCAACGCCGGCTTCGACGTTACCTGCATTACTCGTCCTGGGAGCTCAGCGGTACTCCCGGCTGGTGTCACCAAAAAGACGGCCGACTACACCGACTCTGAAGCCCTCACCAATGCTCTCAGAAACCATGATGTTCTCGTTGAAGCCTTCAATCCTGCGGCTGCCATTCATCAGGGGCTTATTGTTCGCTCGGCCCTCAAGGCTGGTGTCAAGCACATCATCACTCCCGATTTCAGTGGTGACACTTTCCATCCCCGTATTGGAGAACTTCTCATCTTTGAGCCCAAGCTACGCGCCAAGCGAGAGTTTGAAAAAAATCATTGCCGA…	MSPFKNVAILGGTGSLGDVLIPALLNAGFDVTCITRPGSSAVLPAGVTKKTADYTDSEALTNALRNHDVLVEAFNPAAAIHQGLIVRSALKAGVKHIITPDFSGDTFHPRIGELLIFEPKLRAKREFEKNHCRVRGSTVLDFHHCRAMKKISRYGSGDQKCSMSRRALNAEALVAVLQDPEKYQNRPAYFASHTVSTNQLIYIIKDLGLEGWSVTDLPIGGLYQEALKLWEEDTANGVENRLGSKAYPMLSTVALLDENNRYGSDFSDKVEPGWDEGEDALKESLKKLLE	{hypothetical protein NECHADRAFT_85521 [Nectria haematococca mpVI 77-13-4]}	{NA}	{NA}	{NA}	{NA}	{NA}	{NA}	{NA}	{IPR008030; NmrA-like domain IPR016040; NAD(P)-binding domain}	{NA}	{NA}	{NA}
Scaffold1	686122	686686	Gene	+	FW16_GLEAN_10012364	NA	ATGGGCATCGGAACCGAGGAAGACTATCATTCAATCGACAGTAATCTTGAAAGTATGTTAGATCATCTACTTTCCCACAAGGACAGTTATTCTGGATCATACTGCGATCCTACGACTATGGCACTTTGCTGCCTTTTCATCATCCGCCAAGAGCGCGTGAGAGAACTAAAGACTCAACCTGGTTCCAAAGCGGACTTGGCTCTGCAGGCCTGTCGTCGCATGGTCTGGGACACATGCAGAGAATCCCTCCAGAGTAATAAGGGGGCTGATGTAACTCGACTGTCTTTTATCAGCATTTTCTGCGTATTCCATTGTGTGTCTGCACTTGCCGACCAGACAGAAAGCGCCCCTACCTACGACGAGATTGATCAACTTGTTCTGACACTACGGATGTTTGCT…	MGIGTEEDYHSIDSNLESMLDHLLSHKDSYSGSYCDPTTMALCCLFIIRQERVRELKTQPGSKADLALQACRRMVWDTCRESLQSNKGADVTRLSFISIFCVFHCVSALADQTESAPTYDEIDQLVLTLRMFAQRWTVGYKYLNRIIARAQSH	{NA}	{NA}	{NA}	{NA}	{NA}	{NA}	{NA}	{NA}	{NA}	{NA}	{NA}	{NA}
Scaffold1	687080	687738	Gene	+	FW16_GLEAN_10012365	NA	ATGCCTCAGCCTGAGGTAGAGGTGTACAGTCAGCATTTGCTGCATGACGCTCTCCACATCCTGGGGAAGTGGGAGGTGCTCGAAAATGCTCAAGACAAAAAGGCCATCTTGAGCAAGTTTCCCCGGCAGCCACAAATGGAGACATCCCAGTCTGGTGCTGAGAGAGGATGGGCGAGTTTCGAGGGCGAATATATCACGGGCGTGTCGGGCAAGGCAACTATATATGCCCGAGGTGTAGTTACGAATGGCAAAACTGGAACGAAAAGCACCATCTCGATCGCTCCAGATGACTACTGGGAGATTCGTTACGACTATGACACTGCAAAGGGATCCCATGTCAACGTCAAGGTAGGAGGCAAGGGAGAGCACAAGTTCGCTGTTATGTTTCCACCCGATGAC…	MPQPEVEVYSQHLLHDALHILGKWEVLENAQDKKAILSKFPRQPQMETSQSGAERGWASFEGEYITGVSGKATIYARGVVTNGKTGTKSTISIAPDDYWEIRYDYDTAKGSHVNVKVGGKGEHKFAVMFPPDDHKRGFKTAPGYYFDAIIDQSSTVGFYKGMDDASLAYCAEELVKVYHLKTKDSCLDLQCGGAL	{predicted protein [Nectria haematococca mpVI 77-13-4]}	{NA}	{NA}	{NA}	{NA}	{NA}	{NA}	{NA}	{NA}	{NA}	{NA}	{NA}
Scaffold1	688053	689486	Gene	+	FW16_GLEAN_10012366	NA	ATGACTCAACCGGCCGCGCCTTGGCATGGTTGGCCCAACGAACCGGCCTCAATCGAGCGACTACCACCTGAGCTTCTCCTCCCCATCGTCAGCAGCCTACCTGGCCTCGACACACTCTGGAACCTAATGAGGGCATCACCAAACACGCTCCGTCTTTTCAACTGCAATGCGAACACCATTACTGAAGGAATACTTTCCGGCCCGAACTCCATACTGCCATCAAATGTCCAAGAACTCGTTCGCGGAGTTATTCTTGCGCGATCCAAATCCCTTCCTTTTAAGAATCTAAACGACTTTCAAGTCCGTCACATGTTTGGACTCTTTGATCCTTCCATGGCAAAGGAAACAGAGCTCATAACTCTCGGGCCTGGAACTTTATCAGTCTCAAACCCACCGGTA…	MTQPAAPWHGWPNEPASIERLPPELLLPIVSSLPGLDTLWNLMRASPNTLRLFNCNANTITEGILSGPNSILPSNVQELVRGVILARSKSLPFKNLNDFQVRHMFGLFDPSMAKETELITLGPGTLSVSNPPVAVLRSVVATAYQISALSQACLASCLERTRALRVMHPIDPKICYTDDSDRPNKIVRAFDRKYPGTPAKMVDAGQPTWVEEMRAVRAIWVIQMVGEMRRLSSNKADMIDWPDKDIDRLNKLDLAKFFRIYRADYDGQEITSAEEYLKTLGEVTHDVYHRLPRPPPASPVTRWTTALPIPEETTWVVRGYVLNGEFHRLHPGSSLPAGAKRWKTPKYSKDHSWGRTDTALNKKSYGVKFFRDLATTEAGPGESPICGVEFDSFRPLGFA…	{hypothetical protein NECHADRAFT_85524 [Nectria haematococca mpVI 77-13-4]}	{NA}	{NA}	{NA}	{NA}	{NA}	{NA}	{NA}	{NA}	{NA}	{0.999958730387877 true}	{NA}
Scaffold1	689560	689611	Repeat:RepeatMasker:Transposon	-	FW16_TE0055	ID=FW16_TE0055;Target=rnd-4_family-19 6 57;Class=Unknown;PercDiv=17.3;PercDel=0.0;PercIns=0.0;	NA	NA	NA	NA	NA	NA	NA	NA	NA	NA	NA	NA	NA	NA
Scaffold1	693580	693608	Repeat:TRF:TandemRepeat	+	FW16_TR0080	ID=FW16_TR0080;PeriodSize=15;CopyNumber=1.9;PercentMatches=100;PercentIndels=0;Consensus=GTGTTGTTGGTTGAG;	GTGTTGTTGGTTGAG	NA	NA	NA	NA	NA	NA	NA	NA	NA	NA	NA	NA	NA
Scaffold1	693975	698696	Gene	+	FW16_GLEAN_10012367	NA	ATGTACAACACGGCAACATCCAAGTCTGAGGCTGATGCTCAGATTGAGCACATCCGGATAAAATCAGGTGCCGGGCGAGATACAGAACCAACCCGCAACGAAGAGGGCTTGGCTGCGGCCTTAAAAATTCTCTCTGATACGCTCTATCAAAACTCTTCACACTTCCTCCTTGAACTCGTTCAAAATGCCGACGATACTAAGTTCTTGCCCGGGGTGCTGCCTAGCCTTGGCTTGACCTTGTTCTCCGATTCTGGAAACGGATATCTACGAACGGACTGCAACGAAGCTGGCTTCACATTTGCAGATCTTAACGCTATACTTCATGTTGGAAAGAGTACCAAGAAGGGTGCGACCAACGGACGGAGGGGTTATATAGGTGAGAAGGGAATCGGATTCAAG…	MYNTATSKSEADAQIEHIRIKSGAGRDTEPTRNEEGLAAALKILSDTLYQNSSHFLLELVQNADDTKFLPGVLPSLGLTLFSDSGNGYLRTDCNEAGFTFADLNAILHVGKSTKKGATNGRRGYIGEKGIGFKSVFKAADIVHISSGYYEFKLDRNQHLGMVLPIHSTFPSEQRLPDHTQFLLQLRTEKEYTKIQSDLRNIEPQLLIFLKNLRGLNIHFLIHADFLLVASREGLDYDSEWNSALVQAVKSAFLRAVRRFAAVPASPSEGGLRYLWPKYIKHHRHAHDFWNTLHEIILTGLKAEAILESRDHAAGSRRPRELKFMPRKFRFEGEALFDSLSLRAKHLSFNYDGVFEELGLLGVQRIGTFELCEEFSTWVAEVGSAGLDAKPAGWHQHVAS…	{hypothetical protein FOYG_11861 [Fusarium oxysporum FOSC 3-a]}	{NA}	{NA}	{NA}	{NA}	{NA}	{NA}	{NA}	{IPR003594; Histidine kinase-like ATPase, C-terminal domain}	{NA}	{NA}	{NA}
Scaffold1	696773	696826	Repeat:RepeatMasker:Transposon	+	FW16_TE0047	ID=FW16_TE0047;Target=Copia-107_Mad-I 534 589;Class=LTR/Copia;PercDiv=17.0;PercDel=5.6;PercIns=1.8;	NA	NA	NA	NA	NA	NA	NA	NA	NA	NA	NA	NA	NA	NA
Scaffold1	699252	699869	Gene	+	FW16_GLEAN_10012368	NA	ATGTCGGACGAAGCTCTGGAGGCTTTCACTTCCGAAAGCCATGGCCATGACCACGGCCATCGCAATGTTCCTGGGGTTTACGACGTCAATGACTTGGAGGCTGAGGGTATAGATCTTGAGATCGCTATCGAGACCCAGAAAACAGGATGGAAAATCAACAAGTCTTCCGTCACGGTCGAAGATCCGTCCATTCTTAAGCTTCATCTGACTAAACCCCCGGTCAGAAGGATCGATTTGCATTTCCCCCTAGGCGCGGAGGTTACGGCCAGAAACTTGAGGGGAGTAACTATCAAGGACGCACTCGACGCTATTCACAAGGCTTACAGGAAAAGGTCTGACGATGAGCTGGACAAACCTTACTTGGCTGGCTTCGAGTGGGACAAGGAAGAGTCCTGGACG…	MSDEALEAFTSESHGHDHGHRNVPGVYDVNDLEAEGIDLEIAIETQKTGWKINKSSVTVEDPSILKLHLTKPPVRRIDLHFPLGAEVTARNLRGVTIKDALDAIHKAYRKRSDDELDKPYLAGFEWDKEESWTRLVVHLQSQPVTGGFGG	{hypothetical protein NECHADRAFT_102852 [Nectria haematococca mpVI 77-13-4]}	{NA}	{NA}	{NA}	{NA}	{NA}	{NA}	{NA}	{NA}	{NA}	{NA}	{NA}
Scaffold1	700001	700057	Repeat:RepeatMasker:Transposon	-	FW16_TE0056	ID=FW16_TE0056;Target=rnd-4_family-19 2 58;Class=Unknown;PercDiv=14.0;PercDel=0.0;PercIns=0.0;	NA	NA	NA	NA	NA	NA	NA	NA	NA	NA	NA	NA	NA	NA
Scaffold1	700400	702105	Gene	-	FW16_GLEAN_10012369	NA	ATGTCACCAAGGCTTGTTATTCGAATAGGTTCCAAACAGAGCGAGCAAGCGTCCCTTGCCATCCTGCATGGAATCGGAAGTAAGGAGTACTTTCACTTGCTGCGGAAATGGCTGCATGAATCCAGTTCCAGTGCTCGCGAGATCTATCAGCATGATCTTCCATCTCGGTTGATTCACATCACTCGTTCCGAAGATAGATTCAAATTGCGGCTTGTTGAGACGGAAGACTTGTATTTCACCTTACCGCGATACATCACGTTGTCTCACCGCTGGGGCGGCATAGACACGTTCTGTACAACTGCACATAACTTCCACGAGCGGCTCATCGACATTCCATATCTTGAGTTGCCCAAGACATTCCAGCACGCTGTCATTACTACTTGGAATCTTGGAGTTAAG…	MSPRLVIRIGSKQSEQASLAILHGIGSKEYFHLLRKWLHESSSSAREIYQHDLPSRLIHITRSEDRFKLRLVETEDLYFTLPRYITLSHRWGGIDTFCTTAHNFHERLIDIPYLELPKTFQHAVITTWNLGVKYLWIDSLCIIQRNDSEWRRESAKMENVFAYAHCTLAATSAKDCNQGFLSRSAESSVKLTDPDSNPAPSFYIKETENDFNKDVAQGPLNKRAWVFQERVLSRRTIHFTAQQTYFECGSNVWCEAMGPEQSLESPLQKLQLQLFKAGGSSQMEDSLFETCFSQYSSLDITNCRDRPAGIMGLESRLAESYETASLYGILLSSFYNSLFWHRSGDKRMTVIDFPDESVPSWSCMAHEGAIDYGFLPRSFTGSIQFDGAGEGDEDIKLTN…	{hypothetical protein NECHADRAFT_85531 [Nectria haematococca mpVI 77-13-4]}	{NA}	{NA}	{NA}	{NA}	{NA}	{NA}	{NA}	{IPR010730; Heterokaryon incompatibility}	{NA}	{NA}	{NA}
Scaffold1	702445	702501	Repeat:RepeatMasker:Transposon	+	FW16_TE0057	ID=FW16_TE0057;Target=rnd-1_family-2 46 102;Class=Unknown;PercDiv=7.0;PercDel=0.0;PercIns=0.0;	NA	NA	NA	NA	NA	NA	NA	NA	NA	NA	NA	NA	NA	NA
Scaffold1	703203	703265	Repeat:RepeatMasker:Transposon	+	FW16_TE0058	ID=FW16_TE0058;Target=rnd-1_family-2 42 104;Class=Unknown;PercDiv=7.9;PercDel=0.0;PercIns=0.0;	NA	NA	NA	NA	NA	NA	NA	NA	NA	NA	NA	NA	NA	NA
Scaffold1	703281	703407	Repeat:RepeatMasker:Transposon	+	FW16_TE0059	ID=FW16_TE0059;Target=rnd-3_family-130 2 128;Class=Unknown;PercDiv=10.4;PercDel=1.6;PercIns=1.6;	NA	NA	NA	NA	NA	NA	NA	NA	NA	NA	NA	NA	NA	NA
Scaffold1	704951	707490	Gene	+	FW16_GLEAN_10012370	NA	ATGGCCCGGGCACCGAGAATCCCCAACGCCCAGTGGGAGAAGCACAAACCCACCATTGAGAACTTGTACATCTCCCAAGAAAAGAAACTAGAAGATGTCATCAAACTCATGGCAGACAAGCATGGGTTTCAACCCACCAAGGCACAATACGTGCGCAAGCTCGATAGTTGGGGTTTCAAAAAGAACTCTTCCAAAAAGGAGTGGGGGCATGCCGTCGCCGTGGTTCGAAAGCGGAAATTGGAGGGGAAAGAGACGGAACTCCAGATGAATGGCAAAATCATCTCAACCAAGAAGTTGAGAAAGGAGCTCGGCAGATATGCCTACTTGCAGTCATTCTCATGGGCGTCATCCATTGAGCCTGGTAATGATCTTGAAGCAGTCGTTGCCCGTACCCCCCCG…	MARAPRIPNAQWEKHKPTIENLYISQEKKLEDVIKLMADKHGFQPTKAQYVRKLDSWGFKKNSSKKEWGHAVAVVRKRKLEGKETELQMNGKIISTKKLRKELGRYAYLQSFSWASSIEPGNDLEAVVARTPPSSLSSGFIMPNYLPWFQFQDYLVSMLIPRSPPVSIPESPLPVQTWTRILEAKGPHSQFSEWLSRHSVTMPGRLGDDTHVQLQRLSQAQPFLQVVQRVMYLSSNNLLSDQQTDNFLEWVTKSGNIRALKEMINRKESTCQAFACQLLLNAIELGNAELVDAILTRDARPKNSNAMPEDAIAAAVCSGNSRIVQLLLDHLAAVNTSDASRQVDEYLNSRNAGRHGQFTDTFPLSSAIRYGDITMVRSLIDAGADVNYMADTPISALHV…	{NA}	{NA}	{NA}	{NA}	{NA}	{NA}	{NA}	{NA}	{IPR002110; Ankyrin repeat IPR020683; Ankyrin repeat-containing domain IPR025676; Clr5 domain}	{GO:0005515; protein binding; molecular_function}	{0.997163490992191 true}	{Penicillium marneffei}
Scaffold1	705066	705122	Repeat:RepeatMasker:Transposon	-	FW16_TE0048	ID=FW16_TE0048;Target=EnSpm-43_SBi 1910 1964;Class=DNA/CMC-EnSpm;PercDiv=20.0;PercDel=0.0;PercIns=3.6;	NA	NA	NA	NA	NA	NA	NA	NA	NA	NA	NA	NA	NA	NA
Scaffold1	705397	705477	Repeat:RepeatMasker:Transposon	-	FW16_TE0049	ID=FW16_TE0049;Target=EnSpm-4_FV 515 602;Class=DNA/CMC-EnSpm;PercDiv=21.5;PercDel=11.1;PercIns=2.3;	NA	NA	NA	NA	NA	NA	NA	NA	NA	NA	NA	NA	NA	NA
Scaffold1	705602	705657	Repeat:RepeatMasker:Transposon	-	FW16_TE0050	ID=FW16_TE0050;Target=piggyBac-14_CCri 1057 1115;Class=DNA/DNA;PercDiv=26.8;PercDel=5.4;PercIns=0.0;	NA	NA	NA	NA	NA	NA	NA	NA	NA	NA	NA	NA	NA	NA
Scaffold1	707585	708373	Gene	+	FW16_GLEAN_10012371	NA	ATGTTAGCACTTGATCTGCCCGACTACGACGAAGCGAAGAGCACAATGCAACTGCTCCTCGACGCTGGGGCAGATGTGACGCTTTTGTCAGGGAATTTGAGCAGTGTCAGCATGAAAGGTTCACGATGGAAATTGATGAGGATGCTATTAGACAGAGGTGCCGACATCAATGCTCCTATCTCAATCCAAGGAACGTTCTTACAACTCGCAGCCCAGGGGGGTCATTCCGACATTGCCCAAGAACTCATTTCACGGGGAGCAGATATTAACACTCCTGCCGACCCAGAGCGGGCGGAAAGAACCGCCTTACAACTCGCAGTGGAGGGGGGCCATACCAACATTGTCCAAGAACTCATTTCACAGGGTGCTGACATCAACGCCCCTGCGTGTCCGAAGAAG…	MLALDLPDYDEAKSTMQLLLDAGADVTLLSGNLSSVSMKGSRWKLMRMLLDRGADINAPISIQGTFLQLAAQGGHSDIAQELISRGADINTPADPERAERTALQLAVEGGHTNIVQELISQGADINAPACPKKGRTALQLAVKQDNIHVARMLILCGADVNAPPAAEAGATALQFAAMKGNIEMAVLLLENQADINAERAPFQGRTALEGAAEHGRLDMIHLLLENDQDQETLEERCQDAAKFAEAEEHFEVAKILREWKRL	{hypothetical protein FOWG_06345 [Fusarium oxysporum f. sp. lycopersici MN25]}	{K06867 K06867 uncharacterized protein -- --}	{COG0666 Ankyrin repeat T Signal transduction mechanisms}{COG0666 Ankyrin repeat T Signal transduction mechanisms}	{NA}	{NA}	{NA}	{NA}	{NA}	{IPR001995; Peptidase A2A, retrovirus, catalytic IPR002110; Ankyrin repeat IPR020683; Ankyrin repeat-containing domain}	{GO:0004190; aspartic-type endopeptidase activity; molecular_function GO:0005515; protein binding; molecular_function GO:0006508; proteolysis; biological_process}	{NA}	{Penicillium marneffei}
Scaffold1	708444	708520	Repeat:RepeatMasker:Transposon	-	FW16_TE0060	ID=FW16_TE0060;Target=rnd-3_family-57 4 83;Class=Unknown;PercDiv=23.4;PercDel=3.9;PercIns=0.0;	NA	NA	NA	NA	NA	NA	NA	NA	NA	NA	NA	NA	NA	NA
Scaffold1	708763	711416	Gene	-	FW16_GLEAN_10012372	NA	ATGTCATTCAGCGGCTTTGGCGCACGGGACCTTTCCCGCGGCCAGCAGGCCTTCAACTTCAATTCTCCGATTCAAAACAACCCCTTTCGTCCAAGTGATCAGCTATGTAACGAATGTTCACTACTGGACCTTGAGGCTGCCTTCGACAGAGCGCATAAACTGTACGAAGAAGCCCGACGTGGACACAACACCCGGCAGCTCGTCACATGCCGTGGGCCAAACGGCCCAACCTACCTCCGGGACTTCTACTTCGTCACATCTTTTGGCAGACGTCTTTCCGAGGAACGCCTCTGCAAGCTATGCTCTTTCTTCAGACAACATGCCCAAGGACCTGCCGAGGGGACCTATAAGTTGCTCGCAATCTGCAGCAGCGAGACGAGTCTCTTCGAGCCTCTGAGA…	MSFSGFGARDLSRGQQAFNFNSPIQNNPFRPSDQLCNECSLLDLEAAFDRAHKLYEEARRGHNTRQLVTCRGPNGPTYLRDFYFVTSFGRRLSEERLCKLCSFFRQHAQGPAEGTYKLLAICSSETSLFEPLRKNARGRWVKRKWGDMEYNVLLAVVPELHGVPRTGVPLRWLETELPRKGSIYRLTQDVESEDGRRLILPERLDPKADMEIVGYWQYTCGASHGSHCSPKKPPGATLRGFRAINCNKRPLAVEPVSWSEKYAALSYVWGPGEEKWPQTIKDAVTVTRMIGLKYLWVDRLCIDQNNLEEKMFLISKMDAIYEGAEVTIINAAGDARSGLPGVGNTPRTPQPTVQLDPFRGKTAASRSTDEYLDLLNVRQVDYDAETQGHSMWLDTYRHD…	{predicted protein [Nectria haematococca mpVI 77-13-4]}	{NA}	{NA}	{NA}	{NA}	{NA}	{NA}	{NA}	{IPR010730; Heterokaryon incompatibility}	{NA}	{0.999623059269420 true}	{NA}
Scaffold1	712015	712239	Repeat:RepeatMasker:Transposon	+	FW16_TE0061	ID=FW16_TE0061;Target=rnd-4_family-131 1 227;Class=Unknown;PercDiv=28.9;PercDel=4.0;PercIns=3.1;	NA	NA	NA	NA	NA	NA	NA	NA	NA	NA	NA	NA	NA	NA
Scaffold1	712875	714889	Gene	+	FW16_GLEAN_10012373	NA	ATGAGCAAAGAACCAGAGGAGAGGAGGTTTTTCAACTATCCAGAGCCAAAGAAAGGGCCAAATGTTCAATATGCCGTCGAAAGGAGGCCCAATCCCGTCCTTACAGGACCTTTTCTTGTTGTCGCTGCCTTCCTGATGGAATGGATCCGGTTCATCCGTGAGACGGCTTGGCATAACGCTGGCTTTTCCGATCTCCGCAAGCTCTTGCCCGATCTCATGAATGTTGAGCCGCGTTATGATCCTACTATTATCCCGCTGCCTATTTCACAGTCTGAAGTTGAGGCTGGTGGTGAAAGGGTTTCGCTTTTGTCCGAAAAAGGCCTCGCACAGTCTGAGAAGCCTCTGAAGTTGTACTCAGTTGCCGATTATCGCGCCCTGTACCTCTCTGGAGAGCTGACT…	MSKEPEERRFFNYPEPKKGPNVQYAVERRPNPVLTGPFLVVAAFLMEWIRFIRETAWHNAGFSDLRKLLPDLMNVEPRYDPTIIPLPISQSEVEAGGERVSLLSEKGLAQSEKPLKLYSVADYRALYLSGELTPTDVVRAILPLIRRDGSQPGKHSIAWRELQVDRILKAAEESTLRYKNGQPIGPLDGVPSSIKDDYDYDGYATTLGSVNDYAEEAADGTSSTSWAVRKLEESGAIIIGKLHMHEYGLDTTGNNPHHGTPPNPFNPNYYTGGSSSGPAYAVSSGIIPLALGSDGGGSIRIPASYCSLFGLKPTHNRITCWPGPNHSPTCAVQGPLAIDMESLVAAYETIAEPHPSTQYPPLKLQPSPPVTKVLGIYEAWFSRAKPSVQKLVRSLVDSL…	{hypothetical protein NECHADRAFT_72189 [Nectria haematococca mpVI 77-13-4]}	{K01426 E3.5.1.4, amiE amidase 3.5.1.4 Metabolism--Amino acid metabolism--Arginine and proline metabolism|Metabolism--Amino acid metabolism--Phenylalanine metabolism|Metabolism--Amino acid metabolism--Tryptophan metabolism|Metabolism--Xenobiotics biodegradation and metabolism--Aminobenzoate degradation|Metabolism--Xenobiotics biodegradation and metabolism--Styrene degradation|Metabolism--Global a…	{NA}	{NA}	{NA}	{NA}	{NA}	{NA}	{IPR000120; Amidase IPR020556; Amidase, conserved site IPR023631; Amidase signature domain}	{GO:0016884; carbon-nitrogen ligase activity, with glutamine as amido-N-donor; molecular_function}	{NA}	{NA}
Scaffold1	715016	716632	Gene	-	FW16_GLEAN_10012374	NA	ATGCCAATGCTCCCTACCCGAGTTATCGACGTCGGAACCGTGCCAGCGGATGCCCAGAATGACAAAGTGCGCATCTTTTGCTCCCAAGGAATAAGGGTCAAATATATTGCATTGAGTCATTGCTGGGGAGGCAAAATCGAGCCCAGGCCGAAATTGAGCAACTTGGATAAGTTCCAGAACTCAATTCCCTGCTCGTCACTGCCGGCCACCTTTCGAGATGCCATCACCATCACGCGAAACCTGGGCATCCAATATCTGTGGATCGACTCACTATGTATTATCCAGGACTCTCCAGATTTGGAGCAAGAGTTGAACAACATGGGGCCTGTATATCGCGATTCCACCCTAGGCCTCTTCGCTGCAGCGTTCAAAAACAGCAACGAAGGAATCCTCAACAAA…	MPMLPTRVIDVGTVPADAQNDKVRIFCSQGIRVKYIALSHCWGGKIEPRPKLSNLDKFQNSIPCSSLPATFRDAITITRNLGIQYLWIDSLCIIQDSPDLEQELNNMGPVYRDSTLGLFAAAFKNSNEGILNKEPSISYPKNAQLKVFSDPEDSTTVMASVRCFSPRESSKQMWLQSPLASRGWTFQEQALAPRCLVYGEKGIYWKCPQNMHSSKLSHVEVLDKLLRTTKMIDPILYSPTPSCDSRISVDLFDLMTDYYDLVSRYSGRTLKSPSDKLPAMSTIAKALSHKLAQENASPTYFAGIWEMDLPRGLMWKALPSSHAPHMPIYRAPSWSWATTNSPITFVGMYKSGWDRTWHTDLRVVSCEVCPLRPGCPFGEVKSGRLVVEGRMIPLIRSRQ…	{hypothetical protein NECHADRAFT_85535 [Nectria haematococca mpVI 77-13-4]}	{NA}	{NA}	{NA}	{NA}	{NA}	{NA}	{NA}	{IPR010730; Heterokaryon incompatibility}	{NA}	{NA}	{NA}
Scaffold1	717453	717517	Repeat:RepeatMasker:Transposon	-	FW16_TE0062	ID=FW16_TE0062;Target=rnd-3_family-57 2 66;Class=Unknown;PercDiv=24.6;PercDel=0.0;PercIns=0.0;	NA	NA	NA	NA	NA	NA	NA	NA	NA	NA	NA	NA	NA	NA
Scaffold1	718109	718190	Repeat:RepeatMasker:Transposon	-	FW16_TE0063	ID=FW16_TE0063;Target=rnd-3_family-57 1 83;Class=Unknown;PercDiv=21.9;PercDel=1.2;PercIns=0.0;	NA	NA	NA	NA	NA	NA	NA	NA	NA	NA	NA	NA	NA	NA
Scaffold1	718533	719759	Gene	-	FW16_GLEAN_10012375	NA	ATGTCGTGGCTGGCCAAAAGAACGACCACACGAGCTGAGGACATGGCATATTGTGTCCTTGGTATTTTCGACATTAACATGCCATTACTCTACGGAGAGGGCCCAAAAGCCTTTACCCGCCTTCAAGAAGAGATCATCAAAAAGACCAATGACCACACTATCTTTTGCTGGACATGGACGCTTTCTGTCCCTAGGGACTGGGCGAGTCTTCTTGCCCCATCGCCTATCCACTTCGAGGGCGCAGGCGAGTTCTCCAGCCAAGACGACTACTCAGGGCGGGATGAAATATCTATATTCTCAATGACGAATGCTGGCCTATCGATCAGCCTGCCTGTCATGTATTCGGTCACCGCGAACTCCCACGGTTCGCAATACCACTACTTCGTCACCCTACTAGCT…	MSWLAKRTTTRAEDMAYCVLGIFDINMPLLYGEGPKAFTRLQEEIIKKTNDHTIFCWTWTLSVPRDWASLLAPSPIHFEGAGEFSSQDDYSGRDEISIFSMTNAGLSISLPVMYSVTANSHGSQYHYFVTLLARPASKALDDPESLCIRVKGERRGDLLYVCRDPYPPRPVTISKKSTRLFETKSLIVMDKLPNALTRIVRQLTQDTGHTSQVTFLPIFDTERLQMNLGRTLKESGEGVLDHRLGAITLEVKEISPGVSVGMGIFYAWVKTVSNGAFHVIHGGPMASISIGIKVERGSLHLFSKICRAPDEEGMEPHRQRKTLRHLKRRLLGSKTLSPGSYSKEFGLITAIEVANDVLEPGRKRYFLRIHDNLSLSQSSRISPQAGLTEFTGSGKDSDV…	{vegetative incompatibility protein het-e-1 [Fusarium avenaceum]}	{NA}	{NA}	{NA}	{NA}	{NA}	{NA}	{NA}	{NA}	{NA}	{NA}	{NA}
Scaffold1	720006	720121	Repeat:RepeatMasker:Transposon	-	FW16_TE0064	ID=FW16_TE0064;Target=rnd-1_family-16 10 125;Class=Unknown;PercDiv=27.6;PercDel=0.0;PercIns=0.0;	NA	NA	NA	NA	NA	NA	NA	NA	NA	NA	NA	NA	NA	NA
Scaffold1	721212	722097	Gene	-	FW16_GLEAN_10012376	NA	ATGCTCGACGCCGCAAGAGACAGAGACATGCCACGCCTGCGGCAAGAGCTTGAGCGATGGCATATGTTGAAGGATGAGGAGCTGAGACCACCTGGAAGGACGGTCCTTCGATGGAAGTACATTATTGACCGCGAGTTCGTCTCTGTCGCTAGACAGATGGCCAACCAAGGCAACTCTGAGGTGATTGGATATCTGATAGAAATGGGGATGCATTACGAAACTGATGTCCTCGTGAGGGCTGCTCGTCGCTGCAATTGGGGGGTTGTCAAGGCCAATATGGACAGCGGATGGAGAATTGACGGCTACCTCAGCAGTGATACTGAGCCTCCGCTCCTAGGGCGGCTTATACACAAGGAAGAATGTGTCCGTGGGCTACTAGAACTTGGTGCTAATCCCAAC…	MLDAARDRDMPRLRQELERWHMLKDEELRPPGRTVLRWKYIIDREFVSVARQMANQGNSEVIGYLIEMGMHYETDVLVRAARRCNWGVVKANMDSGWRIDGYLSSDTEPPLLGRLIHKEECVRGLLELGANPNAMYGDDSFDIPHLAGKTATPAVIQLLREYGVDFKKTNALHEAAHREGDLQIDTMAYLLDEVGVPIDKLTFPYQWEVSSRWIGCCCGTALHCAAETSNMDKVEFLVGRGADPNVKNERGKTPLDLAKGNGFVDAVRFFEEINSRLA	{hypothetical protein NECHADRAFT_101795 [Nectria haematococca mpVI 77-13-4]}	{NA}	{NA}	{NA}	{NA}	{NA}	{NA}	{NA}	{IPR002110; Ankyrin repeat IPR020683; Ankyrin repeat-containing domain}	{GO:0005515; protein binding; molecular_function}	{NA}	{NA}
Scaffold1	723627	730983	Gene	+	FW16_GLEAN_10012377	NA	ATGGATCCATTCTCAGCGCTTACCATTGCTGTCAGCACCATCCAAATCGTCGACTTCTCCACGAATATTTTCAAAGATGCGTACCATGTTTACAAGCGAGGCTCGGTCGAGAGTAGCGACGGGCTTTTATCTGCTAGCGTCGATCTTGGAGCCCTAACTAGAGGCTTGAGAGCGGACCTCCAGTCGAACAGTTTGGTTGCAGATCTGGCCGACGATGAGCGCAAACTCTGTGATGTCGCTCAAGAATGTAGCCAAGTTGCTGAAGAGCTCGTGGCACTTATCGAAAAGTTAGATTTGAGAGGGCGAGGGAAGGCGTTGAAGAGCATGCGCCAGGCTGTGACAACTGCATTCAACAGCAGGCACATCAATCATTTGAAAGAGCGACTCGACACTTGCAGA…	MDPFSALTIAVSTIQIVDFSTNIFKDAYHVYKRGSVESSDGLLSASVDLGALTRGLRADLQSNSLVADLADDERKLCDVAQECSQVAEELVALIEKLDLRGRGKALKSMRQAVTTAFNSRHINHLKERLDTCRNELILRIIVSLKLERKLDKASEDERFKALDSRTRQVAERLLDNRNFFTTGISESETAVLNKLDEQEAKTRKLHEETIAAVGTLHDWLSDKDQENKALFQSLSLQLTPSHLADLRRIQNEVLNFLWFRDIRSRAHALELPYGHTFSWIFDHDKFEDKRWDDLTAWLQSENGYYWISGKAGSGKSTLMKYVSSHPRTKICLEARAGDEPLFIASFFFWYSGSTLQKSQQGLLRSILYDTLSKYPELISIVFPAHCRAFSRGRVGMIDP…	{NA}	{NA}	{NA}	{NA}	{NA}	{NA}	{NA}	{NA}	{IPR000101; Gamma-glutamyltranspeptidase IPR027417; P-loop containing nucleoside triphosphate hydrolase IPR029055; Nucleophile aminohydrolases, N-terminal}	{GO:0003840; gamma-glutamyltransferase activity; molecular_function GO:0006749; glutathione metabolic process; biological_process}	{0.996079933338030 true}	{NA}
Scaffold1	726363	726445	Repeat:RepeatMasker:Transposon	+	FW16_TE0051	ID=FW16_TE0051;Target=Gypsy-109_ZM-I 2839 2925;Class=LTR/Gypsy;PercDiv=27.1;PercDel=7.2;PercIns=2.3;	NA	NA	NA	NA	NA	NA	NA	NA	NA	NA	NA	NA	NA	NA
Scaffold1	727425	727464	Repeat:TRF:TandemRepeat	+	FW16_TR0081	ID=FW16_TR0081;PeriodSize=17;CopyNumber=2.4;PercentMatches=100;PercentIndels=0;Consensus=CTCTCAGGATATCTGCG;	CTCTCAGGATATCTGCG	NA	NA	NA	NA	NA	NA	NA	NA	NA	NA	NA	NA	NA
Scaffold1	731175	731873	Gene	-	FW16_GLEAN_10012378	NA	ATGCGATCAATCCTTCTTTATCCCCTCATGTTGGCCTCCTCAGCCCTGGCGGAGAAGCTTCTCTACCGAAATACCTTTGACAGCAGCGATGCCGTTGCTGATTGGGTCGCAGAAGGTCCTGTCAAGGCTACTGTCAACAACCACACCCTGGAATTGAGCGGCGCTGGCGGCATTGACGACCACTTTGTCTTTTGGGCTCCCGAAGTCTTTCCCGACCGCATTCGCATCACCTGGGAGTTCACGCCTATCAAAGAACCTGGTCTGGCCATGTTCTTCTTTGGTGCTGCCTCTGTAGCAGGTGGCAGCATTTTTGACAAGAACTTGAAACCTCGCAATGGTTCCTATCCCCAGTATCACTCTGGAGATATCCGAACTCTGCACGCCTCATATTTCCGTCGA…	MRSILLYPLMLASSALAEKLLYRNTFDSSDAVADWVAEGPVKATVNNHTLELSGAGGIDDHFVFWAPEVFPDRIRITWEFTPIKEPGLAMFFFGAASVAGGSIFDKNLKPRNGSYPQYHSGDIRTLHASYFRRRWPEERAFHLANLRKSPGFHLVSQGADPIPSVEDTQGAYYKVEVIKDKRDVRFSVNGLVLFEWEDVDRSTGPVVRDGRIGFRQMNPFVGRYRNLEVWKL	{hypothetical protein NECHADRAFT_85539 [Nectria haematococca mpVI 77-13-4]}	{NA}	{NA}	{NA}	{YESU_BACSU Uncharacterized protein YesU OS=Bacillus subtilis (strain 168) GN=yesU PE=1 SV=1}	{NA}	{NA}	{NA}	{IPR013320; Concanavalin A-like lectin/glucanase domain IPR015305; Protein of unknown function DUF1961}	{NA}	{NA}	{NA}
Scaffold1	732389	735096	Gene	-	FW16_GLEAN_10012379	NA	ATGAGCTTCGGATTTGGTGTTGGCGACTTCATTGCGGTCCTTGAGCTCGTTAATAAAGTCCGCAAAGATTTTCAGAGTGCTCCGAGCCAGTTCGAAGACATATCCAAGGAAGTTAGAAGTCTCTCGATCATCCTATCCGATGTCGAAATCACTGCTTCCGAGACCGAACTCGATGCATACCAGCGGTCAGATCTACAGCATCTCGTTAGCAGCTGTCAGGATGTGCTTGAGACCTTGGAAGACACGCTGGACAAGTACAGGGATTTGCATTCAGGTAATGGAAAGTTAAGAAGCCGGGTAAAAAGGGTTTGGAAGCGAGTCAATTGGGAACCAGACGATATTCGGGAGCTGCGAGAGCGGATCACGTTGAACACGACGCTACTCAACACATTTCTTGGT…	MSFGFGVGDFIAVLELVNKVRKDFQSAPSQFEDISKEVRSLSIILSDVEITASETELDAYQRSDLQHLVSSCQDVLETLEDTLDKYRDLHSGNGKLRSRVKRVWKRVNWEPDDIRELRERITLNTTLLNTFLGGISSQTMYTIKHGVDRLKLQQDNELRLKTLDWLTQLDYAAQQQDFINRRQPGTGKWLLESEKYQSWLTTVGNTLFCPGMPGAGKTILTSTVVEDLITRFLGDSNTAVAYIYFNFRRKDVQKLSNLLASILRQCIQHLDRIPDSVKSLETECDRGSKLPSLDELSGTLQSVAAAFSRVFVIVDALDECQTSDGCRAGILSELFKLQARCGVNIFATSRFIPDIVDTFENGTILEIRATSKDVERYVKGRMEHLQPFVRRNKQLQEEI…	{hypothetical protein NECHADRAFT_85540 [Nectria haematococca mpVI 77-13-4]}	{NA}	{NA}	{NA}	{NA}	{NA}	{NA}	{NA}	{IPR002110; Ankyrin repeat IPR020683; Ankyrin repeat-containing domain IPR027417; P-loop containing nucleoside triphosphate hydrolase IPR031352; NACHT-NTPase and P-loop NTPases, N-terminal domain}	{GO:0005515; protein binding; molecular_function}	{NA}	{Penicillium marneffei}
Scaffold1	735509	735600	Repeat:RepeatMasker:Transposon	+	FW16_TE0065	ID=FW16_TE0065;Target=rnd-4_family-81 8 106;Class=Unknown;PercDiv=16.3;PercDel=7.6;PercIns=0.0;	NA	NA	NA	NA	NA	NA	NA	NA	NA	NA	NA	NA	NA	NA
Scaffold1	736367	736986	Gene	+	FW16_GLEAN_10012380	NA	ATGGCTCCCTCAAAGAGTGAAGACGCTCCGGAAGTGTCCCAAAAGAGTGCCGATGCTCCTCAACCCTCCAAGACCGAATCAGTCTTGACAGAAAAGGATCATGCCGAGATTGCCTTCACGGACAAATACAGCTCACCTGACGTCTACATCAACGGTGAAACTGATACCCTGTGGTTTCCATGGATTGGCCCGATCGAGTTGAAGCCACTGCGCATGGAAACCAGAACTGGAACCTTCGTCGTTGTCTTGCGATCCCCTGTCGATGCTTGGTTAGGCAAGCACCGACATCGTGGAAGTGTGACTGCACTCACCGTCTCGGGAAACTGGAGGTACAAAGAGTATGATTGGGTTGCCAAACCAGGAGACTACGTGGTCGAAAACCCTGGCACGATCCACACC…	MAPSKSEDAPEVSQKSADAPQPSKTESVLTEKDHAEIAFTDKYSSPDVYINGETDTLWFPWIGPIELKPLRMETRTGTFVVVLRSPVDAWLGKHRHRGSVTALTVSGNWRYKEYDWVAKPGDYVVENPGTIHTLFVSGGTEIVFTITGSLEFFNDDDSLKDTLDIFAFSKMYYDHCKEKGLKPNDGLWY	{hypothetical protein NECHADRAFT_72193 [Nectria haematococca mpVI 77-13-4]}	{NA}	{NA}	{NA}	{NA}	{NA}	{NA}	{NA}	{IPR011051; RmlC-like cupin domain IPR014710; RmlC-like jelly roll fold IPR025979; ChrR-like cupin domain}	{NA}	{0.999977878304984 true}	{NA}
Scaffold1	737503	739323	Gene	+	FW16_GLEAN_10012381	NA	ATGTGGCTAATCGATACAAGTACTCTCTCACTCGAGTTATTCGCTCGATCCGAAGGCGTCCCATATGCCATCCTCTCACATACCTGGGGTGGAGACGATGAGGAAGTGACCTTCCAAGACATGCACGATGTTGAGCATCGCGAAATGAAAGCTGGCTGGGCAAAGATAAAAAAGACGTGCCAACTCGCAAAGAATATGGGCTTGAACTATGCCTGGGTCGACACGTGCTGTATCGACAAAACTAGCAGCGCCGAGTTGAGCGAGGCCATAAACTCCATGTTTTCATGGTATCGAGATTCCAAGATATGTTTCGTCTACTTGTGTACTCGCATACACGAGCCGCAGCTACATTCCAGTGGCAACCTCTTGGACGACGAGTTGGCTAGTTACAAGTGGTTT…	MWLIDTSTLSLELFARSEGVPYAILSHTWGGDDEEVTFQDMHDVEHREMKAGWAKIKKTCQLAKNMGLNYAWVDTCCIDKTSSAELSEAINSMFSWYRDSKICFVYLCTRIHEPQLHSSGNLLDDELASYKWFQRGWTLQELIAPSHMSFFNEDWEILGTKESLREHLARITGIDTVVLKSVETLQNINIGKRFSWAAKRETKRVEDVAYCLLGIFGINMPLLYGEGSRAFIRLQEEIARSTNDLTLFAWQQSKKSGRSNWQLSGIFATSPNEFRHCDKLLVPRGKLEAETEFTLTNRGLRFDRNFDVSYPGFDSSENHLPEGDLFMRLDCLERSDRTRHEARWVGIALRRIGTTYLRLFPDVLQYCSSMVTHKVSQVKQVVYIAASLSDSDAEIITKN…	{hypothetical protein NECHADRAFT_28132 [Nectria haematococca mpVI 77-13-4]}	{NA}	{NA}	{NA}	{NA}	{NA}	{NA}	{NA}	{IPR010730; Heterokaryon incompatibility}	{NA}	{NA}	{NA}
Scaffold1	737710	737822	Repeat:RepeatMasker:Transposon	+	FW16_TE0066	ID=FW16_TE0066;Target=rnd-1_family-16 4 116;Class=Unknown;PercDiv=22.1;PercDel=0.0;PercIns=0.0;	NA	NA	NA	NA	NA	NA	NA	NA	NA	NA	NA	NA	NA	NA
Scaffold1	739429	739917	Gene	-	FW16_GLEAN_10012382	NA	ATGTCGCACCTCCAGTATTATAGCTACCCCGACGTTGGCGTCAGCAACAGAGAACAGTACTCGTTCAGCCAAGCTGTCAGAGTGGGAGACACTATCCAGTGTTCTGGACAAGGAGGATGGTATCCTGAGGGCAAGGTGAACGAGATCCCCACCGAAATCAACCAGCAAATCGACCAAGCCTTCAAGAATGTCGACTACAACCTTAAGCACGCTGGCGGCAAGGGCTGGAGCCAGGTTTTTCGAGTCAACTCGTATCATGTTCCCATCAACAATGAAGCCCTCGCTGCCATGGCTAGGAACTTTAAAAAGTGGATGCCGGATCATCAGCCCATCTGGACCTGCGTGGGAGTTACGAGACTTGGTGAGGATGATATGAGGGTGGAGATTGAGGTGGTGGCA…	MSHLQYYSYPDVGVSNREQYSFSQAVRVGDTIQCSGQGGWYPEGKVNEIPTEINQQIDQAFKNVDYNLKHAGGKGWSQVFRVNSYHVPINNEALAAMARNFKKWMPDHQPIWTCVGVTRLGEDDMRVEIEVVAHDPEGAKVAQA	{hypothetical protein NECHADRAFT_9618 [Nectria haematococca mpVI 77-13-4]}	{NA}	{COG0251 Enamine deaminase RidA, house cleaning of reactive enamine intermediates, YjgF/YER057c/UK114 family V Defense mechanisms}	{NA}	{NA}	{NA}	{NA}	{NA}	{IPR006175; YjgF/YER057c/UK114 family IPR013813; Endoribonuclease L-PSP/chorismate mutase-like}	{NA}	{0.999996065558475 true}	{NA}
Scaffold1	740288	742567	Gene	-	FW16_GLEAN_10012383	NA	ATGACTGATGTAGCACCTGTTGGCCGAGGATCAGCCCCCCTGTCCAACCCCCGGCAGAATGCGGCCGTTCCCGGCAAACCTGGAGCCCGGGGCCGATACGCAGCAAAGGCTTGCCAAGAGTGCCGCCGTCGCCGTGCAAAGTGCGATGGCCAGAAGCCGGCATGTTCAGGTTGTTCAGGTCGTCAACTGCAGTGTGTCTACACCACAGAGGATGACGGCCGTGGAATGGCCCCCAAGGCATATGTTCGACAACTGCAAGCGAGGATTCAAATTCTTGAGGAGATTTTGCGCATGCATTGCGTTGATATCGATGCTTCTGCGGCCCAATTGATGCAGCGGAACATTGTTCCACAGAACTCCGCAACCGATGTCTCAGCGACTGCAATTGATCAATTGTGT…	MTDVAPVGRGSAPLSNPRQNAAVPGKPGARGRYAAKACQECRRRRAKCDGQKPACSGCSGRQLQCVYTTEDDGRGMAPKAYVRQLQARIQILEEILRMHCVDIDASAAQLMQRNIVPQNSATDVSATAIDQLCDAVEGALVLDESMNFDRDGEARYFGTSSGRLAFRASDDAPGLSPREQSSPLADLYGTAFGDQIIVDQEVEAHLLDLYFIWDNPWFQVVDEALFRDNKSNKGRYYSPLLLHCILACGSRYSDRVEARSDPDDANTAGRPFLDTIEALLQDELKRPNITTIQSLAILSIVYFGSGQDAAGWLYSGMANRLVVDMGLHLDPDTLASSVRMTAEEAELRRQLYWALYCVDKTSAGYTGRVCAMLDFQGAVKLPEIPNHAEQSDPRHTLYS…	{hypothetical protein NECHADRAFT_85544 [Nectria haematococca mpVI 77-13-4]}	{NA}	{NA}	{NA}	{NA}	{NA}	{NA}	{NA}	{IPR001138; Zn(2)-C6 fungal-type DNA-binding domain IPR007219; Transcription factor domain, fungi}	{GO:0000981; RNA polymerase II transcription factor activity, sequence-specific DNA binding; molecular_function GO:0003677; DNA binding; molecular_function GO:0005634; nucleus; cellular_component GO:0006351; transcription, DNA-templated; biological_process GO:0006355; regulation of transcription, DNA-templated; biological_process GO:0008270; zinc ion binding; molecular_function}	{NA}	{Fusarium verticillioides}
Scaffold1	742819	742922	tRNA	-	tRNA_0081	Type=Leu;Anti-codon=CAG	NA	NA	NA	NA	NA	NA	NA	NA	NA	NA	NA	NA	NA	NA
Scaffold1	743156	743230	Repeat:RepeatMasker:Transposon	-	FW16_TE0052	ID=FW16_TE0052;Target=CR1-4_BF 4095 4175;Class=LINE/CR1-Zenon;PercDiv=28.4;PercDel=9.3;PercIns=1.2;	NA	NA	NA	NA	NA	NA	NA	NA	NA	NA	NA	NA	NA	NA
Scaffold1	743688	743791	tRNA	+	tRNA_0045	Type=Leu;Anti-codon=CAG	NA	NA	NA	NA	NA	NA	NA	NA	NA	NA	NA	NA	NA	NA
Scaffold1	744279	744343	Repeat:RepeatMasker:Transposon	+	FW16_TE0067	ID=FW16_TE0067;Target=rnd-4_family-1088 1 65;Class=Unknown;PercDiv=21.5;PercDel=0.0;PercIns=0.0;	NA	NA	NA	NA	NA	NA	NA	NA	NA	NA	NA	NA	NA	NA
Scaffold1	744692	744716	Repeat:TRF:TandemRepeat	+	FW16_TR0082	ID=FW16_TR0082;PeriodSize=10;CopyNumber=2.5;PercentMatches=100;PercentIndels=0;Consensus=CACACACACG;	CACACACACG	NA	NA	NA	NA	NA	NA	NA	NA	NA	NA	NA	NA	NA
Scaffold1	744766	745194	Gene	+	FW16_GLEAN_10012384	NA	ATGCCAGATGCCCCAATGTGCGGTGTGGCCGAGAACAAACTGCTGTGGCCTATTGAGAAGCACTGGCTGAATGTCCGATTCCTCAACGGCAGCCGGCACACCAGGGACTTTGTGCGGTCGATTGTGGAAGAGCACATTAACTCCCTACCTATGGGCATCAAGTTATACTTTTATCAGGGGCACGAGACCGGCGAGGCCGACATCCGGATCAAATTTACAAACGAGTCCGACAGTTATGTAGGAACATCTGCTAAGTCAGTTCGCCAGAGCAGCAAACCGACTATGAGGCTGGACCTTGAAACACCGACGCGCCTCAACGGCGAAGATCGACGACTCTTCTCTCAGCACACCGTCCTACACGAGTTTGGACATGCCCTTGGTCTTTTACACGAGCATCAG…	MPDAPMCGVAENKLLWPIEKHWLNVRFLNGSRHTRDFVRSIVEEHINSLPMGIKLYFYQGHETGEADIRIKFTNESDSYVGTSAKSVRQSSKPTMRLDLETPTRLNGEDRRLFSQHTVLHEFGHALGLLHEHQHPSWGRSGT	{hypothetical protein, partial [Hymenobacter sp. APR13]}	{NA}	{NA}	{NA}	{NA}	{NA}	{NA}	{NA}	{IPR001818; Peptidase M10, metallopeptidase IPR024079; Metallopeptidase, catalytic domain}	{GO:0004222; metalloendopeptidase activity; molecular_function GO:0006508; proteolysis; biological_process GO:0008237; metallopeptidase activity; molecular_function GO:0008270; zinc ion binding; molecular_function GO:0031012; extracellular matrix; cellular_component}	{NA}	{NA}
Scaffold1	745862	746819	Gene	+	FW16_GLEAN_10012385	NA	ATGAAACTGTTTTATATCGGTATCGTCCGCAACCAGGACAAGCCAGCTGTTGAACTGGTCAGCGAAAAAGAGCTATCGGCATACTCACGTTTCACCAAAAACAGCTATGCCGAACTCATGACCCTCTTTTCCAAGACTGTGGCAGAGCGGACCCGACCGGGACAACGTCTGGATGTGGAGGAGCATGATCTCGTCTCGCATGCCTTTGGAAGAAGTGAGGGCATCTGCGGCATCATAATCTCCGACCACCAATATCCCAGCTTGGTCGCACACCAGCTGCTTTCCAGAGTAGTGGACGAATTCCTCGCTAAGCATCCCCAGTCTACCTGGGCTACAGGCGAGCCTACCTTGGCCTTTTCAGAATTGAAGGATTACCTGTCCAAGTATCAGGATCCGCAG…	MKLFYIGIVRNQDKPAVELVSEKELSAYSRFTKNSYAELMTLFSKTVAERTRPGQRLDVEEHDLVSHAFGRSEGICGIIISDHQYPSLVAHQLLSRVVDEFLAKHPQSTWATGEPTLAFSELKDYLSKYQDPQQADSILKIQKELDETKIVLHKTIESVLQRGEKIDDLVAKSDGLSAQSKMFYPTPAQQKERSSSRTRFKMLIDGR	{predicted protein [Nectria haematococca mpVI 77-13-4]}	{K08516 YKT6 synaptobrevin homolog YKT6 -- Genetic Information Processing--Folding, sorting and degradation--SNARE interactions in vesicular transport}	{NA}	{NA}	{YKT6_SCHPO Synaptobrevin homolog ykt6 OS=Schizosaccharomyces pombe (strain 972 / ATCC 24843) GN=ykt6 PE=3 SV=1}	{NA}	{NA}	{NA}	{IPR001388; Synaptobrevin IPR010908; Longin domain IPR011012; Longin-like domain}	{GO:0006810; transport; biological_process GO:0016021; integral component of membrane; cellular_component GO:0016192; vesicle-mediated transport; biological_process}	{NA}	{NA}
Scaffold1	747004	748014	Gene	-	FW16_GLEAN_10012386	NA	ATGCAAGCTTGGCAGTACACCACCATCAAGGGCACTCTGGAGAGTTCTCTCACTCTCAATGAGAAAGCCACCCCGCCAGATGCACAATCACTACCCAAGGGCCATGTCTTGGTAGAGGTCATCACCGCCGGTGTCAATCCTGTTGAATATAAGCTGCCAGAGGCTCCTCTGTACGGAAAGTTCATGGTGCAACCACCTGCCAGCCCAGGCCTCGACTTCTGCGGTCGTATCAAGGCCATAAACGACACGGACGACTCTCTCAAGGAAGGCCAACTTGTGTTTGGCGCCTTGAGCATTACATCGAAATTCCCCAAGTTTGGCACTCTCGGCCAAGTCATCGTCGCGCCCGTTTCCCAACTCACGATTCTCCCTCCCGGTGTCGCACCTGATGATGCGGCA…	MQAWQYTTIKGTLESSLTLNEKATPPDAQSLPKGHVLVEVITAGVNPVEYKLPEAPLYGKFMVQPPASPGLDFCGRIKAINDTDDSLKEGQLVFGALSITSKFPKFGTLGQVIVAPVSQLTILPPGVAPDDAAAVGTAGMTAYQSLPQDLIKPGTKIFINGGSGGVGSFTVQFAKALGATVTTTCSTANVQLCRSLGADEVIDYRKLDVMLELKKKGQIFDLAIDNVGTPPGMYEQSQHFLKPEGTFLQVAMQSSLSGMLRRSLLPSFLGGGKRQYRLVRVNINRKDLQQIGQWMAEAKVRAVIDQKFEWKDAPKAYEKLRLGRTVGKIVVHVGNA	{hypothetical protein NECHADRAFT_50493 [Nectria haematococca mpVI 77-13-4]}	{NA}	{NA}	{NA}	{NA}	{NA}	{NA}	{NA}	{IPR002085; Alcohol dehydrogenase superfamily, zinc-type IPR011032; GroES-like IPR016040; NAD(P)-binding domain IPR020843; Polyketide synthase, enoylreductase domain}	{GO:0008270; zinc ion binding; molecular_function GO:0016491; oxidoreductase activity; molecular_function GO:0055114; oxidation-reduction process; biological_process}	{0.999296587870428 true}	{NA}
Scaffold1	748334	749320	Gene	-	FW16_GLEAN_10012387	NA	ATGTCAGAAGTCAACGCGCCTGATAAGGGCATCTCCATCGCCCCGAAAGCCGAGCAGCCGTCTAGTTGGACGCAGGACCTGGGTCTAATGAGCCACTACTCCTCCATCACTTCAGCTACTCTCCCTGGCGCCAATCGCCACGTATGGCAGATCGAGATTCCTAGTGTGGCAGTCGCATACCCTTTCCTCATGCATCAAATTCTTGCCGTCTCGGCGTTCCACCTCGCAAGTTTGAACCTATCCCAAAGCCAAGCACATTTATCTAGAGCGTTTCAACATCAACATCATGCGATATCCGGCATCAGAGCAGAAGTCTCGGCTGTTACTGCGAGGAACTGTCATGCTCTCTTCGCTGCCTCGTCTCTACTGTTTATTGGAGCTTTCGCTGCGTGTTCTCCA…	MSEVNAPDKGISIAPKAEQPSSWTQDLGLMSHYSSITSATLPGANRHVWQIEIPSVAVAYPFLMHQILAVSAFHLASLNLSQSQAHLSRAFQHQHHAISGIRAEVSAVTARNCHALFAASSLLFIGAFAACSPARGRSLRQEVDDMLSVFTHIRGVRSILNSFNGAIRDGILGDFMECNSHTGGTGLLTSLLQRLPRIKEDFDTNNTDPVVKVMAEEAIFALGESAGRASAATPELNVAIIWPMSLKDGFLDLIRARHPAALVVVAHYCTVLDAVGSKFWFLENWGSRLLTAIVEALEPCWHESVRWPMDCVKYGAASVQPWDCRFKT	{hypothetical protein NECHADRAFT_85547 [Nectria haematococca mpVI 77-13-4]}	{NA}	{NA}	{NA}	{NA}	{NA}	{NA}	{NA}	{IPR021858; Protein of unknown function DUF3468}	{NA}	{0.999992109640130 true}	{NA}
Scaffold1	749914	750874	Gene	+	FW16_GLEAN_10012388	NA	ATGAGCTCTAACGAACCAGGAGAGTTTGTCTTTTATCATTACGATCCTTCCCTCCCGGCCGCTGTTATTTTTATCAGTCTTTTCGGCATAACGTCTCTTCTTCACCTCTATCAGCTCATCAAATGGCGGGCCTGGTATTTCATACCCTTCCTTGCTGGCTGCATCTTTGAAATCGTCGGTTATATAGGTCGAGCTTTATCTGCGACCGAGACTCCAGACTGGACTACTAGATCGTTTACGATCCAAAGTCTAACCCTTCTTCTCGGGCCCGCCCTCCTCGCCGCCTCCATTTACATGGTCCTAGGTCGCTTGGTTAGACTTCTCGAGGCCGAACGACTCTCTCCAATCAGAGCGAACTGGCTAACTAAAATTTTCGTCTTGGGCGACGTTTTGTCTTTT…	MSSNEPGEFVFYHYDPSLPAAVIFISLFGITSLLHLYQLIKWRAWYFIPFLAGCIFEIVGYIGRALSATETPDWTTRSFTIQSLTLLLGPALLAASIYMVLGRLVRLLEAERLSPIRANWLTKIFVLGDVLSFLTQGTGGAILARAKSLSDLKLGENVIIAGLCIQIAFFGVFIVVICVFHYRVNASPTNVCYSTTVPWRRFMWVLYGASVLIMIRSVFRVAEYIMGSDGPLLATEAYLYVFDAALMLVVAAMFSVYHPGKIIQVEEKSLALSNNDTSVDLTVMD	{hypothetical protein NECHADRAFT_50118 [Nectria haematococca mpVI 77-13-4]}	{NA}	{NA}	{NA}	{NA}	{NA}	{NA}	{NA}	{IPR007568; RTA-like protein}	{GO:0006950; response to stress; biological_process GO:0016021; integral component of membrane; cellular_component}	{0.994693215861506 true}	{NA}
Scaffold1	752235	753309	Gene	+	FW16_GLEAN_10012389	NA	ATGAGCCAATACTCAACGCCGTATCAGTCATACATCCCTTGGGACTACACACTGACCTCAACCTCCGGGTCATGCCCCTCCAAGTCTCGAGTCCTCGCCACATACGCCGTCACCGCCGCCATCATCAGCGCCTTGTGCCTTCTCGTTGGCCACCGCGACATCGCCAGATGGTTGACATTTGGAAAGCTTGATAGTGAGAAAGCCTGGGCCTGGCGATTGACATGGGTCTTTCCGTTTGGGTTCTCGCTCGCCGCTGCAGCCATCAACGTCGTCATCATTGCACAGCATGAGGCTCGTTCCAGCGATTATCCAAGGCATTCGCTCTTCTTTCTGCAATTGACACTTCCGAGGATGTCTTTTTTCTGCCTGCTCATTGCCTTTTGGGTACAGCTACTTGCC…	MSQYSTPYQSYIPWDYTLTSTSGSCPSKSRVLATYAVTAAIISALCLLVGHRDIARWLTFGKLDSEKAWAWRLTWVFPFGFSLAAAAINVVIIAQHEARSSDYPRHSLFFLQLTLPRMSFFCLLIAFWVQLLAKSPRANAADKGLVAELQHGSAAASALMPELLIQIPLLYYLGKIGYFAFNQKNLPTDSNYSQVPKAAKMMHGAALYHLGSSCAALLLLIVFCTGLFPSSELTKHLRMKYVICVCVVLGMFTFCADWIFWAGFLELAGDTYCVPELELQAGIRIVLSALGAFFGGAI	{hypothetical protein NECHADRAFT_85549 [Nectria haematococca mpVI 77-13-4]}	{NA}	{NA}	{NA}	{NA}	{NA}	{NA}	{NA}	{NA}	{NA}	{0.999999999974998 true}	{NA}
Scaffold1	753683	755257	Gene	-	FW16_GLEAN_10012390	NA	ATGTCTGGACAACCTCCCTATTGGCAGGCGCCTCAAGGCCAGCAGCAGCAGGGCCAGCAGCAACAGGGCTATCCCGCTCAGCAGCCCTACGGTTATGCGCCCCAGGGACAGCAGCCGAATCAGCCCTATCCTTACGCGACCCCGCAGCAATCGTATCCTCAGCCGGGCCAACCACCAAATCAGTCTTACTACTCGGATCCATCTCAGCAACAATATCCTCAACAGGGTCAGCCAGGCCAATATCAACAGCCTCCACAGGGCCAACAGGGTCAATATCAACAACCTCCTCAAGGCCAGCCAGGCCAATACCAGCAACCCCCTCAGGGTCAGCAACAGCAGGGCCACTACGGTCAGCAGCCTCAAGGAGCACAGGCTCCCTATGGCCAACAGCCTTCTCCG…	MSGQPPYWQAPQGQQQQGQQQQGYPAQQPYGYAPQGQQPNQPYPYATPQQSYPQPGQPPNQSYYSDPSQQQYPQQGQPGQYQQPPQGQQGQYQQPPQGQPGQYQQPPQGQQQQGHYGQQPQGAQAPYGQQPSPAPYGQWQPPSNYPPQPQYGAPQGQAPYPGQQPYPGQQGQQWQQPPSQYPQGPAQPPQPKPVSIPEKASPGYDPQQKLETMAIDKAADVEAVRKAMKGMGCDERTLIRVLTNSKYRNPWAMAQFVEAYNSRFLRDLAKDIESETKGSLETGLLALIRGPLANDVYVLSKALNRLGTDEEALNDVLLCRSNADIRAIAAEYKRTRGKELLSDIKDDVDDTLFRLYSMVLAGTRSEGITAIDPVEIDQKVTELQNATEGQIGANAIVVA…	{hypothetical protein NECHADRAFT_96633 [Nectria haematococca mpVI 77-13-4]}	{K17095 ANXA7_11 annexin A7/11 -- --}	{NA}	{NA}	{NA}	{NA}	{NA}	{NA}	{IPR001464; Annexin IPR018502; Annexin repeat}	{GO:0005509; calcium ion binding; molecular_function GO:0005544; calcium-dependent phospholipid binding; molecular_function}	{0.999999999999878 true}	{Histoplasma capsulatum}
Scaffold1	754927	755035	Repeat:TRF:TandemRepeat	+	FW16_TR0083	ID=FW16_TR0083;PeriodSize=33;CopyNumber=3.3;PercentMatches=78;PercentIndels=5;Consensus=GCTGACCCTGAGGAGGTTGTTGATATTGGCCTG;	GCTGACCCTGAGGAGGTTGTTGATATTGGCCTG	NA	NA	NA	NA	NA	NA	NA	NA	NA	NA	NA	NA	NA
Scaffold1	755189	755221	Repeat:TRF:TandemRepeat	+	FW16_TR0084	ID=FW16_TR0084;PeriodSize=15;CopyNumber=2.2;PercentMatches=94;PercentIndels=0;Consensus=GCCCTGCTGCTGCTG;	GCCCTGCTGCTGCTG	NA	NA	NA	NA	NA	NA	NA	NA	NA	NA	NA	NA	NA
Scaffold1	756756	757787	Gene	+	FW16_GLEAN_10012391	NA	ATGCGTCTTACTTTTACTGTCATTTCCACCCTCTGGGCGGCTACATTGGCTAGTCCAACTCATCACGCCCAAGGCACCTGGGAAATTCTATCCCCTATCCCTATCGCACCACGACAGGAACATTCAGTCGCTGCCCTCTCAGACACCACCCTTGCCATTGTCGGTGGGATCATCCCAAATCCAGACGGAGAGGGTATCAACACAACCTCGATAGTGCAACTCTACGATATCCCCTCCGACAAGTGGCGATCAGTCGCTCCTGCGCCTATCCAAGTCAACCACCCTAACGTTGCGGCGGTTGACGGCAAGATCTATCTGTTGGGTGGGCTTTCTGACACTCCTGACGGTGCTTGGAAAGCCTTCCCGGACTCTTGGGTCTACGATCCTGACCGAGACGAG…	MRLTFTVISTLWAATLASPTHHAQGTWEILSPIPIAPRQEHSVAALSDTTLAIVGGIIPNPDGEGINTTSIVQLYDIPSDKWRSVAPAPIQVNHPNVAAVDGKIYLLGGLSDTPDGAWKAFPDSWVYDPDRDEWSPLDPIPGGEERGSAAIGVYGSTIYMAGGMRTLVPSPGGEQDTVDFVSAFDTVSSKWIRLPKPARKIPEGRDHAGVAVAGTKFYILGGRLRGQHNVKDTVFILDLKNLHKGWTTSKARMPTPRGGVVSGTIGCEVYIMGGEGNTAAGAEGIFNDVEVFDTKAETWWKLDAMRLPRHGGSAVAVNGGIYLPGGGTRLGGSPVDVLDVYWP	{hypothetical protein NECHADRAFT_50289 [Nectria haematococca mpVI 77-13-4]}	{NA}	{COG3055 N-acetylneuraminic acid mutarotase M Cell wall/membrane/envelope biogenesis}	{NA}	{NA}	{NA}	{NA}	{NA}	{IPR006652; Kelch repeat type 1 IPR015916; Galactose oxidase, beta-propeller}	{GO:0005515; protein binding; molecular_function}	{0.996725318159449 true}	{NA}
Scaffold1	757192	757237	Repeat:RepeatMasker:Transposon	-	FW16_TE0053	ID=FW16_TE0053;Target=Copia-24_Pru-I 791 837;Class=LTR/Copia;PercDiv=19.6;PercDel=2.2;PercIns=0.0;	NA	NA	NA	NA	NA	NA	NA	NA	NA	NA	NA	NA	NA	NA
Scaffold1	758345	760584	Gene	+	FW16_GLEAN_10012392	NA	ATGCGTCTCTCCTCCTTTACCCTCTTGACCTCTGTCGTCTTGTCAGCTGCTTCAATTCTTCCAGGCATCCCCACAGCCAACTTCACTCCCCGGAGGCATGCCCAGGTGGTTAATTTCTCCTCATTCACTTCCATTGTTGTCGATGCAAAATACGCCAACGTCCGTGATAACAATGGCCAGACCCTGATCCCCCCCTCGTTGGCCGAGTTCGCCGAAACCTTTGCCAATGACTTATCCCCGCTGGGCTTCAAGCTGTCAACAAGCGTAGGTGCCAAACCTCGTCCAAGGGCTATCTTCCTGACTCTCGGTCGAACAAGCGATTATCTAGATGTCGCTGGCCGAGAAACCTCGGAGGGCTACTCGATCGATGTTGAAAAGTCGATCACGGTGAAAGGCGCC…	MRLSSFTLLTSVVLSAASILPGIPTANFTPRRHAQVVNFSSFTSIVVDAKYANVRDNNGQTLIPPSLAEFAETFANDLSPLGFKLSTSVGAKPRPRAIFLTLGRTSDYLDVAGRETSEGYSIDVEKSITVKGASPLGVWWGTRTILQQILLTDGKLLSGSIHDSPGWGARGMMLDAARQYYPPNFIVELCSYMSFFKQNTLHLHLSDNIWNNPELFDFEEQMRLYAAFRLYSDDPRVKDLNKRPEESYTRQVFDDIQSKCAARGVTILPEIEAPGHALVFSQWKPQIGMSSDYTLLNITHPETIPAVKAVWKVFLPWFHSKVVSIGADEYRDSSLDENALTAEYERFVNELNHFITQESGKNVRIWGTFPPSSGSNVDKSVSIQHWANFEAHAVTDWLA…	{hypothetical protein NECHADRAFT_50509 [Nectria haematococca mpVI 77-13-4]}	{K12373 HEXA_B hexosaminidase 3.2.1.52 Metabolism--Glycan biosynthesis and metabolism--Other glycan degradation|Metabolism--Carbohydrate metabolism--Amino sugar and nucleotide sugar metabolism|Metabolism--Glycan biosynthesis and metabolism--Glycosaminoglycan degradation|Metabolism--Glycan biosynthesis and metabolism--Glycosphingolipid biosynthesis - globo series|Metabolism--Glycan biosynthesis an…	{NA}	{NA}	{NA}	{NA}	{NA}	{NA}	{IPR013781; Glycoside hydrolase, catalytic domain IPR015882; Beta-hexosaminidase, bacteial type, N-terminal IPR015883; Glycoside hydrolase family 20, catalytic domain IPR017853; Glycoside hydrolase superfamily IPR025705; Beta-hexosaminidase IPR029018; Chitobiase/beta-hexosaminidase domain 2-like}	{GO:0004553; hydrolase activity, hydrolyzing O-glycosyl compounds; molecular_function GO:0004563; beta-N-acetylhexosaminidase activity; molecular_function GO:0005975; carbohydrate metabolic process; biological_process}	{NA}	{NA}
Scaffold1	758781	758858	Repeat:RepeatMasker:Transposon	-	FW16_TE0054	ID=FW16_TE0054;Target=Gypsy-1_SMo-I 4191 4270;Class=LTR/Gypsy;PercDiv=28.6;PercDel=3.9;PercIns=1.2;	NA	NA	NA	NA	NA	NA	NA	NA	NA	NA	NA	NA	NA	NA
Scaffold1	760737	761855	Gene	-	FW16_GLEAN_10012393	NA	ATGAGATTCTCAGACACGCTCTACTTCAACACTCTCGAGTACTCGAACAAGCTCGAAGGACTCGTTGCATGCCATCGCATCAATGAGGTCCGAGAGCGCGAGGTGCTCAAGAACCGTCAGATATACGGCTACTCTACAAAGATTGGGATGGGCGCCATCCTCTGGCTTCCTACCGCGGGATTGTCAACCATCACATCCCTTGTTGGCTTCCGCCAACTCTGGGTCGCCTGCGCAAAACTCGACGTGATCAATAGCATCATTAAAAAGTACGGCATCACACCACATCAATGTGGCTTCCGCGATCGTGTTGTTCCCATTGTTACCAACGTGCTGACGGCTGGTATTGGCTGCGGCATGTCATATCTGCTCAGCGATGTTGCTACCATGGGCGTCGAGGGA…	MRFSDTLYFNTLEYSNKLEGLVACHRINEVREREVLKNRQIYGYSTKIGMGAILWLPTAGLSTITSLVGFRQLWVACAKLDVINSIIKKYGITPHQCGFRDRVVPIVTNVLTAGIGCGMSYLLSDVATMGVEGASAQGVMFDPPTTVGEVASSAAASPGSFVDGFFHGVEAQVDSVSAALDPGDTAANVTQATMENAVPLSVGAEFMDGGNVGFSAAAVVERFLVQQAVASSLEHMADQSARNKLYRRIAEEDQVAQTRPSEEMYEWQQDLEEVHDALHLQYAELITAHSEMLNRNRGKKGEHHLSESKQMRDKVVSLDAKARDNRLAAEECQRARFVSAWISCLKKWEETMKEQAGMQAEWQKIIGKWKRG	{predicted protein [Nectria haematococca mpVI 77-13-4]}	{NA}	{NA}	{NA}	{NA}	{NA}	{NA}	{NA}	{NA}	{NA}	{NA}	{NA}
Scaffold1	762680	762869	Repeat:RepeatMasker:Transposon	+	FW16_TE0068	ID=FW16_TE0068;Target=rnd-1_family-3 1 192;Class=Unknown;PercDiv=10.1;PercDel=1.6;PercIns=0.5;	NA	NA	NA	NA	NA	NA	NA	NA	NA	NA	NA	NA	NA	NA
Scaffold1	763225	765342	Gene	-	FW16_GLEAN_10012394	NA	ATGAGCTCCCAAATCTACCAGAAGCTACCTAACCCGGCAACCTCGATACGTCTCCTCCGGATAGAACCCGGTTGGCCAGCGGATCCTCTCTCTGTTCAACTCACGGTGGTTCCAGACCGAAACACGGCGCCTAGTTACGACGCCCTCTCGTATGTCTGGGGAAAGGATCTTAGCCCTGACCCTATCTTGTGTAATGGCTCGTCCATCACCATTACTGCGAATCTCGAATCAGCCCTTCGCGCTCTTCGACCGTTCCCTGCTGTGGGAAGCCCTGCTCAGCATGGCGTGGATGTTATCGATACGGGCCATCTGCTTCATTCCAGTAGACATCCGTGGAAAACCTTTGCCCACAATCGCAATGAAATCGAAGTTATCGAGTCTCGGAGGGTCGAGGCATGC…	MSSQIYQKLPNPATSIRLLRIEPGWPADPLSVQLTVVPDRNTAPSYDALSYVWGKDLSPDPILCNGSSITITANLESALRALRPFPAVGSPAQHGVDVIDTGHLLHSSRHPWKTFAHNRNEIEVIESRRVEACSDRTTEFVWIDALCINQADLKECAEQVQGMRGIYTTAKVVRIWLGTILVTAEGVPRVFPDVKTRKLDATFGHIRLTELGHMPVVLSFLAQALRNERRNRKDPSYASVPGATVETGKGEFRSVGFPEAYAPEWAILIGFLEQPWFHRVWIVQEVVMAQEAKVMMGDWEMQWEPFARAIDMLEQAKLSISYSLKVRRKEDLWKGLPLHEIRYLGHIRQLPGRTSYLLPLLDDSRQRKATKPVDHVFAVLGMASEVVNPDPKRSDLSRF…	{hypothetical protein NECHADRAFT_85554 [Nectria haematococca mpVI 77-13-4]}	{NA}	{NA}	{NA}	{NA}	{NA}	{NA}	{NA}	{IPR010730; Heterokaryon incompatibility}	{NA}	{0.999402239793886 true}	{NA}
Scaffold1	766672	769290	Gene	-	FW16_GLEAN_10012395	NA	ATGAAGATTGCCTCGTTCCTTAGCATCGCCGGCTTGACCGCGCTGGCCCACGGTTCTAAGATCGCCCGAGACTACGCCAATAATGACTACTACGTCCTACATCTCGACAGCTCGACAGCGCCCGATCAGATCGCCAACCGCCTCGGACTCACCCACGAGGGTCAGCTTGGTGCACTCGATGACCACCACGTATTCCGCGCCCCCAAAGTCGAACACGATGTAGTAAAGAGAGAAATTACTGAGCGCAGGAGGAGGAAACGAGACATTGGCGGTTCAGATCCTCTCGATGGTATTCTCCTGTCCAAGAAGCAACTTGCGCGCAAGCATCTTGAGAAGCGAATTATCCCTCCACGACCGAGAGATTTGCCTGTCGCCAGCCGGAGCAATGACCATAAGACA…	MKIASFLSIAGLTALAHGSKIARDYANNDYYVLHLDSSTAPDQIANRLGLTHEGQLGALDDHHVFRAPKVEHDVVKREITERRRRKRDIGGSDPLDGILLSKKQLARKHLEKRIIPPRPRDLPVASRSNDHKTIDIAARDKAAEYQATIMKKLEIADPIFTEQWHLYNPIQLGHDVNVTGLWLDGITGQNVTVAVVDDGLDMNSDDLKPNYFAAGSWDFNDNDPVPAPELDDDRHGTRCAGEVAAARNDVCGVGVAYDSKVAGLRILSKLISDADEAEALMYKYDDNHIYSCSWGPSDDGQTMEAPDVVIRRAMLKAIQEGRGGLGSIYVFASGNGAGAGDNCNFDGYTNSIYSITVGAVDRTGQHPYYSEECSAQLVVTYSSGSGDAIHTTDVGKNNC…	{predicted protein [Nectria haematococca mpVI 77-13-4]}	{K01341 KEX2 kexin 3.4.21.61 --}	{NA}	{NA}	{KEX2_CANAW Kexin OS=Candida albicans (strain WO-1) GN=KEX2 PE=3 SV=2}	{KEX2 AAB80929 Candida albicans Reduced virulence}	{NA}	{NA}	{IPR000209; Peptidase S8/S53 domain IPR002884; Proprotein convertase, P IPR008979; Galactose-binding domain-like IPR015500; Peptidase S8, subtilisin-related IPR022398; Peptidase S8, subtilisin, His-active site IPR023827; Peptidase S8, subtilisin, Asp-active site IPR023828; Peptidase S8, subtilisin, Ser-active site IPR032815; Peptidase S8, pro-domain}	{GO:0004252; serine-type endopeptidase activity; molecular_function GO:0006508; proteolysis; biological_process}	{NA}	{NA}
Scaffold1	766700	766801	Repeat:RepeatMasker:Transposon	-	FW16_TE0055	ID=FW16_TE0055;Target=hAT-N4_ALy 691 792;Class=DNA/hAT-Charlie;PercDiv=30.4;PercDel=0.0;PercIns=0.0;	NA	NA	NA	NA	NA	NA	NA	NA	NA	NA	NA	NA	NA	NA
Scaffold1	766709	766761	Repeat:TRF:TandemRepeat	+	FW16_TR0085	ID=FW16_TR0085;PeriodSize=12;CopyNumber=4.4;PercentMatches=88;PercentIndels=9;Consensus=TCGTCGTCGCTC;	TCGTCGTCGCTC	NA	NA	NA	NA	NA	NA	NA	NA	NA	NA	NA	NA	NA
Scaffold1	768413	768474	Repeat:RepeatMasker:Transposon	-	FW16_TE0056	ID=FW16_TE0056;Target=Gypsy-8-I_CR 1796 1853;Class=LTR/Gypsy;PercDiv=24.2;PercDel=0.0;PercIns=6.9;	NA	NA	NA	NA	NA	NA	NA	NA	NA	NA	NA	NA	NA	NA
Scaffold1	770521	771516	Gene	-	FW16_GLEAN_10012396	NA	ATGGCATCCAAGCAATCTGAAGTGCCCAATTTCACACCCAGCGACTATGTCAAGTTCTTTGGTGCTGGCGCCCTCGCGGCGACGTCTACGCATGGTGCCGCGACGCCAATTGATGTCGTCAAGACGAGGATTCAGGTCGATGATGCCTTGAAGGGGTACAACATGCTCAAGGCTGGTCGCACAATTGTCGCCAAGGAGGGTGCATCAGCGCTTCTCACGGGTTTTGGTCCTACAGCTGTTGGTTACCTGGTCCAGGGCGGCGCCAAGTTTGCCGGCTATGAGTTCTTCAAGAAGAAGTACATCACCCTCATCGGAGGACCTGAGAAGGCGGTCGACCACCGAACAGGCATCTACCTCACTGCCAGTGCATCCGCCGAGTTCTTTGCCGATATTCTTCTG…	MASKQSEVPNFTPSDYVKFFGAGALAATSTHGAATPIDVVKTRIQVDDALKGYNMLKAGRTIVAKEGASALLTGFGPTAVGYLVQGGAKFAGYEFFKKKYITLIGGPEKAVDHRTGIYLTASASAEFFADILLCPLEATRIRLVSQKGYANGLVSGFGRMAREEGFKGFYSGFVPLLFKQVPFAVGQFSVHEAVNEVIYRAMGPERKEKLTRLESTAVELTSGVTAGAAAAVLSHPADTLLSAINKGAGDPKQGATSRMFQLAKEFGPKRLLLSGLGPRVVMTCGLVGGQFVIYAQCKALTGAPPSIEIHKEASL	{predicted protein [Nectria haematococca mpVI 77-13-4]}	{K15102 SLC25A3, PHC, PIC solute carrier family 25 (mitochondrial phosphate transporter), member 3 -- --}	{NA}	{NA}	{MPCP_YEAST Mitochondrial phosphate carrier protein OS=Saccharomyces cerevisiae (strain ATCC 204508 / S288c) GN=MIR1 PE=1 SV=1}	{Mir1 MGG_02370 Magnaporthe oryzae (related: Magnaporthe grisea) Unaffected pathogenicity}	{NA}	{NA}	{IPR018108; Mitochondrial substrate/solute carrier IPR023395; Mitochondrial carrier domain}	{NA}	{0.983850914344439 true}	{NA}
Scaffold1	772157	772260	tRNA	-	tRNA_0080	Type=Leu;Anti-codon=CAG	NA	NA	NA	NA	NA	NA	NA	NA	NA	NA	NA	NA	NA	NA
Scaffold1	772996	774540	Gene	+	FW16_GLEAN_10012397	NA	ATGTTCAACTACATTGTTCTGGCGGCGACTCTTTCGCTGGCCTGTCCAGCCTCAGCCAGCTATGCCTTCTACGTCGGCAAGAACCTCACCAAGGATGGCAGCGTTATCGTTGGAGGCACTGGAGAAGAGGTCTCTAGCCATTGGCTTCAACTCTTCCCAGCCCGCGATCATCCACCAAATGCGACCATTAGTGTCGGTGTCACCAAGGATGCTACCTTTCCAGGAGAGCTCATTCAGATCCCCCAAGTGAACCATACCCTACGATACATGAGCATGGAGTACTCGGACTATGAGGGCTTCCCAGCACCACTCACCAATGGTGGTCTCAACGAAAAGGGCGTTACTGTTCGTGATGTTTGGGCGGATAATCGTGACGAGCTTCTCGAAATGACGCCGAAT…	MFNYIVLAATLSLACPASASYAFYVGKNLTKDGSVIVGGTGEEVSSHWLQLFPARDHPPNATISVGVTKDATFPGELIQIPQVNHTLRYMSMEYSDYEGFPAPLTNGGLNEKGVTVRDVWADNRDELLEMTPNPQHGLQYSDLARIVMERANTAREGVEIIGDLIKKYGESTYGGNSHLIADKDEGWVVWEMAGGKKLWAAQRLGPNDVKVLYPGYIEDFPVNFARDPDFMGSDNIVSFAVEQGWWNETSGKPFNIFNVYGPQDPRYKARDGGYKFMSQAALENATLEMVPVTEEKMMERVRDPRIADDEAGYGQVVSLHAGIDRDMLRIWNAPTGSVSTPFIPWWLGVQSIPPEYGEHRYLTTGASSSFLNPDYQLQEASEFAGRVFKRVLYYMCSDP…	{predicted protein [Nectria haematococca mpVI 77-13-4]}	{NA}	{COG4690 Dipeptidase E Amino acid transport and metabolism}	{NA}	{NA}	{NA}	{NA}	{NA}	{IPR005322; Peptidase C69, dipeptidase A}	{GO:0006508; proteolysis; biological_process GO:0016805; dipeptidase activity; molecular_function}	{NA}	{NA}
Scaffold1	774968	776972	Gene	+	FW16_GLEAN_10012398	NA	ATGTCGAAACGAACTTGGTCAGAGACTGATAACGGAGCCGTCGGAGGTGAGCAGCAGTTTCCTCCGCAGATCTCGAGAAAGGTCAAGGCTTGTACGGCTTGCCGGAGACACAAGATAAAATGCTTGATTGATGAGAGTGGCCCGCCATGTCGAAGGTGCGCGGAAAAGAACTTGAGTTGTGTTTTGGGCAAGAGTCTTCAGACCATCCTGGATGAGAAGTCACAGTTCTCTCAAGATGTGCTGCAAGACCTTGAACAGATGCATGGCTTTTTAAAGCAAGTCGCTGGAAAACTTGACTTGGAATTACCAGCTCTCCGCTCATCCGCCGGTGCGGAACTCCCTAAAGAAGACTCACCCGGCCACTCAATACCCTCCAACAAGGGCCATCACGTTCCATCT…	MSKRTWSETDNGAVGGEQQFPPQISRKVKACTACRRHKIKCLIDESGPPCRRCAEKNLSCVLGKSLQTILDEKSQFSQDVLQDLEQMHGFLKQVAGKLDLELPALRSSAGAELPKEDSPGHSIPSNKGHHVPSRDNSPKLMPEDEGLPYVPIHSLYALTKLRALRSPDDVDSQHSHGIDDFITRRSISLADAERLFSFYRRRLNPYIYLIGCPYESLQELRQKSQFLLVAILTVASLHDSTADSLYPICSSEFRRLIEMTIFERRLDRDYLRALCIGSYWLSDVSWMLSGHAIRRAAEFDLHNSYDRAIEDSSAEDADCARIWYILYVCDQQLATLYGRPSIVQEDASTQSVINFLHCSVANEEDRRLLSQVASVSILRSIRELFSINKGKPIPRMHLN…	{predicted protein [Nectria haematococca mpVI 77-13-4]}	{NA}	{NA}	{NA}	{NA}	{GzZC074 I1RXS2 Gibberella zeae (related: Fusarium graminearum) Unaffected pathogenicity}	{NA}	{NA}	{IPR001138; Zn(2)-C6 fungal-type DNA-binding domain IPR007219; Transcription factor domain, fungi}	{GO:0000981; RNA polymerase II transcription factor activity, sequence-specific DNA binding; molecular_function GO:0003677; DNA binding; molecular_function GO:0005634; nucleus; cellular_component GO:0006351; transcription, DNA-templated; biological_process GO:0006355; regulation of transcription, DNA-templated; biological_process GO:0008270; zinc ion binding; molecular_function}	{0.999986456108370 true}	{NA}
Scaffold1	777027	777113	Repeat:TRF:TandemRepeat	+	FW16_TR0086	ID=FW16_TR0086;PeriodSize=28;CopyNumber=3.1;PercentMatches=88;PercentIndels=0;Consensus=TTGGTCGAATAGCGCTGTTATATTGATG;	TTGGTCGAATAGCGCTGTTATATTGATG	NA	NA	NA	NA	NA	NA	NA	NA	NA	NA	NA	NA	NA
Scaffold1	777618	777681	Repeat:TRF:TandemRepeat	+	FW16_TR0087	ID=FW16_TR0087;PeriodSize=22;CopyNumber=2.9;PercentMatches=90;PercentIndels=0;Consensus=TAGCATGAGAGGAGTTGATGAG;	TAGCATGAGAGGAGTTGATGAG	NA	NA	NA	NA	NA	NA	NA	NA	NA	NA	NA	NA	NA
Scaffold1	777694	777753	Repeat:TRF:TandemRepeat	+	FW16_TR0088	ID=FW16_TR0088;PeriodSize=23;CopyNumber=2.6;PercentMatches=89;PercentIndels=5;Consensus=GAAGTGAATCAGAGAGGAGAGCC;	GAAGTGAATCAGAGAGGAGAGCC	NA	NA	NA	NA	NA	NA	NA	NA	NA	NA	NA	NA	NA
Scaffold1	778493	779425	Gene	-	FW16_GLEAN_10012399	NA	ATGATGATACTTGAATTTTTCAAGGGCATGTATCAGGCCTTCATCGCCCTATTCAACTCCCCCCCTACTACTATCAACTCAGCTCCCAATGATAACTCGACAACAAATGGCAACTCGGCCCCCAAGAGCAACTCGCATCTCCCCACTCAGGTGTCACCAGCAGATTTGTTGTTGTCATACTACAGGAGTACCAGACAGCTTTGGCCCCCAAGCGTACCCTCGAGTTGGTCTCAAGCTGGGTCATCACCAGTACTAGGGCGAGTCGTATTCACCTTTGGCCAAAACATCGACGAGCTACGGAATGGAACCTCATTCGACCAGCTCACGGGGTGGGCTGCTTCATTGGACCTCGTCACGCGCGATGTTCCTTCCATGATGCGCGACGGCCTTTTCCTGACT…	MMILEFFKGMYQAFIALFNSPPTTINSAPNDNSTTNGNSAPKSNSHLPTQVSPADLLLSYYRSTRQLWPPSVPSSWSQAGSSPVLGRVVFTFGQNIDELRNGTSFDQLTGWAASLDLVTRDVPSMMRDGLFLTQGNVNEKENHVKETHTQGIGNLHNRCYTVTSSTWSGHLYVCAGTVRPVANFRLHHLSADKVFTASVGNHGGDTVYRYDVRRPENNANYMYDDMPMEGLWPWPRKEEGVRDGEVLKRDGRGSDQEEEAGGQERKEDEKVVNDEGGCDEEDKTGLEEEELDSFSAWEEEEDPLFGSWRD	{hypothetical protein NECHADRAFT_85559 [Nectria haematococca mpVI 77-13-4]}	{NA}	{NA}	{NA}	{NA}	{NA}	{NA}	{NA}	{NA}	{NA}	{NA}	{NA}
Scaffold1	781210	781318	Repeat:RepeatMasker:Transposon	+	FW16_TE0069	ID=FW16_TE0069;Target=rnd-4_family-19 1 106;Class=Unknown;PercDiv=21.2;PercDel=0.3;PercIns=5.5;	NA	NA	NA	NA	NA	NA	NA	NA	NA	NA	NA	NA	NA	NA
Scaffold1	781496	781544	Repeat:TRF:TandemRepeat	+	FW16_TR0089	ID=FW16_TR0089;PeriodSize=18;CopyNumber=2.8;PercentMatches=87;PercentIndels=3;Consensus=ACCACCACCGACAACATC;	ACCACCACCGACAACATC	NA	NA	NA	NA	NA	NA	NA	NA	NA	NA	NA	NA	NA
[truncated: 25,537 more rows]
