# Supplementary material for: Insights into the genome and secretome of Fusarium metavorans DSM105788 by cultivation on agro-residual biomass and synthetic nutrient sources
Source: Biotechnol Biofuels. 2021 Mar 20;14:74. doi: 10.1186/s13068-021-01927-9 (PMC7981871; doi:10.1186/s13068-021-01927-9)
Supplement: Supplementary file 3 — Additional file 3: The phylogenetic tree provided by Dr. Kerry O’Donnell. [file 13068_2021_1927_MOESM3_ESM.nex]

#NEXUS
Begin data;
Dimensions ntax=79 nchar=3209;
Format datatype=DNA missing=? gap=-;
matrix

[TEF1 665 bp]

NRRL_22166_F_neocosmosporiellum_IL_USA    AGTCGACCACCGTAAGTC--AAACCCTCATCGCGATCTGCTCATCTCGGG--TCGTGGAACCCCGCCTGGGATCTCGGGCGGGGTA-CTCATCAGTCACTTCATGCTGACAATCATCTACAGACCGGTCACTTGATCTACCAGTGCGGTGGTATCGACAAGCGAACCATCGAGAAGTTCGAGAAGGTTGGTGACATCT--CCCCCGATC-GCGCCTTGCTATTCCACATCGAATTCCGCGTCGAATTCCCTCCCTCGCGATACGCTCTGCGCCCGCTT------CTCCCGAGTCCC-AAAAATTTTGCGGTCCGACCGTAATTTTTTTT----GGTGGGGCA--TCTACCCCGCCACTCGGGCGACGTTGGACAAAGCCCTGATCCCTGCACAC-----AAAAACAC-CAAACCCTCTTG--GCGCGCATCATCACGTGGTTCACAACA-GACGCTAACCGATCCAACAATAGGAAGCCGCTGAGCTCGGTAAGGGTTCCTTCAAGTACGCCTGGGTCCTTGACAAGCTCAAGGCCGAGCGTGAGCGTGGTATCACCATCGACATTGCTCTCTGGAAGTTCGAGACTCCCCGCTACTATGTCACCGTCATTGGTATGTCGCCGTCG--CCTCTC-TCAATCTTGTCTCACCACTAACAATCAACA
NRRL_22438_F_ornamentatum_Guinea_T        AGTCGACCACTGTAAGTC--AAACCCTCATCGCGATCTGCTCATCTCGGG--TCGTGGAACCCCGCCTGGGATCTCGGGCGGGGTA-CTCATCAGTCACTTCATGCTGACAATCATCTACAGACCGGTCACTTGATCTACCAGTGCGGTGGTATCGACAAGCGAACCATCGAGAAGTTCGAGAAGGTTGGTGACATCTCCCCCCCAATC-GCGCCTTGCTATTCCACATCGAATTCCGCGTCGAATTCCCTCCCTCGCGATACGCTCTGCGCCCGCTT------CTTCCGAGTCCC-AAAATTTTTGCGGTCCGACCGTAATTTTTTTTT---GGTGGGGCA--TCTACCCCGCCACTCGGGTGACGTTGGACAAAGCCCTGATCCCTGCACAC-----AAAAACAC-CAAACCCTCTTG--GCGCGCATCATCACGTGGTTCACAACA-GACGCTAACCGATCCAACAATAGGAAGCCGCTGAGCTCGGTAAGGGTTCCTTCAAGTACGCCTGGGTCCTTGACAAGCTCAAGGCCGAGCGTGAGCGTGGTATCACCATCGACATTGCCCTCTGGAAGTTCGAGACTCCCCGCTACTATGTCACCGTCATTGGTATGTCGCCGTTG--CCTCTC-TGAATCTTGTCTCACCACTAACAATCCACA
NRRL_22155_F_tenuicristatum_Japan_T       AGTCGACCACCGTAAGTC--AAACCCTCATCGCGATCTGCTCATCTCGGG--TCGTGGAACCCCGCCTGGGATCTCGGGCGGGGTA-CTCATCAGTCACTTCATGCTGACAATCATCTACAGACCGGTCACTTGATCTACCAGTGCGGTGGTATCGACAAGCGAACCATCGAGAAGTTCGAGAAGGTTGGTGACATCT--CCCCCGATC-GCGCCTTGCTATTCCACATCGAATTCCGCGTCGAATTCCCTCCCTCGCGATACGCTCTGCGCCCGCTT------CTTCCGAGTACC-AAAATTTTTGCGGTCCGACCGTAATTTTTTT-----GGTGGGGCA--TCTACCCCGCCACTCGGGCGACGTTGGACAAAGCCCTGATCCCTGCACAC-----AAAAACAC-CAAACCCTCTTG--GCGCGCATCATCACGTGGTTCACAACA-GACGCTAACCCATCCAACAATAGGAAGCCGCTGAGCTCGGTAAGGGTTCCTTCAAGTACGCCTGGGTCCTTGACAAGCTCAAGGCCGAGCGTGAGCGTGGTATCACCATCGACATTGCCCTCTGGAAGTTCGAGACTCCCCGCTACTATGTCACCGTCATTGGTATGTCGCCGTCG--CCTCTC-TCAATCTTGTCTCACCACTAACAATCCACA
NRRL_22470_F_boninense_Japan_T            AGTCGACCACCGTAAGTC--AAACCCTCATCGCGATCTGCTCATCTCGGG--TCGTGGAACCCCGCCTGGGATCTCGGGCGGGGTA-CTCATCAGTCACTTCATGCTGACAATCATCTACAGACCGGTCACTTGATCTACCAGTGCGGTGGTATCGACAAGCGAACCATCGAGAAGTTCGAGAAGGTTGGTGACATCT--CCCCCGATC-GCGCCTTGCTATTCCACATCGAATTCCGCGTCGAATTCCCTCCCTCGCGATACGCTCTGCGCCCGCTT------CTTCCGAGTACC-AAAATTTTTGCGGTCCGACCGTAATTTTTTT-----GGTGGGGCA--TCTACCCCGCCACTCGGGCGACGTTGGACAAAGCCCTGATCCCTGCACAC-----AAAAACAC-CAAACCCTCTTG--GCGCGCATCATCACGTGGTTCACAACA-GACGCTAACCCATCCAACAATAGGAAGCCGCTGAGCTCGGTAAGGGTTCCTTCAAGTACGCCTGGGTCCTTGACAAGCTCAAGGCCGAGCGTGAGCGTGGTATCACCATCGACATTGCCCTCTGGAAGTTCGAGACTCCCCGCTACTATGTCACCGTCATTGGTATGTCGCCGTCG--CCTCTC-TCAATCTTGTCTCACCACTAACAATCCACA
NRRL_22661_F_keratoplasticum_Japan_2_T    AGTCGACCACCGTAAGTC--AAACCCTCATCGCGATCTGCTTATCTCGGG--TCGTGGAACCCCGCCTGGTATCTCGGGCGGGGTA-TTCATCAGTCACTTCATGCTGACAATCATCTACAGACCGGTCACTTGATCTACCAGTGCGGTGGTATCGACAAGCGAACCATCGAGAAGTTCGAGAAGGTTGGTGACATCC--CCCTCGATC-GCGCCTTGCTATTCCACA------------TCGAATTCTCTCCCTCGCGATACGGTCTGCGCCCGCTT------CTCCCGAGTCCC-AAAATTTTTGCGGTCCGACCGTAATTTTTTTT----GGTGGGGCA--TTTACCCCGCCACTCGGGCGACGTTGGACAAAGCCCTGATCCCTGCACAC----AAAAAACAC-CAAACCCTCTTGGCGCGCGCATCATCACGTGGTTCACAACA-GACGCTAACCGGTCCAACAATAGGAAGCTGCTGAGCTCGGTAAGGGTTCCTTCAAGTACGCCTGGGTCCTTGACAAGCTCAAGGCCGAGCGTGAGCGTGGTATCACCATCGACATTGCCCTCTGGAAGTTCGAGACTCCCCGCTACTATGTCACCGTCATTGGTATGTTGCTGTCA--CCTCTC-TCACACATGTCTCACCACTAACAATCAACA
NRRL_28030_F_lichenicola_Thailand_16      AGTCGACCACCGTAAGTC--AAACC-TCATCGCGATCTGCTTATCGCGGG--TCGTGGAACCCCGCCTGGG--CTCGGGCGGGGTA-TTCATCAGTCATTTCATGCTGACAATCATCTACAGACCGGTCACTTGATCTACCAGTGCGGTGGTATCGACAAGCGAACCATCGAGAAGTTCGAGAAGGTTGGTGACATCT--CCCCCGATC-GCGCCTTGCTATTCCGCATCGAACTCCCCGTCGAATTCCCTCCCTCGCGACACGCTCTGCGCACCCTT------CTCCCGAGTCCC-AAAAATTTTGCGGTTCGACCGTAATTTTTCTT----GGTGGGGTA--TCTACCCCGCCACTCGGGCGACGTTGGGCAAAGCCCTGATCCCTGCACAC------AAAAATC-CAAACCCTCTTG--GCGCGCATCATCACGTGGTTCACGACA-GACACTAACCGCTTCAACAATAGGAAGCCGCTGAGCTCGGTAAGGGTTCCTTCAAGTACGCCTGGGTCCTTGACAAGCTCAAGGCCGAGCGTGAGCGTGGTATCACCATCGACATTGCCCTCTGGAAGTTCGAGACTCCCCGCTACTATGTCACCGTCATTGGTATGTTGCTGTCG--TCTC---TCAATCATGTCTCACCACTAACCATCAACA
NRRL_32323_F_waltergamsii_TX_USA_7_T      AGTCGACCACCGTAAGTC--AAGCCCTCATCGCGATCTGCTTATCTCGGG--TCGTGAAACCCCGCCTGGTATCTCGGGCGGGGTA-TTCATCAGTCACTTCATGCTGACAATCATCTATAGACCGGTCACTTGATCTACCAGTGCGGTGGTATCGACAAGCGAACCATCGAGAAGTTCGAGAAGGTTGGTGACATCT--CCCCCGATC-GCGCCTTGCTATTCCACATCGAATTCCCCGTCGAATTCCCTCCTCCGCGACACGCTCTGCGCCCGCTT------CTCCCGAGTCCC-AAAAATTTTGCGGTTCGACCGCAATTTTTTTTT---GGTGGGGCA--TTTACCCCGCCACTCGGGCGACGTTGGACAAAGCCCTGATCCCTGCACAC-----AAAAACAC-CAAACCCTCTTG--GCGCGC---ATCACGTGGTTCACAACA-GACACTGACTGGTTCAACAATAGGAAGCCGCTGAGCTCGGTAAGGGTTCCTTCAAGTACGCCTGGGTCCTTGACAAGCTCAAGGCCGAGCGTGAGCGTGGTATCACCATCGATATTGCTCTCTGGAAGTTCGAGACTCCCCGCTACTATGTCACCGTCATTGGTATGTCGCCATCA--TCTCTC-TCACTCACGTCTCATCACTAACAATCAATA
NRRL_32858_F_suttonianum_USA_20_T         AGTCGACCACCGTAAGTC--AAACCCTCATCGCGATCTGCTTATCTCGGG--TCGTGGAACCCCGCCTGGCATCTCGGGCGGGGTA-TTCATCAGTCACTTCATGCTGACAATCATCTACAGACCGGTCACTTGATCTACCAGTGCGGTGGTATCGACAAGCGAACCATCGAGAAGTTCGAGAAGGTTGGTGACATCT--CCCCCGATC-GCGCCTTGCTATTCCACA------------TCGAATCCCCTCCCTCGCGATACGCTCTGCGCCCGCTT------CTCCCGAGTCCC-AAAATTTTTGCGGTCCGACCGTAATTTTTTTT----GGTGGGGCA--TTTACCCCGCCACTCGGGCGACGTTGGACAAAGCCCTGATCCCTGCACAC----AAAAAACAC-CAAACCCTCTTG--GCGCGCATCATCACGTGGCTCACAACA-GACGCTAACCGGTCCAACAATAGGAAGCCGCTGAGCTCGGTAAGGGTTCCTTCAAGTACGCCTGGGTCCTTGACAAGCTCAAGGCCGAGCGTGAGCGTGGTATCACCATCGACATTGCCCTCTGGAAGTTCGAGACTCCCCGCTACTATGTCACCGTCATTGGTATGTTGCTGTCA--CCTC---TCACACATGTCTCACCACTAACAATCAACA
NRRL_37625_F_cyanescens_Netherlands_27_T  AGTCGACCACCGTAAGTC-AAAACCCTCATCGCGATCTGCTTATCTCGGG--TCGTGGAACCCCGCCTGGTATCTCGGGCGGGGTA-TTCATCAGTCACTTCATGCTGACAATCATCTACAGACCGGTCACTTGATCTACCAGTGCGGTGGTATCGACAAGCGAACCATCGAGAAGTTCGAGAAGGTTGGTGACATCT--CCCCCGATC-GCGCCTTGCTATTCCACATCGAATTCCCCGTCGAATTCCCTCCTCCGCGACACGCTCTGCGCCCGCTT------CTCCCGAGTCCC-AAAATTTTTGCGGTTCGACCGTAATTTTTTT-----GGTGGGGCA--TTTACCCCGCCACTCGGGCGACGTTGGACAAAGCCCTGATCCCTGCACAC-----AAAAACAC-CAAACCCTCTTG--GCGCGC---ATCACGTGGTTCACAACA-GACACTGACTGGTTCAACAATAGGAAGCCGCTGAGCTCGGCAAGGGTTCCTTCAAGTACGCCTGGGTTCTTGACAAGCTCAAGGCCGAGCGTGAGCGTGGTATCACCATCGATATTGCTCTCTGGAAGTTCGAGACTCCCCGCTACTATGTCACCGTCATTGGTATGTCGCCGTCATGTCACTC-TCACTCACGTCCCATCACTAACAATCAACA
NRRL_22346_F_ambrosium_AF1_India_ET       AGTCGACCACCGTAAGTC--AAACCCTCATCGCGATCTGCTTATCTCGGG--TCGTGGAACCCCGCCTGGCATCTCGGGCGGGGTA-TTCATCAGTCACTTCATGCTGACAATCATCTACAGACCGGTCACTTGATCTACCAGTGCGGTGGTATCGACAAGCGAACCATCGAGAAGTTCGAGAAGGTTGGTGACATCT--CCCCCGATC-GCGCCTTGCTATCCCACATCGAATTCCCCGTCGAATTCCCTCCCTCACGATCCGCGCTGCGCCCGCTT------CTCCCGAGTCCC-AAAATTTTTGCGGTGCGACCGTGAATTTTTT-----GGTGGGGCATTTTTACCCCGCCACTCGGGCGACGTTGGACAAAGCCCTGATCCCTGCACAC----AAAAAACAC-CAAACCCTCTTG--GCGCGCATCATCACGTGATTGACCACA-AACGCTAACCGACTCGACAACAGGAAGCCGCTGAGCTCGGTAAGGGTTCCTTCAAGTACGCCTGGGTCCTTGACAAGCTCAAGGCCGAGCGTGAGCGTGGTATCACCATCGACATTGCCCTCTGGAAGTTCGAGACTCCCCGCTACTATGTCACCGTCATTGGTATGTCGCTGTC--CTCTCAC-TCAATCATGTCTCATCACTAACAATCAACA
NRRL_54722_F_euwallaceae_AF2_Israel_T     AGTCGACCACCGTAAGTC--GAACCCTCATCGCGATCTGCTCATCTCGGG--TCGTGGAACCTCGCCTGGCATCTCGGGCGGGGTA-TTCATCAGTCACTTCATGCTGACAATCATCTACAGACCGGTCACTTGATCTACCAGTGCGGTGGTATCGACAAGCGAACCATCGAGAAGTTCGAGAAGGTTGGTGACATCT--CCCCCGATC-GCGCCTTGCTATCCCACATCGAATTCCCCGTCGAATTCCCTCCCTCACGATCCGCGCTGCGCCCGCTT------CTCCCGAGTCCC-AAAAATTTTGCGGTGCGACCGTGAATTTTTTT----GGTGGGGCATTTTTACCCCGCCACTCGGGCGACGTTGGACAAAGCCCTGATCCCTGCACAC-----AAAAACAC-CAAACCCTCTTG--GCGCGCATCATCACGTGATTGACCACA-AACGCTAACCGACTCTACAACAGGAAGCCGCTGAGCTCGGTAAGGGTTCCTTCAAGTACGCCTGGGTCCTTGACAAGCTCAAGGCCGAGCGTGAGCGTGGTATCACCATCGACATTGCCCTCTGGAAGTTCGAGACTCCCCGCTACTATGTCACCGTCATTGGTATGTCGCTGTC----CTCTC-TCAATCATGTCTCGCCACTAACAATCAACA
NRRL_62628_F_floridanum_AF3_FL_USA_T      AGTCGACCACCGTAAGTC--GAACCCTCATCGCGATCTGCTCATCTCGGG--TCGTGGAACCTCGCCTGGCATCTCGGGCGGGGTA-TTCATCAGTCACTTCATGCTGACAATCATCTACAGACCGGTCACTTGATCTACCAGTGCGGTGGTATCGACAAGCGAACCATCGAGAAGTTCGAGAAGGTTGGTGACATCT--CCCCCGATC-GCGCCTTGCTATCCCACATCGAATTCCCCGTCGAATTCCCTCCCTCACGATCCGCGCTGCGCCCGCTT------CTCCCGAGTCCC-AAAATTTTTGCGGTGCGACCGTGAATTTTTTT----GGTGGGGCATTTTTACCCCGCCACTCGGGCGACGTTGGACAAAGCCCTGATCCCTGCACAC-----AAAAACAC-CAAACCCTCTTG--GCGCGCATCATCACGTGATTGACCACA-AACGCTAACCGACTCGACAACAGGAAGCCGCTGAGCTCGGTAAGGGTTCCTTCAAGTACGCCTGGGTCCTTGACAAGCTCAAGGCCGAGCGTGAGCGTGGTATCACCATCGACATTGCCCTCTGGAAGTTCGAGACTCCCCGCTACTATGTCACCGTCATTGGTATGTCGCTGTC----CTCTC-TCAATCATGTCTCGCCACTAACAATCAACA
NRRL_62579_F_oligoseptatum_AF4_PA_USA_T   AGTCGACCACCGTAAGTC--GAACCCTCATCGCGATCTGCTCATCTCGGG--TCGTGGAACCTCGCCTGGCATCTCGGGCGGGGTA-TTCATCAGTCACTTCATGCTGACAATCATCTACAGACCGGTCACTTGATCTACCAGTGCGGTGGTATCGACAAGCGAACCATCGAGAAGTTCGAGAAGGTTGGTGACATCT--CCCCCGATC-GCGCCTTGCTATCCCACATCGAATTCCCCGTCGAATTCCCT----CACGATCCGCGCTGCGCCCGCTT------CTCCCGAGTCCC-AAAAATTTTGCGGTGCGACCGTGAATTTTTT-----GGTGGGGCATTTTTACCCCGCCACTCGGGCGACGTTGGACAAAGCCCTGATCCCTGCACAC--ACAAAAAACAC-CAAACCCTCTTG--GCGCGCATCATCACTTGGTTGACCACA-GACGCTAACCGACTCAACAACAGGAAGCCGCTGAGCTCGGTAAGGGTTCTTTCAAGTACGCCTGGGTCCTTGACAAGCTCAAGGCCGAGCGTGAGCGTGGTATCACCATCGACATTGCCCTCTGGAAGTTCGAGACTCCCCGCTACTATGTCACCGTCATTGGTATGTCGCTGTC----CTCTC-TCAATCATGTCTCGCCACTAACAATCAACA
NRRL_22231_F_tuaranense_AF5_Malaysia_T    AGTCGACCACCGTAAGTC--GAACCCTCATCGCGATCTGCTCATCTCGGG--TCGTGGAACCTCGCCTGGCATCTCGGGCGGGGTA-TTCATCAGTCACTTCATGCTGACAATCATCTACAGACCGGTCACTTGATCTACCAGTGCGGTGGTATCGACAAGCGAACCATCGAGAAGTTCGAGAAGGTTGGTGACATCT--CCCCCGATC-GCGCCTTGCTATCCCACATCGAATTCCCCGTCGAATTCCCTCCCTCACGATCCGCGCTGCGTCCGCTT------CTCCCGAGTCCC-AAAAAATTTGCGGTGCGACCGTGAATTTTTTTT---GGTGGGGCATTTTTACCCCGCCACTCGGGCGACGTTGGACAAAGCCCTGATCCCTGCACAC--ACAAAAAACAC-CAAACCCTCTTG--GCGCGCATCATCACTTGGTTGACCACA-GACGCTAACCGACTCAACAACAGGAAGCCGCTGAGCTCGGTAAGGGTTCTTTCAAGTACGCCTGGGTCCTTGACAAGCTCAAGGCCGAGCGTGAGCGTGGTATCACCATCGACATTGCCCTCTGGAAGTTCGAGACTCCCCGCTACTATGTCACCGTCATTGGTATGTCGCTGTC----CTCTC-TCAATCATGTCTCGCCACTAACAATCAACA
NRRL_62611_F_obliquiseptatum_AF7_Aust_T   AGTCGACCACCGTAAGTC--AAACCCTCATCGCGATCTGCTCATCTCGGG--TCGTGGAACCCCGCCTGGCATCTCGGGCGGGGTA-TTCATCAATCACTTCATGCTGACAATCATCTACAGACCGGTCACTTGATCTACCAGTGCGGTGGTATCGACAAGCGAACCATCGAGAAGTTCGAGAAGGTTGGTGACATCT--CCCCCGATC-GCGCCTTGCTATCCCACATCGAATTCCCCGTCGAATTCCCTCCCTCACGATCCGCGCTGCGCCCGCTT------CTCCCGAGTCCC-AAAATTTTTGCGGTGCGACCGTGAATTTTTTT----GGTGGGGCATTTTTACCCCGCCACTCGGGCGACGTTGGACAAAGCCCTGATCCCTGCACAC----AAAAAACAC-CAAACCCTCTTG--GCGCGCATCATCACGTGGTTGATTACA-GACGCTAACCGACTCAACAACAGGAAGCCGCTGAGCTCGGTAAGGGTTCCTTCAAGTACGCCTGGGTCCTTGACAAGCTCAAGGCCGAGCGTGAGCGTGGTATCACCATCGACATTGCCCTCTGGAAGTTCGAGACTCCCCGCTACTATGTCACCGTCATTGGTATGTCGCTGTC--CTCTCAC-TCAATCATGTCTCATCACTAACAATCAATA
NRRL_62945_F_kuroshium_AF12_CA_USA        AGTCGACCACCGTAAGTC--GAACCCTCATCGCGATCTGCTCATCTCGGG--TCGTGGAACCTCGCCTGGCATCTCGGGCGGGGTA-TTCATCAGTCACTTCATGCTGACAATCATCTACAGACCGGTCACTTGATCTACCAGTGCGGTGGTATCGACAAGCGAACCATCGAGAAGTTCGAGAAGGTTGGTGACATCT--CCCCCGATC-GCGCCTTGCTATCCCACATCGAATTCCCCGTCGAATTCCCTCCCTCACGATCCGCGCTGCGCCCGCTT------CTCCCGAGTCCC-AAAAATTTTGCGGTGCGACCGTGAATTTTTTT----GGTGGGGCATTTTTACCCCGCCACTCGGGCGACGTTGGACAAAGCCCTGATCCCTGCACAC----AAAAAACAC-CAAACCCTCTTG--GCGCGCATCATCACTTGGTTGACCACA-GACGCTAACCGACTCAACAACAGGAAGCCGCTGAGCTCGGTAAGGGTTCTTTCAAGTACGCCTGGGTCCTTGACAAGCTCAAGGCCGAGCGTGAGCGTGGTATCACCATCGACATTGCCCTCTGGAAGTTCGAGACTCCCCGCTACTATGTCACCGTCATTGGTATGTCGCTGTC----CTCTC-TCAATCATGTCTCGCCACTAACAATCAACA
CBS_142424_F_macrosporum_Italy_T          AGTCGACCACCGTAAGTC--AAACCCTCATCGCGATCTGCTTATCTCGGG--TCGTGGAACCCCGCCTGGTATCTCGGGCGGGGTA-TTCATCAGTCACTCCATGCTGACAATCATCTACAGACCGGTCACTTGATCTACCAGTGCGGTGGTATCGACAAGCGAACCATCGAGAAGTTCGAGAAGGTTGGTGACATCT--CCCCCGATC-GCGCCTTGCTATTCCACATCGAATTCCCCGTCGAATTCCCTCCTCCGCGACACGCTCCGCGCCCGCTT------CTCCCGAGTCCC-AAAAATTTTGCGGTTCGACCGTAATTTTTTT-----GGTGGGGCA--TCTACCCCGCCACTCGGGCGACGTTGGACAAAGCCCTGATCCCTGCACAC-----AAAAACAC-CAAATCCTCTTG--GCGCGC---ATCACGTGGTTCACAACA-GACACTGACTGGTTCAACAATAGGAAGCCGCTGAGCTCGGCAAGGGTTCCTTCAAGTACGCCTGGGTTCTTGACAAGCTCAAGGCCGAGCGTGAGCGTGGTATCACCATCGATATTGCTCTCTGGAAGTTCGAGACTCCCCGCTACTATGTCACCGTCATTGGTATGTCGCCGTCATGTCTCTC-TCACTCACGTCCCATCACTAACAATCAACA
CPC_27186_F_croci_Italy_T                 AGTCGACCACCGTAAGTC--AAACCCTCATCGCGATCTGCTTATCTCGGG--TCGTGGAACCCCGCCTGGCATCTCGGGCGGGGTA-TTCATCAGTCACTTCATGCTGACAATCATCTACAGACCGGTCACTTGATCTACCAGTGCGGTGGTATCGACAAGCGAACCATCGAGAAGTTCGAGAAGGTTGGTGACATCT--CCCCCGATCCGCGCCTTGCTATTCCACA------------TCGAATTCCCTCCCTCGCGATACGCTCTGCGCCCGCTT------CTCCCGAGTCCC-AAAATTTTTGCGGTCCGACCGTAATTTTTTT-----GGTGGGGCA--TTTACCCCGCCACTCGGGCGACGTTGGACAAAGCCCTGATCCCTGCACAC----AAAAAACAC-CAAACCCTCTTG--GCGCGCATCATCACGTGGTTCACAACA-GACGCTAACCGGTCCAACAATAGGAAGCCGCTGAGCTCGGTAAGGGTTCCTTCAAGTACGCCTGGGTCCTTGACAAGCTCAAGGCCGAGCGTGAGCGTGGTATCACCATCGACATTGCCCTCTGGAAGTTCGAGACTCCCCGCTACTATGTCACCGTCATTGGTATGTTGCTGTCA--CCTCTC-TCACACATGTCTCACCACTAACAAT-AACA
CBS_119600_F_haematococcum_Sri_La_ET      AGTCGACCACCGTAAGTC--AAGCCCTCATCGCGATCTGCTCATCTCGGG--TCGTGGAACCCCGCCTGAGCCCTCGGGCGGGGTA-TCCCTCAGTCACTTCATGCTGACAATCATCTACAGACCGGTCACTTGATCTACCAGTGCGGTGGTATCGACAAGCGAACCATCGAGAAGTTCGAGAAGGTTGGTGACATCT--CCCCCGATC-GCGCCTTGCTATTTCCCATCGAATTCCCCGCCGAATTCCCTCCCTCGCGATTCGCTTTGCGCCCGCTCCC----CTCCCGAGTCC--AAAATTTTTGCGGTGCGACCGTAATTTTTTT-----GGTGGGGCA--TTTACCCCGCCGCTCGGGAGACGTTGGACAAAGCCCTGATCCCTGCACAC---AAAAAAACAC-CAAAC---CTTG--GCGCGCATCATCACGTGGTCCACAACA-GACGCTAACCAACTCAACAACAGGAAGCCGCTGAGCTCGGCAAGGGTTCCTTCAAGTACGCCTGGGTCCTTGACAAGCTCAAGGCCGAGCGTGAGCGTGGTATCACCATCGACATTGCCCTCTGGAAGTTCGAGACTCCCCGCTACTATGTCACCGTCATTGGTATGTCGCTGTCG--CCTCTT-TCACTCGCGTCTCGTCGCTAACCATCAACA
NRRL_43489_F_metavorans_MD_USA            AGTCGACCACCGTAAGTC--AAGCCCTCATCGCGATCTGCTTATCTCGGG--TCGTGAAACCCCGCCTGGTATCTCGGGCGGGGTA-CTCGTCAGTCACTTCATGCTGACAATCATCTACAGACCGGTCACTTGATCTACCAGTGCGGTGGTATCGACAAGCGAACCATCGAGAAGTTCGAGAAGGTTGGTGACATCT---CCCCGATC-GCGCCTTGCTATTCCACATCGAATTCCCCGTCGAATTCCCTCTTCCGCGACACGCTCTGCGCCCGCTT------CTCCCGAGTCCC-AAAAATTTTGCGGTTCGACCGTAATTTTTTTT----GGTGGGGCA--TTTACCCCGCCACTCGGGCGACGTCGGACGA-GCCCTGAACCCTGCACAC----AAAAAACAC-CAAACCCTCTTG--GCGCGC---ATCACGTGGTTCACAACA-GACACTAACTGGTTCAACAATAGGAAGCCGCTGAGCTCGGTAAGGGTTCCTTCAAGTACGCCTGGGTCCTTGACAAGCTCAAGGCCGAGCGTGAGCGTGGTATCACCATCGATATTGCTCTCTGGAAGTTCGAGACTCCCCGCTACTATGTCACCGTCATTGGTATGTCGCCCTCA--TCTCTC-TCAATCACGTCTCATCACTAACAATCAACA
NRRL_22268_F_petroliphilum_China          AGTCGACCACCGTAAGTC--AAACCCTCATCGCGATCTGCTTATCTTGGG--TCGTGGAACCCCACCTGGTATCTCGGGCGGGGTA-TTCATCAGTCACTTCATGCTGACAATCATCTACAGACCGGTCACTTGATCTACCAGTGCGGTGGTATCGACAAGCGAACCATCGAGAAGTTCGAGAAGGTTGGTGACATAT--CTCCCGATC-GCGCCTTGCTATTCCACATCGAATTCCCCGTCGAATTCCCTCCTCCGCGACACGCTCTGCGCCCGCTT------CTCCCGAGTCCC-AAAAATTTTGCGGTTCGACCGTAATTTTTTTT----GGTGGGGCA--TTTACCCCGCCACTCGGGCGACGTTGGACAAAGCCCTGATCCCTGCACAC-----AAAAACAC-CAAACCCTCTTG--GCGCGC---ATCACGTGGTTCACAACA-GACACTGACTCGTTCAACAATAGGAAGCCGCTGAGCTCGGTAAGGGTTCCTTCAAGTACGCCTGGGTCCTTGACAAGCTCAAGGCCGAGCGTGAGCGTGGTATCACCATCGATATTGCTCTCTGGAAGTTCGAGACTCCCCGCTACTATGTCACCGTCATTGGTATGTCGCCGTCATGTCTC---TCACTCACGTCTCATCACTAACAATCCACA
NRRL_66304_F_solani_Slovinia_ET           AGTCGACCACCGTAAGTC--AAACCCTCATCGCGATCTGCTTATCTCGGG--TCGTGGAACCCCGCCTGGCATCTCGGGCGGGGTA-TTCATCATTCACTTCATGCTGACAATCATCTACAGACCGGTCACTTGATCTACCAGTGCGGTGGTATCGACAAGCGAACCATCGAGAAGTTCGAGAAGGTTGGTGACATCT--CCCCCGATC-GCGCCTTGCTATTCCACATCGAATTCCCCGTCGAATTCCCTCCCTCGCGATACGCTCTGCGCCCGCTT------CTCCCGAGTCCT-AAAATTTTTGCGGTCCGACCGTAATTTTTTTT----GGTGGGGCA--TTTACCCCGCCACTCGGGCGACGTTGGACAAAGCCCTGATCCCTGCACAC-----AAAAACAC-CAAATCCTCTTG--GCGCGCATCATCACGTGGTTCACGACA-GACGCTAACCGGTCCAACAATAGGAAGCCGCTGAGCTCGGTAAGGGTTCCTTCAAGTACGCCTGGGTCCTTGACAAGCTCAAGGCCGAGCGTGAGCGTGGTATCACCATCGACATTGCCCTCTGGAAGTTCGAGACTCCCCGCTACTATGTCACCGTCATTGGTATGTTGCTGTCA--CCTCTC-TCACACATGTCTCACCACTAACAATCAACA
NRRL_53586_F_tonkinense_Vietnam_T         AGTCGACCACCGTAAGTC--AAACCCTCATCGCGATCTTCTTATCTCGGG--TCGTGGAACCCCGCCCGGCATCTCGGGCGGGGTA-TTCATCATTCACTTCATGCTGACAATCATCTACAGACCGGTCACTTGATCTACCAGTGCGGTGGTATCGACAAGCGAACCATCGAGAAGTTCGAGAAGGTTGGTGACATCT--CCCCCGATC-GCGCCTTGCTATTCCACATCGAATTCCCCGTCGAATTCCCTCCCTCGCGATACGCTCTGCGCCCGCTT------CTCCCGAGTCCC-AAAATTTTTGCGGTCCGACCGTAATTTTTTT-----GGTGGGGCA--TTTACCCCGCCACTCGGGCGACGTTGGACAAAGCCCTGATCCCTGCACAC----AAAAAACAC-CAAACCCTCTTG--GCGCGCATCATCACGTGGTTCACAACA-GACGCTAACTGGTCCAACAATAGGAAGCCGCTGAGCTCGGTAAGGGTTCCTTCAAGTACGCCTGGGTCCTTGACAAGCTCAAGGCCGAGCGTGAGCGTGGTATCACCATCGACATTGCCCTCTGGAAGTTCGAGACTCCCCGCTACTATGTCACCGTCATTGGTATGTTGCTATCA--CCTCTC-TCA--CATGTCTCACCACTAACAATCAACA
CBS_509.63_F_ramosum_Brazil_T             ??????????????????????????????????????????????????--???????????????????????????????????????????????????????????????????????????????????????????????????????????????????ATCGAGAAGTTCGAGAAGGTTGGTGACATCT---CCCCGATC-GCGCCTTGCTATTCCGCATCGAACTCCCCGTCGAATTCCCTCCCTCGCGATACGCTCTGCGCACCCTT------CTCCCGAGTCCCAAAAATTTTTGCGGTTCAGCCGTAATTTTCTCTT---GGTGGGGTT-ATCTACCCCGCCACTCGGGCGACGTTGGGCAAAGCCCTGATCCCTGCACAC-----AAAGACAC-CAAACCCTCTTG--GCGCGCATCATCACGTGGTCCACGACA-GACACTAACCGATTCAACAATAGGAAGCCGCTGAGCTCGGTAAGGGTTCCTTCAAGTACGCCTGGGTCCTTGACAAGCTCAAGGCCGAGCGTGAGCGTGGTATCACCATCGACATTGCTCTCTGGAAGTTCGAGACTCCCCGCTACTATGTCACCGTCATTGGTATGTCGCTGTCG--TCTC---TCAAACATGTCTCACCACTAACCATCAACA
CPC_26829_F_perseae_Italy_T               AGTCGACCACCGTAAGTC--AAACCCTCATCGCGATCTGCTTATCTCGGG--TCGTGGAACCCCGCCTGGTATCTCGGGCGGGGTA-TTCATCAGTCACTTCATGCTGACAATCATCTACAGACCGGTCACTTGATCTACCAGTGCGGTGGTATCGACAAGCGAACCATCGAGAAGTTCGAGAAGGTTGGTGACATCT--CTCCCGATC-GCGCCTTGCTATTCCACATCGAATTCCCCGTCGAATTCCCTCCTCCGCGACACGCTCTGCGCCCGCTT------CTCCCGAGTCCC-AAAAATTTTGCGGTTCGACCGTAATTTTTTT-----GGTGGGGCA--TTTACCCCGCCACTCGGGCGACGTTGGACAAAGCCCTGATCCCTGCACAC-----AAAAACAC-CAAACCCTCTTG--GCGCGC---ATCACGTGGTTCACAACA-GACACTGACTCGTTCAACAATAGGAAGCCGCTGAGCTCGGTAAGGGTTCCTTCAAGTACGCCTGGGTCCTTGACAAGCTCAAGGCCGAGCGTGAGCGTGGTATCACCATCGATATTGCTCTCTGGAAGTTCGAGACTCCCCGCTACTATGTCACCGTCATTGGTATGTCGCCGTCATGTCTCTC-TCACTCATGTCTCATCGCTAACAATCAACA
NRRL_22427_F_striatisporum_Japan_T        AGTCGACCACCGTAAGTC--AAACCCTCATCGCGATCTGCTTATCTCGGG--TCGTGGAACCCCGCCTGGCATCTCGGGCGGGGTA-CTCATCATTCATTTCATGCTGACAATCATCTACAGACCGGTCACTTGATCTACCAGTGCGGTGGTATCGACAAGCGAACCATCGAGAAGTTCGAGAAGGTTGGTGACATCT--CCCCCGATC-GCGCCTTGCTATTCCACATCGAATTCCCCGTCGAATTCCCTCCCTCGCGATACGCTCTGCGCCCGCTT------CTCCCGAGTCCC-AAAATTTTTGCGGTCCGACCGTAATTTTTTTT----GGTGGGGCA--TCTACCCCGCCACTCGGGCGACGTTGGACAAAGCCCTGATCCCTGCACAC----AAAAAACAC-CAAACCCTCTTG--GCGCGCATCATCACGTGGTTCACAACAAGACGCTAACTGGTTCAACAATAGGAAGCCGCTGAGCTCGGTAAGGGTTCCTTCAAGTACGCCTGGGTCCTTGACAAGCTCAAGGCCGAGCGTGAGCGTGGTATCACCATCGACATTGCCCTCTGGAAGTTCGAGACTCCCCGCTACTATGTCACCGTCATTGGTATGTTGCTGTCA--CCTCTT-TCGCACATGTCTCACCACTAACAATCAATA
NRRL_22276_F_phaseoli_USA                 AGTCGACCACCGTAAGTC-ACCCCCCTCATGGCGACCTGCTTATCTCGGG--TCGTGGAACCCCGCCCGAGGACTCGGGCGGGGTC-TTCATCGGTCACTCCATGCTGACAATCAATCACAGACCGGTCACTTGATCTACCAGTGCGGTGGTATCGACAAGCGAACCATCGAGAAGTTCGAGAAGGTTGGTGACATCT--CCCCCGAGC-GCGCCTTGCTATTCTCCATCGAATTCCCCGTCGAATTCCCTCCCTCGCGATCCGCTCTGCGCCCGCTCCC----CTCCCGAGTCAC-AAAA-TTTTGCGGCGCGACCGCAATTTTTTTT----GGTGGGGCA--TTTACCCCGCCGCTCGCGAGACGTCGGACAAAGCCCTGATCCCTGCACAC---AAAAAAACAC-CAAACCCTCTTG--GCGCGCATCGTCACGTGGTCCGCGACA-GAAGCTAACCGACTCAACAATAGGAAGCCGCTGAGCTCGGCAAGGGTTCCTTCAAGTACGCCTGGGTCCTTGACAAGCTCAAGGCCGAGCGTGAGCGTGGTATCACCATCGACATTGCCCTCTGGAAGTTCGAGACTCCCCGCTACTATGTCACCGTCATTGGTATGTCGCTGCTG--CCTCTCATCGCTCATGTCTCACCACTAACAATCGACA
NRRL_31096_F_tucumaniae_Argentina_T       AGTCGACCACCGTAAGTC-ACCCCCCTCATGGCGACCTGCTTATCTCGGG--TCGTGGAACCCCGCCCGAGTCCTCGGGCGGGGTC-TTCATCGGTCACTCCATGCTGACAATCAATCACAGACCGGTCACTTGATCTACCAGTGCGGTGGTATCGACAAGCGAACCATCGAGAAGTTCGAGAAGGTTGGTGACATCT--CCCCCGAGC-GCGCCTTGCTATTCTCCATCGAATTCCCCGTCGAATTCCCTCCCTCGCGATCCGCTCTGCGCCCGCTCCC----CTCCCGAGTCAC-AAAA-TTTTGCGGCGCGACCGCAATTTTTTTT----GGTGGGGCA--TTTACCCCGCCGCTCGCGAGACGTCGGACAAAGCCCTGATCCCTGCACAC----AAAAAACAC-CAAACCCTCTTG--GCGCGCATCGTCACGTGGTCCGCGACA-GAAGCTAACCGACTCAACAATAGGAAGCCGCTGAGCTCGGCAAGGGTTCCTTCAAGTACGCCTGGGTCCTTGACAAGCTCAAGGCCGAGCGTGAGCGTGGTATCACCATCGACATTGCCCTCTGGAAGTTCGAGACTCCCCGCTACTATGTCACCGTCATTGGTATGTCGCTGCTG--CCTCTCATCGCTCATGTCTCACCACTAACAATCGACA
NRRL_31041_F_virguliforme_IL_USA          AGTCGACCACCGTAAGTC-ACCCCCCTCATGGCGACCTGCTTATCTCGGG--TCGTGGAACCCCGCCCGAGGACTCGGGCGGGGTC-TTCATCGGTCACTCCATGCTGACAATCAATCACAGACCGGTCACTTGATCTACCAGTGCGGTGGTATCGACAAGCGAACCATCGAGAAGTTCGAGAAGGTTGGTGACATCT--CCCCCGAGC-GCGCCTTGCTATTCTCCATCGAATTCCCCGTCGAATTCCCTCCCTCGCGATCCGCTCTGCGCCCGCTCCC----CTCCCGAGTCAC-AAAA-TTTTGCGGCGCGACCGCAATTTTTTTT----GGTGGGGCA--TTTACCCCGCCGCTCGCGAGACGTCGGACAAAGCCCTGATCCCTGCACAC---AAAAAAACAC-CAAACCCTCTTG--GCGCGCATCGTCACGTGGTCCGCGACA-GAAGCTAACCGACTCAACAATAGGAAGCCGCTGAGCTCGGCAAGGGTTCCTTCAAGTACGCCTGGGTCCTTGACAAGCTCAAGGCCGAGCGTGAGCGTGGTATCACCATCGACATTGCCCTCTGGAAGTTCGAGACTCCCCGCTACTATGTCACCGTCATTGGTATGTCGCTGCTG--CCTCTCATCGCTCATGTCTCACCACTAACAATCGACA
NRRL_22574_F_acutispoum_T                 AGTCGACCACCGTAAGTC--TCTCCCTCATGGCGACCTGCTCACATCGGG--TCCTGGAACCCCGCCTGCCACGTCGGGCGGGGTC-GGCATCAACCACTCTTTGCTGACAATCATCTACAGACCGGTCACTTGATCTACCAGTGCGGTGGTATCGACAAGCGAACCATCGAGAAGTTCGAGAAGGTTGGTGACATCT--CCCCCGATC-GCGCCTTGCTTTCCTCCATCGAATTCCCCGTCGAATTCCCTCCCTCGCGATCCGCTCTGCGCCCGCTTCCCCTCCTCCCGAGTCTC-AAAAATTTTGCGGTGCGACCGTAATTTTTTT-----GGTGGGGCA-TTTTGCCCCGCCGCTCGGGAGAGGTTGGACAAAGCCCTGATCCCTGCACAC-----AAAAACAC-CAAACCCTCTTG--GCGCG-ATCGTCACGTGATCCACAACA-GACGCTAACCGACTCGACAATAGGAAGCCGCTGAGCTCGGCAAGGGTTCCTTCAAGTACGCCTGGGTCCTTGACAAGCTCAAGGCCGAGCGTGAGCGTGGTATCACCATCGACATTGCCCTCTGGAAGTTCGAGACTCCCCGCTACTATGTCACCGTCATTGGTATGTTGCCGCCG--CTTCCTGTCATCCATGTC-CACCACTAACAATCGACA  
CBS_202.32_F_amplum_T                     AGTCGACCACCGTAAGTC--AAACCCTCATCGCGATCTGCTTATCTCGGG--TCGTGGAACCCCGCCTGGCATCTCGGGCGGGGTA-TTCATCAGTCACTTCATGCTGACAATCATCTACAGACCGGTCACTTGATCTACCAGTGCGGTGGTATCGACAAGCGAACCATCGAGAAGTTCGAGAAGGTTGGTGACATCT--CCCCCGATC-GCGCCTTGCTATCCCACATCGAATTCCCCGTCGAATTCCCTCCCTCGCGATACGCTCTGCGCCCGCTT------CTCCCGAGTCCC-AAAATTTTTGCGGTCCGACCGTAATTTTTTTT----GGTGGGGCA--TTTACCCCGCCACTCGGGCGACGTTGGACAAAGCCCTGATCCCTGCACAC-----AAAAACAC-CAAACCCTCTTG--GCGCGCATCATCACGTGGTTCACAACA-GACGCTAACCAGTCCAACAATAGGAAGCCGCTGAGCTCGGTAAGGGTTCCTTCAAGTACGCCTGGGTCCTTGACAAGCTCAAGGCCGAGCGTGAGCGTGGTATCACCATCGATATTGCCCTCTGGAAGTTCGAGACTCCCCGCTACTATGTCACCGTCATTGGTATGTTGCTGTCA--CCTCTC-TCA???????????????????????????  
NRRL_22402_F_bataticola_T                 AGTCGACCACCGTAAGTC--AAACCCTCATCGCGATCTGCTTATCTCGGG--TCGTGGAACCCCGCCTGGCATCTCGGGCGGGGTA-CTCATCATTCATTTCATGCTGACAATCATCTACAGACCGGTCACTTGATCTACCAGTGCGGTGGTATCGACAAGCGAACCATCGAGAAGTTCGAGAAGGTTGGTGACATCT--CCCCCGATC-GCGCCTTGCTATTCCACATCGAATTCCCCGTCGAATTCCCTCCCTCGCGATACGCTCTGCGCCCGCTT------CTCCCGAGTCCC-AAAATTTTTGCGGTCCGACCGTAATTTTTTTT----GGTGGGGCA--TCTACCCCGCCACTCGGGCGACGTTGGACAAAGCCCTGATCCCTGCACAC----AAAAAACAC-CAAACCCTCTTG--GCGCGCATCATCACGTGGTTCACAACAAGACGCTAACTGGTTCAACAATAGGAAGCCGCTGAGCTCGGTAAGGGTTCCTTCAAGTACGCCTGGGTCCTTGACAAGCTCAAGGCCGAGCGTGAGCGTGGTATCACCATCGACATTGCCCTCTGGAAGTTCGAGACTCCCCGCTACTATGTCACCGTCATTGGTATGTTGCTGTCA--CCTCTT-TCGCACATGTCTCACCACTAACAATCAATA  
NRRL_22579_F_borneensis_ET                AGTCGACCACCGTAAGTC--AAACCCTCATCGCGATCTGCTTATCTCGGG--TCGTGGAACCCCGCCTGGCATCACGGGCGGGGTA-CTCATCAGTCACTTCATGCTGACAATCATCTACAGACCGGTCACTTGATCTACCAGTGCGGTGGTATCGACAAGCGAACCATCGAGAAGTTCGAGAAGGTTGGTGACATCT--CCCCCGATC-GCGCCTTGCTATTCCACATCGAATTCCCCGTCGAATTCCCTCCCTCGCGATACGCTCTGCGCCCGCTT------CTCCCGAGTCCC-AAAGATTTTGCGGTTCGACCGTGAATTTCTTTT---GGTGGGGTA--CTTACCCCGCCACTCGGGCGACGTTGGACAAAGCCCTGATCCCTGCACAC-----AAAAACAC-GAAACCCTCTTG--GCGCGCATCATCACGTGGTTCACAACA-GACACTGACCGATTCAACAATAGGAAGCCGCTGAGCTCGGTAAGGGTTCCTTCAAGTACGCCTGGGTCCTTGACAAGCTCAAGGCCGAGCGTGAGCGTGGTATCACCATCGACATTGCCCTCTGGAAGTTCGAGACTCCCCGATACTATGTCACCGTCATTGGTATGTCGCTGTCG--TCTTTC-TCAATCATGTCTCACCACTAACAATCAACA  
CBS_144.25_F_bostrycoides_NT              AGTCGACCACCGTAAGTC--AAACCCTCATCGCGATCTGCTTATCTCGGG--TCGTGAAACCCCGCCTGGTATCTCGGGCGGGGTA-TTCATCAGTCACTTCATGCTGACATCCATCTACAGACCGGTCACTTGATCTACCAGTGCGGTGGTATCGACAAGCGAACCATCGAGAAGTTCGAGAAGGTTGGTGACATCC--CCCCCGATC-GCGCCCTGCTATTCCACATCGGATTCCCCGTCGAATCCCCTCCTCCGCGACACGCTCTGCGCCCGCTT------CTCCCGAGTCCC-AAAAATTTTGCGGTTTGACCGTAATTTTTTTT----GGTGGGGCA--TTTACCCCGCCACTCGGGCGACGTTGTACAAAGCCCTGATCCCTGCACAC----AAAAAACAC-CAAACCCTCTTG--GCGCG---CATCACGTGGTTCACAACA-GACACTGACTGGTTCAACAATAGGAAGCCGCTGAGCTCGGTAAGGGTTCCTTCAAGTACGCCTGGGTCCTTGACAAGCTCAAGGCCGAGCGTGAGCGTGGTATCACCATCGATATTGCTCTCTGGAAGTTCGAGACTCCCCGCTACTATGTCACCGTCATTGGTATGTCGCCCTCA--TCTCCC-TCACTCACGTCTCATCTCTAACAGTCAATA  
NRRL_22659_F_breviconum_ET                AGTCGACCACCGTAAGTC--AAACCCTCATCGCGATCTGCTTATCTCGGG--TCGTGGAACCCCGCCTGGCATCTCGGGCGGGGTA-TTCATCAGTCACTTCATGCTGACAATCATCTACAGACCGGTCACTTGATCTACCAGTGCGGTGGTATCGACAAGCGAACCATCGAGAAGTTCGAGAAGGTTGGTGACATCT--CCCCCGATC-GCGCCTTGCTATCCCACATCGAATTCCCCGTCGAATTCCCTCCCTCGCGATACGCTCTGCGCCCGCTT------CTCCCGAGTCCC-AAAATTTTTGCGGTCCGACCGTAATTTTTTTT----GGTGGGGCA--TTTACCCCGCCACTCGGGCGACGTTGGACAAAGCCCTGATCCCTGCACAC-----AAAAACAC-CAAACCCTCTTG--GCGCGCATCATCACGTGGTTCACAACA-GACGCTAACCAGTCCAACAATAGGAAGCCGCTGAGCTCGGTAAGGGTTCCTTCAAGTACGCCTGGGTCCTTGACAAGCTCAAGGCCGAGCGTGAGCGTGGTATCACCATCGATATTGCCCTCTGGAAGTTCGAGACTCCCCGCTACTATGTCACCGTCATTGGTATGTTGCTGTCA--CCTCTC-TCACACATGTCTCACCACTAACAATCAACA  
CBS_144387_F_brevis_T                     AGTCGACCACCGTAAGTC--AAGCCCTCATCGCGATCTGCTTATCTCGGG--TCGTGGAACCCCGCCTGGTATCTCGGGCGGGGTA-CTCATCAGTCACTTCATGCTGACAATCATCTACAGACCGGTCACTTGATCTACCAGTGCGGTGGTATCGACAAGCGAACCATCGAGAAGTTCGAGAAGGTTGGTCACATCT--CCCCCGATC-GCGCCTTGCTATCCCACATCGAATTCCCCGTCGAATTCCCTCCTCCGCGACACGCTCTGCGCCCGCTT------CTCCCGAGTCCC-AAAAATTTTGCGGTTCGACCGTAAATTTTTTT----GGTGGGGCA--TTTACCCCGCCACTCGGGCGACGTTGGACAAAGCCCTGATCCCTGCACAC-----AAAAACAC-CAAACCCTCTTG--GCGCG---CATCACGTGGTTCACAACA-GACACTGACTGGTTCAACAATAGGAAGCCGCTGAGCTCGGTAAGGGTTCCTTCAAGTACGCCTGGGTCCTTGACAAGCTCAAGGCCGAGCGTGAGCGTGGTATCACCATCGATATTGCTCTCTGGAAGTTCGAGACTCCCCGCTACTATGTCACCGTCATTGGTATGTCGCCGTCA--TCTC---TCACTCACGTCTCATCACTAACAATCAACA  
NRRL_54993_F_catenatum_T                  AGTCGACCACCGTAAGTC-AAAACCCTCATCGCGATCTGCTTATCTCGGG--TCGTGGAACCCCGCCTGGTATCTCGGGCGGGGTA-TTCATCAGTCACTTCATGCTGACAATCATCTACAGACCGGTCACTTGATCTACCAGTGCGGTGGTATCGACAAGCGAACCATCGAGAAGTTCGAGAAGGTTGGTGACATCT--CCCCCGATC-GCGCCTTGCTATTCCACATCGAATTCCCCGTCGAATTCCCTCCTCCGCGACACGCTCTGCGCCCGCTT------CTCCCGAGTCCC-AAAATTTTTGCGGTTCGACCGTAATTTTTTT-----GGTGGGGCA--TTTACCCCGCCACTCGGGCGACGTTGGACAAAGCCCTGATCCCTGCACAC-----AAAAACAC-CAAACCCTCTTG--GCGCG---CATCACGTGGTTCACAACA-GACACTGACTGGTTCAACAATAGGAAGCCGCTGAGCTCGGCAAGGGTTCCTTCAAGTACGCCTGGGTTCTTGACAAGCTCAAGGCCGAGCGTGAGCGTGGTATCACCATCGATATTGCTCTCTGGAAGTTCGAGACTCCCCGCTACTATGTCACCGTCATTGGTATGTCGCCGTCATGTCACTC-TCACTCACGTCCCATCACTAACAATCAACA  
CBS_144386_F_crassum_T                    AGTCGACCACCGTAAGTC--AAACCCTCATCGCGATCTACTTATCTCGGG--TCGTGGAACCCCGCCTGGCATCTCGGGCGGGGTA-TTCATCATTCACTTCATGCTGACAATCATCTACAGACCGGTCACTTGATCTACCAGTGCGGTGGTATCGACAAGCGAACCATCGAGAAGTTCGAGAAGGTTGGTGACATCT--CCCCCGATC-GCGCCTTGCTATTCCACA------------TCGAATCCCCTCCCTCGCGATACGCTCTGCGCCCGCTT------CTCCCGAGTTCC-AAAATTTTTGCGGTCCGACCGTAATTTTTTT-----GGTGGGGCA--TTTACCCCGCCACTCGGGCGACGTTGGACAAAGCCCTGATCCCTGCACAC-----AAAAACAC-CAAACCCTCTTG--GCGCGCATCATCACGTGGTTCACAACA-GACGCTAACCGGTCCAACAATAGGAAGCCGCTGAGCTCGGTAAGGGTTCCTTCAAGTACGCCTGGGTCCTTGACAAGCTCAAGGCCGAGCGTGAGCGTGGTATCACCATCGACATTGCCCTCTGGAAGTTCGAGACTCCCCGCTACTATGTCACCGTCATTGGTATGTTGCTGTCA--CCTC---TCACACATGTCTCACCACTAACAATCAACA  
NRRL_22412_F_cryptoseptatum_T             AGTCGACCACCGTAAGTC-ATCCCCCTCATGGCGACCTGCTTATCTCGGGGGTCGTGAAACCCCGCCTGAGTCCTCGGGCGGGGTC-TTCATCAGTCACTTTATGCTGACAATCAATCACAGACCGGTCACTTGATCTACCAGTGCGGTGGTATCGACAAGCGAACCATCGAGAAGTTCGAGAAGGTTGGTGACATCT--CCCCCGATC-GCGCCTTGCTATTGTCCATCGAATTCCCCGTCGAATTCCCTCCCTCGCGATCCGCTCTGCGCCCGCTCCC----CTCCCGAGTCCC-AAAAATTTTGCGGTGCGACCGCAATTTTTTTTTTTTGGTGGGGCA--TCTACCCCGCCGCTCGCGAGACGTTGGACAAAGCCCTGATCCCTGCACAC-----AAAAACAC-CAAACCCCCTTG--GCGCGCATCGTCACGTGGTCTGCAACA-GAAGCTAACCAAGTCAACAATAGGAAGCCGCTGAGCTCGGCAAGGGTTCCTTCAAGTACGCCTGGGTCCTTGACAAGCTCAAGGCCGAGCGTGAGCGTGGTATCACCATCGACATTGCCCTCTGGAAGTTCGAGACTCCCCGCTACTATGTCACCGTCATTGGTATGTCGCTGTCG--TCTCTCGTTTCACCCATCTCACCACTAACAATCAACA  
NRRL_22399_F_cucurbitae_T                 AGTCGACCACCGTAAGTC--AAACCCCCATCGCGATCTGCTTATCTCGGG--TCGTGGAACCCCGCCTGGCATCTTGGGCGGGGGGTTTCATCAGCCACTTCATGCTAACAATCATTTACAGACCGGTCACTTGATCTACCAGTGCGGTGGTATCGACAAGCGAACCATCGAGAAGTTCGAGAAGGTTGGTGACATCT--CCCCCGATC-GCGCCTTGCTATCCCACATCGAATTCCCCGTCGAACTCCCTCCCTCGCGACACGCTCTGCGCCCGCGT------CTCCCGAGTCAC-AAAATTTTTGCGGTCCGACCGTAATTTTTTTT----GGTGGGGCA--TTTACCCCGCCGCTCGGGTGACGTTGGACAAAGCCCTGATCCCTGCACAC-----AAAAACAC-GAAACCCTCTTG--GCGCGCATCATCACGTGGTTCACATAA-GAAGCTAACCGGCTCAACAATAGGAAGCCGCTGAGCTCGGTAAGGGTTCCTTCAAGTACGCCTGGGTCCTTGACAAGCTCAAGGCCGAGCGTGAGCGTGGTATCACCATCGACATTGCCCTCTGGAAGTTCGAGACTCCCCGCTACTATGTCACCGTCATTGGTATGTTGCTCTCT-CATCCGTCCCAATCACGTCTCACCACTAACAATCAACA  
CBS_144390_F_diminutum_T                  AGTCGACCACCGTAAGTC--AAGCCCTCATCGCGATCTGCTTATCTCGGG--TCGTGGAACCCCGCCTGGTATCTCGGGCGGGGCA-CTCATCAATCACTTCATGCTGACAATCATCTACAGACCGGTCACTTGATCTACCAGTGCGGTGGTATCGACAAGCGAACCATCGAGAAGTTCGAGAAGGTTGGTGACATCT--CCCCCGATC-GCGCCTTGCTGTTCCACATCGAATTCCCCGTCGAATTCCCTCTTACGCGACACGGTCTGCGCCCGCTT------TTCCCGAGTCCC-AAAAATTTTGCGGTTCAACCGTAATTTTTTT-----GGTGGGGCA--TTTACCCCGCCACTCGGGCGACGTTGGACAAAGCCCTGATCCCTGCACAC-----AAAAACAC-CAAACCCTCTTG--GCGCG---CATCACGTGGTTTACAATA-GACACTGACTGGTTCAACAATAGGAAGCCGCTGAGCTCGGTAAGGGTTCCTTCAAGTACGCCTGGGTCCTTGACAAGCTCAAGGCCGAGCGTGAGCGTGGTATCACCATCGATATTGCTCTCTGGAAGTTCGAGACTCCCCGCTACTATGTCACCGTCATTGGTATGTCGCCATCA--TCTCTC-TCACTCACGTCTCATCACTAACAATCAAC?  
NRRL_22277_F_zanthoxyli_piperiti_ET       AGTCGACCACCGTAAGTC--AAACCCTCATCGCGATCTGCTTATCTCGGG--TCGTGGAACCCCGCCTGGCATCTCGGGCGGGGTA-ATTATCATTCACTCCATGCTGACAATCATCAACAGACCGGTCACTTGATCTACCAGTGCGGTGGTATCGACAAGCGAACCATCGAGAAGTTCGAGAAGGTTGGTGACATCT--CCCCCGATC-GCGCCTTGCTATTCCACGTCGAATTCCCCGTCGAATTCCCTCTCTCTCGACACGCTCTGCGCCCGCTT------CTCCCGAGTCCC-AAAAATTTTGCGGTCCGACCGTAATTTTTTTT----GGTGGGGCA--TTTACCCCGCCACTCGGGCGACGTTGGACGAAGCCCTGATCCCTGCACAC----AAAAAACAC-CAAACCCTCTTG--GCGCGCATCATCACGTGGTTCATAGCA-GACGCTAACCGGTCCAACAATAGGAAGCCGCTGAGCTCGGTAAGGGTTCCTTCAAGTACGCCTGGGTCCTTGACAAGCTCAAGGCCGAGCGTGAGCGTGGTATCACCATCGACATTGCCCTCTGGAAGTTCGAGACTCCCCGCTACTATGTCACCGTCATTGGTATGTTGCTGTCA--CCTCCC-TCACAGATGTCTCACCACTGACAATCAACA  
CBS_475.67_F_falciforme_T                 AGTCGACCACCGTAAGTC--AAACCCTCATCGCGATCTGCTTATCTCGGG--TCGTGGAACCCCGCCTGGCATCTCGGGCGGGGTA-TTCATCAGTCACTTCATGCTGACAATCATCTACAGACCGGTCACTTGATCTACCAGTGCGGTGGTATCGACAAGCGAACCATCGAGAAGTTCGAGAAGGTTGGTGACATCT--CCCCCGATC-GCGCCTTGCTATTCCACA------------ACGAATTCCCTCCCTCGCGATACGCTCTGCGCCCGCTT------CTCCCGAGTTCC-AAAATTTTTGCGGTCCGACCGTAATTTTTTTTT---GGTGGGGCA--TTTACCCCGCCACTCGGGCGACGTTGGACAAAGCCCTGATCCCTGCACAC-----AAAAACAC-CAAACCCTCTTG--GCGCGCATCATCACGTGGTTCACAACA-GACGCTAACCGGTCCAACAATAGGAAGCCGCTGAGCTCGGTAAGGGTTCCTTCAAGTACGCCTGGGTCCTTGACAAGCTCAAGGCCGAGCGTGAGCGTGGTATCACCATCGACATTGCCCTCTGGAAGTTCGAGACTCCCCGCTACTATGTCACCGTCATTGGTATGTTGCTGTCA------CTGTCACACATGTCTCACCACTAACAATCAACA  
NRRL_32437_F_ferruginum_T                 AGTCGACCACCGTAAGTC--AAACCCTCATCGCGATCTGCTTATCTCGGG--TCGTGGAACCCCGCCTGGTATCTCGGGCGGGGTA-TTCATCAGTCACTCCATGCTGACAATCATCTACAGACCGGTCACTTGATCTACCAGTGCGGTGGTATCGACAAGCGAACCATCGAGAAGTTCGAGAAGGTTGGTGACATCT--CCCCCGATC-GCGCCTTGCTATTCCACATCGAATTCCCCGTCGAATTCCCTCCTCCGCGACACGCTCCGCGCCCGCTT------CTCCCGAGTCCC-AAAAATTTTGCGGTTCGACCGTAATTTTTTT-----GGTGGGGCA--TCTACCCCGCCACTCGGGCGACGTTGGACAAAGCCCTGATCCCTGCACAC-----AAAAACAC-CAAACCCTCTTG--GCGCG---CATCACGTGGTTCACAACA-GACACTGACTGGTTCAACAATAGGAAGCCGCTGAGCTCGGCAAGGGTTCCTTCAAGTACGCCTGGGTTCTTGACAAGCTCAAGGCCGAGCGTGAGCGTGGTATCACCATCGATATTGCTCTCTGGAAGTTCGAGACTCCCCGCTACTATGTCACCGTCATTGGTATGTCGCCGTCATATCTCTC-TCACTCACGTCCCATCACTAACAATCAACA  
NRRL_52782_F_hypothenemi_T                AGTCGACCACCGTAAGTC--AAACCCTCATCGCGATCTGCTTATCTCGGG--TCGTGGAACCCCGCCTGGTATCTCGGGCGGGGTA-TTCATCAGTCACTTCATGCTGACAATCATCTACAGACCGGTCACTTGATCTACCAGTGCGGTGGTATCGACAAGCGAACCATCGAGAAGTTCGAGAAGGTTGGTGATATCT--CTCCCGATC-GCGCCTTGCTATTCCACATCGAATTCCCCGTCGAATTCCCTCCTCCGCGACACGCTCTGCGCCCGCTT------CTCCCGAGTCCC-AAAAATTTTGCGGTTCGACCGTAATTTTTTT-----GGTGGGGCA--TTTACCCCGCCACTCGGGCGACGTTGGACAAAGCCCTGATCCCTGCACAC-----AAAAACAC-CAAACCCTCTTG--GCGCG---CATCACGTGGTTCATAACA-GACACTGACTCGTTCAACAATAGGAAGCCGCTGAGCTCGGTAAGGGTTCCTTCAAGTACGCCTGGGTCCTTGACAAGCTCAAGGCCGAGCGTGAGCGTGGTATCACCATCGATATTGCTCTCTGGAAGTTCGAGACTCCCCGCTACTATGTCACCGTCATTGGTATGTCGCCGTCATGTCTCTC-TCACTCACGTCTCATCGCTAACAATCAACA  
NRRL_22389_F_ipomoeae_name                AGTCGACCACCGTAAGTC--AAACCCTCATCGCGATCTGCTCATCTCGGG--TCGTGGAACCCCGCCTGGCATCTCGGGCGGGGTA-TTCATCAGTCACTTCATGCTGACAATCATCTACAGACCGGTCACTTGATCTACCAGTGCGGTGGTATCGACAAGCGAACCATCGAGAAGTTCGAGAAGGTTGGTGATATCT--CCCCCGATC-GCGCCTTGCTATTCCACA------------TCGAATTCCCTCCCTCGCGATACGCTCTGCGCCCGCTT------CTCCCGAGTCCC-AAAATTTTTGCGGTCCAACCGCAATTTTTTTT----GGTGGGGCA--TTTACCCCGCCACTCGGGCGACGTTGGACAAAGCCCTGATCCCTGCACAC----AAAAAACAC-CAAACCCTCTTG--GCGCGCATCATCACGTGGTTCACACCA-GACGCTAACCGGTTTAACAATAGGAAGCCGCTGAGCTCGGTAAGGGTTCCTTCAAGTACGCCTGGGTCCTTGACAAGCTCAAGGCCGAGCGTGAGCGTGGTATCACCATCGACATTGCCCTCTGGAAGTTCGAGACTCCCCGCTACTATGTCACCGTCATTGGTATGTTGCTGTCA--CCTGTC-TCACGCATGTCTCACCACTAACAATCAACA  
FRC_S_1836_F_kelerajum_T                  ?????ACCACCGTAAGTC--GCTCCCTCATGGCGACCTGCTCACATCGGG--TCGTGGAACCCTGCCTGCCACGTCGGGCGGGGTC-GGCATCAATCACTCTTTGCTGACAATCATCTACAGACCGGTCACTTGATCTACCAGTGCGGTGGTATCGACAAGCGAACCATCGAGAAGTTCGAGAAGGTTGGTGACATCT--CCCCCGATC-GCGCCTTGCTTTCCTCTACCGAATTCCCCGTCGAATTCCCTCCCTCGCGATCCGCTCTGCGCCCGCTTCCCCTCCTCCCGAGTCTC-AAAAATTTGACGGTGCGACCGTAATTTTTTT-----GGTGGGGCA-TTTTACCCCGCCGCTCGGGAGAGGTTGGACAAAGCCCTGATCCCTGCACAC----AAAAAACAC-CAAGTCCTCTTG--GCGCG-ATCGTCACGTGGTCTGCAACA-GACGCTAACCGACTCAACAATAGGAAGCCGCTGAGCTCGGCAAGGGTTCCTTCAAGTACGCCTGGGTCCTTGACAAGCTCAAGGCCGAGCGTGAGCGTGGTATCACCATCGACATTGCCCTCTGGAAGTTCGAGACTCCCCGCTACTATGTCACCGTCATTGGTACGTTGCTGCCG--CTTCCTGTCATCCACGTCC----ACTAACAATC????
CBS_119599_F_kurunegalense_T              AGTCGACCACCGTAAGTC--ACTTCCTCATGGCGACCTGCTTATCTCGGG--TCGTGGAACCCCGCCTGAGCCCTCGGGCGGGGTC-TTCACCAGTCACTTCATGCTGACAATCAATCACAGACCGGTCACTTGATCTACCAGTGCGGTGGTATCGACAAGCGAACCATCGAGAAGTTCGAGAAGGTTGGTGACATCT-CCCCCCGATC-GCGCCTTGCTATTCTCCATCGAATTCCCCGTCGAATTCCCTCCCTCGCGATCCGCTCTGCGCCTGCTC------CCCTCGAGTCCT-AAAATTTTTGCGGTCCAACCGCAATTTTTTTTT---GGTGGGGCA--TTTACCCCGCCGCTCGCGAGACGTTGGACAAAGCCCTGATCCCTGCACAC----AAAAAACAC-CAAACCCTCTTG--GCGCGCATCGTCACGTGGTCTGCGACA-GAAGCTAACCGACTCAACAACAGGAAGCCGCTGAGCTCGGCAAGGGTTCCTTCAAGTACGCCTGGGTCCTTGACAAGCTCAAGGCCGAGCGTGAGCGTGGTATCACCATCGACATTGCCCTCTGGAAGTTCGAGACTCCCCGCTACTATGTCACTGTCATTGGTATGTCGCCGTCA--CCTCTCATCACACATGTCTCACCACTAACAACCGACA  
NRRL_22389_F_liriodendri_T                AGTCGACCACCGTAAGTC--AAACCCTCATCGCGATCTGCTTATCTCGGG--TCGTGGAACCCCACCTGGTATCTCGGGCGGGGTA-TTCATCAGTCACTTCATGCTGACAATCATCTACAGACCGGTCACTTGATCTACCAGTGCGGTGGTATCGACAAGCGAACCATCGAGAAGTTCGAGAAGGTTGGTGACATCT--CTCCCGATC-GCGCCTTGCTATTCCACATCGAATTCCCCGTCGAATTCCCTCCTCCGCGACACGCTCTGCGCCCGCTT------CTCCCGAGTCCC-AAAATTTTTGCGGTTCGACCGTAATTTTTTT-----GGTGGGGCA--TTTACCCCGCCACTCGGGCGACGTTGGACAAAGCCCTGATCCCTGCACAC-----AAAAACAC-CAAACCCTCTTG--GCGCG---CATCACGTGGTTCACAACA-GACACTGACTTGTTCAACAATAGGAAGCCGCTGAGCTCGGTAAGGGTTCCTTCAAGTACGCCTGGGTCCTTGACAAGCTCAAGGCCGAGCGTGAGCGTGGTATCACCATCGATATTGCTCTCTGGAAGTTCGAGACTCCCCGCTACTATGTCACCGTCATTGGTATGTCGCCGTCATGTCTCTC-TCACTCACGTCTCATCACTAACAATCCACA  
CBS_126407_F_longissima_name_T            AGTCGACCACCGTAAGTC--AAACCCTCATCGCGATCTGCTTATCTCGGG--TCGTGGAACCCCGCCTGGTATCTCGGGCGGGGTA-CTCATCAGTCACTTCATGCTGACAATCATCTACAGACCGGTCACTTGATCTACCAGTGCGGTGGTATCGACAAGCGAACCATCGAGAAGTTCGAGAAGGTTGGTGACATCT-CCCCCCGATC-GCGCCTTGCTCTTCCACA------------TCGAATTCCCTCCTCCGCGACACGCTCTGCGCCCGCTT------CTCCCGAGTCCC-AAAAATTTTGCGGTTCGACCGCAAATTTTTTT----GGTGGGGCA-TTTTACCCCGCCACTCGGGCGACGTTGGACAAAGCCCTGATCCCTGCACAC-----AAAAACAC-CAAACCCTCTTG--GCGCG---CATCACGTGGTTCACAACA-GACACTGACTGGTTCAACAATAGGAAGCCGCTGAGCTCGGTAAGGGTTCCTTCAAGTACGCCTGGGTTCTTGACAAGCTCAAGGCCGAGCGTGAGCGTGGTATCACCATCGATATTGCTCTCTGGAAGTTCGAGACTCCCCGCTACTATGTCACCGTCATTGGTATGTCACTGTCA--TCTCACCTCACTCACGTCTCATCACTAACAATCAACA  
FRC_S_1845_F_mahasenii_T                  ??????????CGTAAGTC--ATTCCCTCATGACGACCTGCTCACATCAGG--TCGTGGAACCCCGCCTCACACCTCGGGCGGGGTC-TGCATCAATCACTCTTTGCTGACAATCATCTACAGACCGGTCACTTGATCTACCAGTGCGGTGGTATCGACAAGCGAACCATCGAGAAGTTCGAGAAGGTTGGTGACATCT--CCCCCGATC-GCGCCTTGCTATTCTCCATCGAATTCCCCGTCGAATTCCCTCCCTCGCGATCCGCTCTGCGCCCGCTTCCCCTCCTCCCGAGTCCC-AAAAATTTTGCGGTGCGACCGTAAATTTTTTTT---GGTGGGGCA-TTTTACCCCGCCGCTCGGGAGAGGTTGGACAAAGCCCTGATCCCTGCACAC---AAAAAAACAC-CAAACCCTCTTG--GCGCGCATCGTGACGTGGTCCACCACA-GACACTAACCGATTCAACAATAGGAAGCCGCTGAGCTCGGCAAGGGTTCCTTCAAGTACGCCTGGGTCCTTGACAAGCTCAAGGCCGAGCGTGAGCGTGGTATCACCATCGACATTGCCCTCTGGAAGTTCGAGACTCCCCGCTACTATGTCACCGTCATTGGTATGTTGCTGTCG--CCTCTCATCACACATGTCC-ATCACTAACAGTC????  
CBS_115659_F_martii_ET                    AGTCGACCACCGTAAGTC--AAACCCTCATCGCGATCTGCTTATCTCGGG--TCGTGGAACCCCGCCTGGCATCTCGGGCGGGGTA-TTCATCAGTCACTTCATGCTGACAATCATCTACAGACCGGTCACTTGATCTACCAGTGCGGTGGTATCGACAAGCGAACCATCGAGAAGTTCGAGAAGGTTGGTGACATCT--CCCCCGATCCGCGCCTTGCTATTCCACA------------TCGAATTCCCTCCCTCGCGATACGCTCTGCGCCCGCTT------CTCCCGAGTCCC-AAAATTTTTGCGGTCCGACCGTAATTTTTTT-----GGTGGGGCA--TTTACCCCGCCACTCGGGCGACGTTGGACAAAGCCCTGATCCCTGCACAC----AAAAAACAC-CAAACCCTCTTG--GCGCGCATCATCACGTGGTTCACAACA-GACGCTAACCGGTCCAACAATAGGAAGCCGCTGAGCTCGGTAAGGGTTCCTTCAAGTACGCCTGGGTCCTTGACAAGCTCAAGGCCGAGCGTGAGCGTGGTATCACCATCGACATTGCCCTCTGGAAGTTCGAGACTCCCCGCTACTATGTCACCGTCATTGGTATGTTGCTGTCA--CCTCTC-TCACACATGTCTCACCACTAACAATTAACA  
NRRL_22230_F_mori_T                       AGTCGACCACCGTAAGTC--AAGCCCTCATCGCGATCTGCTTATCTCGGG--TCGTGGAACCCCGCCTGGTATCTCGGGCGGGGTA-CTCATCAGTCACTTCATGCTGACAATCATCTACAGACCGGTCACTTGATCTACCAGTGCGGTGGAATCGACAAGCGAACCATCGAGAAGTTCGAGAAGGTTGGTGACATCT--CCCTCGATC-GCGCCTTGCTATCCCACATCGAATTCCCCGTCGAATTCCCTCCTCCGCGACACGCTCTGCGCCCGCTT------CTCCCGAGTCAC-AAAAATTTTGCGGTTCGACCGTAATTTTTTTT----GGTGGGGCA--TTTACCCCGCCACTCGGGCGACGTTGGACAAAGCCCTGATCCCTGCACAC-----AAAAACAC-CAAACCCTCTTG--GCGCG---CATCACGTGGTTCACAACA-GACACTGACTGGTTCAACAATAGGAAGCCGCTGAGCTCGGTAAGGGTTCCTTCAAGTACGCCTGGGTCCTTGACAAGCTCAAGGCCGAGCGTGAGCGTGGTATCACCATCGATATTGCTCTCTGGAAGTTCGAGACTCCCCGCTACTATGTCACCGTCATTGGTATGTCGCCGTCA--TCTCTC-TCACTCATGTCTCATCACTAACAATCAACA  
NRRL_22387_F_nirenbergiae_T               AGTCGACCACCGTAAGTC--ATTCCCCCACAGCGACCTGCTCATCTCGGG--TCGTGGAACCCCGCCTGAGACCTCGGGCGGGGTC-TTGGTCAGTCATTTCATGCTGACAATCAATCACAGACCGGTCACTTGATCTACCAGTGCGGTGGTATCGACAAGCGAACCATCGAGAAGTTCGAGAAGGTTGGTGACATCTCCCCCCCGATC-GCGCCTTGCTATTCTCCATCGAATTCCCCGTCGAATTCCCTCCCTCGCGATCCGCTCTGCGTCTGCTCCC----CTCCCGAGTCCC-AAAATTTTTGCG-TGCAACCGCAATTTTTTTTT---GGTGGGGCA--TTTACCCCGCCGCTCGCGAGACGTTGGACAAAGCCCTGATCCCTGCACAC-----AAAAACAC-CAAACCCTCTTG--GCGCGCATCATCACGTGTTCCGCGACA-GACACTGACCGACTCAACAACAGGAAGCCGCTGAGCTCGGCAAGGGTTCCTTCAAGTACGCCTGGGTCCTTGACAAGCTCAAGGCCGAGCGTGAGCGTGGTATCACCATCGACATTGCCCTCTGGAAGTTCGAGACTCCCCGCTACTATGTCACCGTCATTGGTATGTTGCCGTCG--CCTCTCATCACACATGTCTCGCCACTAACAATCGACA  
CBS_115658_F_noneumartii_T                AGTCGACCACCGTAAGTC--AAACCCTCATCGCGATCTGCTTATCTCGAG--TCGCGGAACCCCGCCTGGCATCTCGGGCGGGGTA-TTCATCAGTCACTTCATGCTGACAATCATCTACAGACCGGTCACTTGATCTACCAGTGCGGTGGTATCGACAAGCGAACCATCGAGAAGTTCGAGAAGGTTGGTGACATCT--CCCCCGATCCGCGCCTTGCTATTCCACA------------TCGAATTCCCTCCCTCGCGATACGCTCTGCGCCCGCTT------CTCCCGAGTCCC-AAAATTTTTGCGGTCCAACCGTAATTTTTTTT----GGTGGGGCA--TTTACCCCGCCACTCGGGCGACGTTGGACAAAGCCCTGATCCCTGCACAC----AAAAAACAC-CAAACCCTCTTG--GCGCGCATCATCACGTGGTTCACAACA-GACGCTAACCGGTCCAACAATAGGAAGCCGCTGAGCTCGGTAAGGGTTCCTTCAAGTACGCCTGGGTCCTTGACAAGCTCAAGGCCGAGCGTGAGCGTGGTATCACCATCGACATTGCCCTCTGGAAGTTCGAGACTCCCCGCTACTATGTCACCGTCATTGGTATGTTGCTGTCA--CCTCTC-TCACACATGTCTCACCACTAACAATCAACA  
NRRL_28008_F_oblongum_T                   AGTCGACCACCGTAAGTC--AAACCCTCATCGCGATCTGCTTATCTCGGG--TCGTGGAACCCCGCCTGGTATCTCGGGCGGGGTA-TTCATCAGTCACTTCATGCTGACAATCATCTACAGACCGGTCACTTGATCTACCAGTGCGGTGGTATCGACAAGCGAACCATCGAGAAGTTCGAGAAGGTTGGTGACATCT--CCCCCGATC-GCGCCTTGCTATTCCACATCGAATTCCCCGTCGAATTCCCTCCTCCGCGACACGCTCTGCGCCCGCTT------CTCCCGAGTCCC-AAAAATTTTGCGGTCCGACCGTAATTTTTTTTT---GGTGGGGTA--TCTACCCCGCCACTCGGGCGACGTTGGACAAAGCCCTGATCCCTGCACAC-----AAAAACAC-CAAACCCTCTTG--GCGCG---CATCACGTGGTTCACAACA-GACACTGACTGGTTCAACAATAGGAAGCCGCTGAGCTCGGTAAGGGTTCCTTCAAGTACGCCTGGGTCCTTGACAAGCTCAAGGCCGAGCGTGAGCGTGGTATCACCATCGATATTGCTCTCTGGAAGTTCGAGACTCCCCGCTACTATGTCACCGTCATTGGTATGTCGCCCTCA--TCTCCC-TCACTCACGTCTCATCTCTAACAGTCAATA  
NRRL_13997_F_paraeumartii_T               AGTCGACCACCGTAAGTC--AAACCCTCATCGCGATCTGCTTATCTCGGG--TCGTGGAACCCCGCCTGGCATCTCGGGCGGGGTA-TTCATCAGTCACTTCATGCTGACAATCATCTACAGACCGGTCACTTGATCTACCAGTGCGGTGGTATCGACAAGCGAACCATCGAGAAGTTCGAGAAGGTTGGTGACATCT--CCCCCGATC-GCGCCTTGCTATCCCACATCGAATTCCCCGTCGAATTCCCTCCCTCGCGATACGCTCTGCGCCCGCTT------CTCCCGAGTCCC-AAAATTTTTGCGGTCCGACCGTAATTTTTTTT----GGTGGGGCA--TTTACCCCGCCACTCGGGCGACGTTGGACAAAGCCCTGATCCCTGCACAC-----AAAAACAC-CAAACCCTCTTG--GCGCGCATCATCACGTGGTTCACAACA-GACGCTAACCAGTCCAACAATAGGAAGCCGCTGAGCTCGGTAAGGGTTCCTTCAAGTACGCCTGGGTCCTTGACAAGCTCAAGGCCGAGCGTGAGCGTGGTATCACCATCGATATTGCCCTCTGGAAGTTCGAGACTCCCCGCTACTATGTCACCGTCATTGGTATGTTGCTGTCA--CCTCTC-TCACACATGTCTCACCACTAACAATCAACA  
CBS_115695_F_parceramosum_T               AGTCGACCACCGTAAGTC--AAACCCTCATCGCGATCTGCTTATCTCGGG--TCGTGGAACCCCGCCTGGTATCTCGGGCGGGGTA-TTCATCAGTCACTTCATGCTGACAATCATCTACAGACCGGTCACTTGATCTACCAGTGCGGTGGTATCGACAAGCGAACCATCGAGAAGTTCGAGAAGGTTGGTGACATCT--CCCCCGATC-GCGCCTTGCTATTCCACA------------TCGAATCCCCTCCTCCGCGACACGCTCTGCGCCCGCTT------CTCCCGAGTCCC-AAAAATTTTGCGGTTCGACCGTAATTTTTTTTT---GGTGGGGCA--TCTACCCCGCCACTCGGGCGACGTTGGACAAAGCCCTGATCCCTGCACAC-----AAAAACAC-CAAACCCTCTTG--GCGCG---CATCACGTGGTTCACAACA-GACACTGACTGGTTCAACAATAGGAAGCCGCTGAGCTCGGCAAGGGTTCCTTCAAGTACGCCTGGGTTCTTGACAAGCTCAAGGCCGAGCGTGAGCGTGGTATCACCATCGATATTGCTCTCTGGAAGTTCGAGACTCCCCGCTACTATGTCACCGTCATTGGTATGTCGCCGTCATGTCTCTC-TCACTCACGTCTCATCACTAACAATAAACA  
NRRL_31104_F_cuneirostrum                 AGTCGACCACCGTAAGTC-ACCCCCCTCATGGCGACCTGCTTATCTCGGG--TCGTGGAACCCCGCCCGAGGACTCAGGCGGGGTC-TTCATCGGTCACTCCATGCTGACAATCAATCACAGACCGGTCACTTGATCTACCAGTGCGGTGGTATCGACAAGCGAACCATCGAGAAGTTCGAGAAGGTTGGTGACATCT--CCCCCGAGC-GCGCCTTGCTATTCTCCATCGAATTCCCCGTCGAATTCCCTCCCTCGCGATCCGCTCTGCGCCCGCTCCC----CTCCCGAGTCGC-AAAAATTTTGCGGCGCGACCGCAATTTTTTT-----GGTGGGGCA--TTTACCCCGCCGCTCGCGAGACGTTGGACAAAGCCCTGATCCCTGCACAC----AAAAAACAC-CAAACCCTCTTG--GCGCGCATCGTCACGTGGTCCGCGACA-GAAGCTAACCGACTCAACAATAGGAAGCCGCTGAGCTCGGCAAGGGTTCCTTCAAGTACGCCTGGGTCCTTGACAAGCTCAAGGCCGAGCGTGAGCGTGGTATCACCATCGACATTGCCCTCTGGAAGTTCGAGACTCCCCGCTACTATGTCACCGTCATTGGTATGTCGCTGCTG--CCTCTCATCGCTCATGTCTCACCACTAACAATCGACA  
NRRL_31757_F_brasiliense                  AGTCGACCACCGTAAGTC-ACCCCCCTCATGGCGACCTGCTTATCTCGGG--TCGTGGAACCCCGCCCGAGGACTCGGGCGGGGTC-TTCATCGGTCACTCCATGCTGACAATCAATCACAGACCGGTCACTTGATCTACCAGTGCGGTGGTATCGACAAGCGAACCATCGAGAAGTTCGAGAAGGTTGGTGACATCT--CCCCCGAGC-GCGCCTTGCTATTCTCCATCGAATTCCCCGTCGAATTCCCTCCCTCGCGATCCGCTCTGCGCCCGCTCCC----CTCCCGAGTCAC-AAAA-TTTTGCGGCGCGACCGCAATTTTTTTT----GGTGGGGCA--TTTACCCCGCCGCTCGCGAGACGTCGGACAAAGCCCTGATCCCTGCACAC---AAAAAAACAC-CAAACCCTCTTG--GCGCGCATCGTCACGTGGTCCGCGACA-GAAGCTAACCGACTCAACAATAGGAAGCCGCTGAGCTCGGCAAGGGTTCCTTCAAGTACGCCTGGGTCCTTGACAAGCTCAAGGCCGAGCGTGAGCGTGGTATCACCATCGACATTGCCCTCTGGAAGTTCGAGACTCCCCGCTACTATGTCACCGTCATTGGTATGTCGCTGCTG--CCTCTCATCGCTCATGTCTCACCACTAACAATCGACA  
NRRL_31949_F_crassistipitatum             AGTCGACCACCGTAAGTC-ACCCCCCTCATGGCGACCTGCTTATCTCGGG--TCGTGGAACCCCGCCCGAGGACTCGGGCGGGGTC-TTCATCGGTCACTCCATGCTGACAATCAATCACAGACCGGTCACTTGATCTACCAGTGCGGTGGTATCGACAAGCGAACCATCGAGAAGTTCGAGAAGGTTGGTGACATCT--CCCCCGAGC-GCGCCTTGCTATTCTCCATCGAATTCCCCGTCGAATTCCCTCCCTCGCGATCCGCTCTGCGCCCGCTCCC----CTCCCGAGTCAC-AAAA-TTTTGCGGCGCGACCGCAATTTTTTTT----GGTGGGGCA--TTTACCCCGCCGCTCGCGAGACGTCGGACAAAGCCCTGATCCCTGCACAC----AAAAAACAC-CAAACCCTCTTG--GCGCGCATCGTCACGTGGTCCGCGACA-GAAGCTAACCGACTCAACAATAGGAAGCCGCTGAGCTCGGCAAGGGTTCCTTCAAGTACGCCTGGGTCCTTGACAAGCTCAAGGCCGAGCGTGAGCGTGGTATCACCATCGACATTGCCCTCTGGAAGTTCGAGACTCCCCGCTACTATGTCACCGTCATTGGTATGTCGCTGCTG--CCTCTCATCGCTCATGTCTCACCACTAACAATCGACA  
NRRL_54364_F_azukicola                    AGTCGACCACCGTAAGTC-ACCCCCCTCATGGCGACCTGCTTATCTCGGG--TCGTGGAACCCCGCCCTCGGACTCGGGCGGGGTC-TTCATCGGTCACTCCATGCTGACAATCAATCACAGACCGGTCACTTGATCTACCAGTGCGGTGGTATCGACAAGCGAACCATCGAGAAGTTCGAGAAGGTTGGTGACATCT--CCCCCGAGC-GCGCCTTGCTATTCTCCATCGAATTCCCCGTCGAATTCCCTCCCTCGCGATCCGCTCTGCGCCCGCTCCC----CTCCCGAGTCAC-AAAA-TTTTGCGGCGCGACCGCAATTTTTTTT----GGTGGGGCA--TTTACCCCGCCGCTCGCGAGACGTCGGACAAAGCCCTGATCCCTGCACAC---AAAAAAACAC-CAAACCCTCTTG--GCGCGCATCGTCACGTGGTCCGCGACA-GAAGCTAACCGACTCAACAATAGGAAGCCGCTGAGCTCGGCAAGGGTTCCTTCAAGTACGCCTGGGTCCTTGACAAGCTCAAGGCCGAGCGTGAGCGTGGTATCACCATCGACATTGCCCTCTGGAAGTTCGAGACTCCCCGCTACTATGTCACCGTCATTGGTATGTCGCTGCTG--CCTCTCATCGCTCATGTCTCACCACTAACAATCGACA  
NRRL_22570_F_piperis_ET                   AGTCGACCACCGTAAGTC--AAACCCTCAT--CGATCTGCTCATCTCGGG--TCGTGGAATCCCGCCTGGCACCTCGGGCGGGGTA-TTCATCAGTCACTTCATACTGACAATCATCTACAGACCGGTCACTTGATCTACCAGTGCGGTGGTATCGACAAGCGAACCATCGAGAAGTTCGAGAAGGTTGGTGACATCT--CCCCCGATC-GCGTCTTGCTATTCTATA------------TCGAATTCCCTCCTTCGCGACAAGCTCTGCACCCGCTT------CTCCCAAGTCAC-AAAAATTTTGCGGTTCAACCGTAATTTTTTTT----GGTGGGGCA--TTTACCCCGCCGCTCGGGTGACGTTGGACAAAGCCCTGATCCCTGCACAC----AAAAAACAC-GAAACCC-CTTG--ACGCGCATCATCACGTGGTTCAACACA-GACGCTGACCGAT---ACAATAGGAAGCCGCTGAGCTCGGTAAGGGTTCCTTCAAGTACGCCTGGGTCCTTGACAAGCTCAAGGCCGAGCGTGAGCGTGGTATCACCATCGACATTGCCCTCTGGAAGTTCGAGACTCCCCGCTACTATGTCACCGTCATTGGTATGTTGTCACC---TCTCTC-TCACTCACGCTTCACCACTAACAATCAACA  
NRRL_45880_F_pisi_sativi_T                AGTCGACCACCGTAAGTC--AAGCCCTCATCGCGATCTGCTTATCTCGGG--TCGTGGAACCCCGCCTGGTATCTCGGGCGGGGTA-CTCATCAGTCACTTCATGCTGACAATCATCTACAGACCGGTCACTTGATCTACCAGTGCGGTGGTATCGACAAGCGAACCATCGAGAAGTTCGAGAAGGTTGGTCACATCT--CCCCCGATC-GCGCCTTGCTATCCCACATCGAATTCCCCGTCGAATTCCCTCCTCCGCGACACGCTCTGCGCCCGCTT------CTCCCGAGTCCC-AAAAATTTTGCGGTTCGACCGTAAATTTTTTTT---GGTGGGGCA--TTTACCCCGCCACTCGGGCGACGTTGGACAAAGCCCTGATCCCTGCACAC-----AAAAACAC-CAAACCCTCTTG--GCGCG---CATCACGTGGTTCACAACA-GACACTGACTGGTTCAACAATAGGAAGCCGCTGAGCTCGGTAAGGGTTCCTTCAAGTACGCCTGGGTCCTTGACAAGCTCAAGGCCGAGCGTGAGCGTGGTATCACCATCGATATTGCTCTCTGGAAGTTCGAGACTCCCCGCTACTATGTCACCGTCATTGGTATGTCGCCGTCA--TCTC---TCACTCACGTCTCATCACTAACAATCAACA  
NRRL_22178_F_protoensiformis_T            AGTCGACCACCGTAAGTC--AAACCCTCATCGCGATCTGCTCATCTCGGG--TCGTGGAACCCCGCCTGGCATCTCGGGCGGGGTA-TTCATCAGTCACTTCATGCTGACAATCATCTACAGACCGGTCACTTGATCTACCAGTGCGGTGGTATCGACAAGCGAACCATCGAGAAGTTCGAGAAGGTTGGTGACATCT--CCCCCGATC-GCGCCTTGCTATTCCACATCGAATTCCCCGTCGAATTCCCTCCATCGCGACACGCTATGCGCCCGCTT------CTCCCGAGTCCC-AAAAATTTTGCAGTCCGACCGCAATTTTTTTC----GGTGGGGCA--TTTACCCCGCCGCTCGGGTGACGTTGGACAAAGCCCTGATCCCTGCACAC----AAAAAACACACAAACCCTCTTG--GCGCGCATCATCACGTGGTTCACACCA-GACGCTAACCGATCAAACAACAGGAAGCCGCTGAGCTCGGTAAGGGTTCCTTCAAGTACGCCTGGGTCCTTGACAAGCTCAAGGCCGAGCGTGAGCGTGGTATCACCATCGACATTGCCCTCTGGAAGTTCGAGACTCCCCGCTACTATGTCACCGTCATTGGTATGTCGCTGTC--CCTCCATCTCACCCACGTCTCGCCACTAACAATCAACA  
NRRL_46517_F_pseudensiforme_T             AGTCGACCACCGTAAGTC--AAACCCTCATCGCGATCTGCTTATCTCGGG--TCGTGGAACCCCGCCTGGTATCTCGGGCGGGGTA-TTCATCAGTCACTTCATGCTGACAATCATCTACAGACCGGTCACTTGATCTACCAGTGCGGTGGTATCGACAAGCGAACCATCGAGAAGTTCGAGAAGGTTGGTGACATCT--ACCCCGATC-GCGCCTTGATATCACACA------------TCGAATTCCCTCCCTCACGATCCGCGCTGCGCCCGCTT------CTCCCGAGTCCC-AAAATTTTTGCGGTGCCACCGTGAATTTTTTTT---GGTGGGGCA-TTTTACCCCGCCACTCGGGCGACGTTGGACAAAGCCCTGATCCCTGCACAC-----AAAATCAC-CAAACCCTCTTG--GCGCGCATCATCACGTGGTTGACCACA-GACGCTAACCGACTCAACAACAGGAAGCCGCTGAGCTCGGTAAGGGTTCCTTCAAGTACGCCTGGGTCCTTGACAAGCTCAAGGCCGAGCGTGAGCGTGGTATCACCATCGACATTGCCCTCTGGAAGTTCGAGACTCCCCGCTACTATGTCACCGTCATTGGTATGTTGCTGTCG--TCTCTC-TCAACCATGTCTCATCACTAACAATCAACA  
NRRL_25137_F_pseudoradicicola_T           AGTCGACCACCGTAAGTC--AAACCCTCATCGCGATCTGCTTATCTCGGG--TCGTGGAACCCCACCTGGTATCTCGGGCGGGGTA-TTCATCAGTCACTTCATGCTGACAATCATCTACAGACCGGTCACTTGATCTACCAGTGCGGTGGTATCGACAAGCGAACCATCGAGAAGTTCGAGAAGGTTGGTGACATCT--CTCCCGATC-GCGCCTTGCTATTCCACATCGAATTCCCCGTCGAATTCCCTCCTCCGCGACACGCTCTGCGCCCGCTT------CTCCCGAGTCCC-AAAAATTTTGCGGTTCGACCGTAATTTTTTT-----GGTGGGGCA--TTTACCCCGCCACTCGGGCGACGTTGGACAAAGCCCTGATCCCTGCACAC-----AAAAACAC-CAAACCCTCTTG--GCGCG---CATCACGTGGTTCACAACA-GACACTGACTGGTTCAACAATAGGAAGCCGCTGAGCTCGGTAAGGGTTCCTTCAAGTACGCCTGGGTCCTTGACAAGCTCAAGGCCGAGCGTGAGCGTGGTATCACCATCGATATTGCTCTCTGGAAGTTCGAGACTCCCCGCTACTATGTCACCGTCATTGGTATGTCGCCGTCATGTCTCTC-TCACTCACGTCTCATCACTAACAACCAACA  
CBS_143038_F_pseudotonkinensis_T          AGTCGACCACCGTAAGTC--AAACCCTCATCGCGATCTTCTTATCTCGGG--TCGTGGAACCCCGCCTGGCATCTCGGGCGGGGTA-TTCATCATTCACATCATGCTGACAATCATCTACAGACCGGTCACTTGATCTACCAGTGCGGTGGTATCGACAAGCGAACCATCGAGAAGTTCGAGAAGGTTGGTGACATCT--CCCCCGATC-GCGCCTTGCTATTCCAGATCGAATTCCCCGTCGAATTCCCTCCCTCCCGATACGCTCTGCGCCCGCTT------CTCCCGAGTCCC-AAAATTTTTGCGGTCCGACCGTAATTTTTTT-----GGTGGGGCA--TTTACCCCGCCACTCGGGCGACGTTGGACAAAGCCCTGATCCCTGCACAC----AAAAAACAC-CAAACCCTCTTG--GCGCGCATCATCACGTGGTTCACAACA-GACGCTAACTGGTCCAACAATAGGAAGCCGCTGAGCTCGGTAAGGGTTCCTTCAAGTACGCCTGGGTCCTTGACAAGCTCAAGGCCGAGCGTGAGCGTGGTATCACCATCGACATTGCCCTCTGGAAGTTCGAGACTCCCCGCTACTATGTCACCGTCATTGGTATGTTGCTATCA--CCTCTC-ACACACATGTCTCACCACTAACAATCAACA  
NRRL_22652_F_quercicola_T                 AGTCGACCACCGTAAGTC--AAGCCCCCGTCGCGATCTGCTTATCTCGGG--TCGTGGAACCCCGCCTGGTATCTCGGGCGGGGTA-TTCATCAGTCACTTCATGCTGACAATCATCTACAGACCGGTCACTTGATCTACCAGTGCGGTGGTATCGACAAGCGAACCATCGAGAAGTTCGAGAAGGTTGGTGACATCT--CCCCCGATC-GCGCCTTGCTATTCCACATCGAATTCCCCGTCGAATTCCCTCCTC?GCGACACGATATGCGCCCGCTT------CTCCCGAGTCCC-AA?AATTTTGCGGTTCGACCGCAATTTTTTT-----GGTGGGGCA--TTTACCCCGCCACTCGGGCGACGTTGGACAAAGCCCTGATCCCTGCACAC-----AAAAACAC-CAAACCCTCTTG--GTGCG---CATCACGTGGTTCACAACA-GACACTAACCGGTTCAACAATAGGAAGCCGCTGAGCTCGGTAAGGGTTCCTTCAAGTACGCCTGGGTCCTTGACAAGCTCAAGGCCGAGCGTGAGCGTGGTATCACCATCGATATTGCTCTCTGGAAGTTCGAGACTCCCCGCTACTATGTCACCGTCATTGGTATGTCGCCGTCA---CCTCACTCACTCACGTCTCATCACTAACAATCAACA  
CBS_125727_F_rectiphorus_T                ??????????????????????????????????????????ATCACAGG--TCGTGGAACCCCGCCTGAGACCTCGGGCGGGGTC-CTCATCAGTCACTTCATGCTGACAATCATCTCCAGACCGGTCACTTGATCTACCAGTGCGGTGGTATCGACAAGCGAACCATCGAGAAGTTCGAGAAGGTTGGTGACATCCCCCCCCGGATC-GCGCCTTGCTATTCTCCATCGAATTCCCCGTCGAATTCCCTCCCTCGCGAAACGCTCTGCGCCCGCTTCCC---CTCCCAAGCACC-AAGATTTTTGCGGTCCGACCGTAATTTTTTTTT---GGTGGGGCA--TTTACCCCGCCGCTTGGGAGACGTTGGACAAAGCCCTGATCCCTGCACAC----AAAAAACAC-CAAACCTTCTTG--GCGCGCATCATCACGTGTTTCGCAACA-GACACTAACCGGCTCAACAATAGGAAGCCGCTGAGCTCGGCAAGGGTTCCTTCAAGTACGCCTGGGTCCTTGACAAGCTCAAGGCCGAGCGTGAGCGTGGTATCACCATCGATATTGCCCTCTGGAAGTTCGAGACTCCCCGCTACTATGTCACCGTCATTGGTATGTCGCCGCCG-CCTCTCACTCACTCCTGTCTCACCGCTA??????????  
CBS_190.35_F_regularis                    AGTCGACCACCGTAAGTC--AAGCCCTCATCGCGATCTGCTTATCTCGGG--TCGTGGAACCCCGCCTGGTATCTCGGGCGGGGTA-CTCATCAGTCACTTCATGCTGACAATCATCTACAGACCGGTCACTTGATCTACCAGTGCGGTGGTATCGACAAGCGAACCATCGAGAAGTTCGAGAAGGTTGGTCACATCT--CCCCCGATC-GCGCCTTGCTATCCCACATCGAATTCCCCGTCGAATTCCCTCCTCCGCGACACGCTCTGCGCCCGCTT------CTCCCGAGTCCC-AAAAATTTTGCGGTTCGACCGTATTTTTTTTT----GGTGGGGCA--TTTACCCCGCCACTCGGGCGACGTTGGACAAAGCCCTGATCCCTGCACAC-----AAAAACAC-CAAACCCTCTTG--GCGCG---CATCACGTGGTTCACAACA-GACACTGACTGGTTCAACAATAGGAAGCCGCTGAGCTCGGTAAGGGTTCCTTCAAGTACGCCTGGGTCCTTGACAAGCTCAAGGCCGAGCGTGAGCGTGGTATCACCATCGATATTGCTCTCTGGAAGTTCGAGACTCCCCGCTACTATGTCACCGTCATTGGTATGTCGT--CCG-TCTATCTCTCACTCACGTCTCATCACTAACAATCAACA  
UFMG_CM_F12570_F_riograndense_T           AGTCGACCACCGTAAGTC-AAAACCCTCATCGCGATCTGCTTATCTCGGG--TCGTGGAACCCCGCCTGGCATCTCGGGCGGGGTA-TTCATCAGTCACTTCATGCTGACAATCATCAACAGACCGGTCACTTGATCTACCAGTGCGGTGGTATCGACAAGCGAACCATCGAGAAGTTCGAGAAGGTTGGTGACATCT--CCCCCGATC-GCGCCTTGCTATCCCACATCGAATTCCACGTCGAATTCCCTCCCTCGCGACACGCTCTGCGCCCGCTT------CTCCCGAGTCAC-AAAATTTTTGCGGTCCGACCGTAATTTTTTTTT---GGTGGGGCA--TTTACCCCGCCGCTCGGGTGACGTTGGACAAAGCCCTGATCCCTGCACAC-----AAAAATAC-GAAATCCTCTTG--GCGCGCATCATCACGTGGTTCACACCA-GACGCTAACCGTTCCAACAATAGGAAGCCGCTGAGCTCGGTAAGGGTTCCTTCAAGTACGCCTGGGTCCTTGACAAGCTCAAGGCCGAGCGTGAGCGTGGTATCACCATCGACATTGCCCTCTGGAAGTTCGAGACTCCCCGCTACTATGTCACCGTCATTGGTATGTTGCCGTTC-CCTCCCTCTCACCCACGTCTCACCACTAACAATCAACA  
NRRL_22395_F_robusta_T                    AGTCGACCACCGTAAGTC----ATTCCTTCGGCGACCTGCTCACATCAGG--TCGTGGAACCCCGCCTGCCACGTCGGGCGGGGTC-GGCATCAATCACTCTTTGCTGACAATCATCTACAGACCGGTCACTTGATCTACCAGTGCGGTGGTATCGACAAGCGAACCATCGAGAAGTTCGAGAAGGTTGGTGACATCT--CCCCCGATC-GCGCCTTGCTTTCCTCCATCGAATTCCCCGTCGAATTCCCTCCCTCGCGATCCGCTCTGCGCCCGCTTCCCCTCCTCCCGAGTCCC-AAAAATTTTGCGGTGCGACCGTAATTTTTTT-----GGTGGGGCA-ATTTACCCCGCCGCTCGGGAGAGGTTGGACAAAGCCCTGATCCCTGCACAC----AAAAAACAC-CAAATCCTCTTG--GCGCG-ATCGTCACGTGGTCTACGACA-GACGCTAACCGACTCAACAATAGGAAGCCGCTGAGCTCGGCAAGGGTTCCTTCAAGTACGCCTGGGTCCTTGACAAGCTCAAGGCCGAGCGTGAGCGTGGTATCACCATCGACATTGCCCTCTGGAAGTTCGAGACTCCCCGCTACTATGTCACCGTCATTGGTATGTTGCTGCCG---TCTT-GTCACTCATGTCTCACCACTGACCATCCACA  
CBS_114067_F_samuelsii_T                  AGTCGACCACCGTAAGTCACTCCCCCTCATCGCGACCTGCTTATCTCTGG--TCGTGGAACCCCGCTTGAGTCCTCGGGCGGGGTC-TTCATCAGTCACTTCATGCTGACAATCAATCACAGACCGGTCACTTGATCTACCAGTGCGGTGGTATCGACAAGCGAACCATCGAGAAGTTCGAGAAGGTTGGTGACATCT--CCCCCGATC-GCGCCTTGCAGTTCTACATCGAATTCCCCGTCGAATTTCCTCCCTCGCGATCCGCTCTGCGCCCGCTCCC----CTCCCGAGTCCC-AAAATTTTTGCGGTGCGACCGCAATTTTTTTT----GGTGGGGCA--TTTACCCCGCCGCTCGCGAGACGTTGGACAAAGCCCTGATCCCTGCACAC----AAAAAACAC-CAAACCCTCTTG--GCGCGCATCGTCACATGGTCCGCGACA-GAAGCTAACCGACTCGACAATAGGAAGCCGCTGAGCTCGGCAAGGGTTCCTTCAAGTACGCCTGGGTCCTTGACAAGCTCAAGGCCGAGCGTGAGCGTGGTATCACCATCGACATTGCCCTCTGGAAGTTCGAGACTCCCCGTTACTATGTCACCGTCATTGGTATGTCGCTGCCG--CATCTCACTCCTCATGTCTCATCACTAACAATCGACA  
CBS_123846_F_silvicola_T                  AGTCGACCACCGTAAGTC--AAGCCCTCATCGCGATCTGCTTATCTCGGG--TCGTGGAACCCCGCCTGGTATCTCGGGCGAGGTA-CTCATCAGTCACTTCATGCTGACAATCATCTACAGACCGGTCACTTGATCTACCAGTGTGGTGGTATCGACAAGCGAACCATCGAGAAGTTCGAGAAGGTTGGTGATATCT--CCCCCGATC-GCGCCTTGCTATTCCACATCGAATTCCCCGTCGAATTCCCTCCTCCGCGACACGCTCTGCGCCCGCTT------CTCCCGAGTCCC-AAAAATTTTGCGGTTCGACCGTAATTTTTTT-----GGTGGGGCA--TTTACCCCGCCACTCGGGCGACGTTGGACAAAGCCCTGATCCCTGCACAC-----AAAAACAC-CAAACCCTCTTG--GCGCG---CATCACGTGGTTCACAACA-GACACTGACTGGTTCAACAATAGGAAGCCGCTGAGCTCGGTAAGGGTTCCTTCAAGTACGCCTGGGTCCTTGACAAGCTCAAGGCCGAGCGTGAGCGTGGTATCACCATCGATATTGCTCTCTGGAAGTTCGAGACTCCCCGCTACTATGTCACCGTCATTGGTATGTCGCCGTCA--TCTCTC-TCACTCACGTCTCATCACTAACAATCAACA  
NRRL_28541_F_spathulata_T                 AGTCGACCACCGTAAGTC--AAACCCTCATCGCGATCTGCTTATCTCGGG--TCGTGAAACCCCGCCTGGTATCTCGGGCGGGGTA-TTCATCAGTCACTTCATGCTGACAATCATCTACAGACCGGTCACTTGATCTACCAGTGCGGTGGTATCGACAAGCGAACCATCGAGAAGTTCGAGAAGGTTGGTGACATCT--CCCCCGATC-GCGCCTTGCTATTCCACATCGAATTCCCCGTCGAATTCCCTCCTCCGCGACACGCTCTGCGCCCGCTT------CTCCCGAGTCCC-AAAATTTTTGCGGTTCGACCGTAATTTTTTT-----GGTGGGGCA--TTTACCCCGCCACTCGGGCGACGTTGGACAAAGCCCTGATCCCTGCACAC-----AAAAACAC-CAAACCCTATTG--GCGCG---CATCACGTGGTTCACAACA-GACACTGACTGGTTCAACAATAGGAAGCCGCTGAGCTCGGCAAGGGTTCCTTCAAGTACGCCTGGGTTCTTGACAAGCTCAAGGCCGAGCGTGAGCGTGGTATCACCATCGATATTGCTCTCTGGAAGTTCGAGACTCCCCGCTACTATGTCACCGTCATTGGTATGTCGCCGTCATGTCACTC-TCACTCACGTCCCATCACTAACAATCAACA  
CBS_142481_F_stercicola_T                 AGTCGACCACCGTAAGTC--AAACCCTCATCGCGATCTGCTTATCTCGGG--TCGTGGAACCCCGCCTGGCATCACGGGCGGGGTA-CTCATCAGTCACTTCATGCTGACAATCATCTACAGACCGGTCACTTGATCTACCAGTGCGGTGGTATCGACAAGCGAACCATCGAGAAGTTCGAGAAGGTTGGTGACATCT--CCCCCGATC-GCGCCTTGCTATTCCACATCGAATTCCCCGTCGAATTCCCTCC-TCGCGACACGCTCTGCGCCCGCTT------CTCTCGAGTTCC-AAAAATTTTGCGGTCCGACCGTAATTTTTTT-----GGTGGGGCA--TTTACCCCGCCACTCGGGTGACGTTGGACAAAGCCCTGATCCCTGCACAC----AAATAACAC-GAAACCCTCTTG--GCGCGCATCATCACGTGGTTCACAACA-GACGCTAACCGACTCAACAATAGGAAGCCGCTGAGCTCGGTAAGGGTTCCTTCAAGTACGCCTGGGTCCTTGACAAGCTCAAGGCCGAGCGTGAGCGTGGTATCACCATCGACATTGCCCTCTGGAAGTTCGAGACTCCCCGCTACTATGTCACCGTCATTGGTATGTCGCTGTCACGTCTC---TCACTCATGTCTCACCACTAACAGTCAACA  
NRRL_22090_F_iludens_NZ                   AGTCGACCACCGTAAGTC--ATCCCCTTGTCGCGATCTGCTTATCTCGGA--TCGTGGGACCCCGCCTGAGACCACGGGCGGGGTTCTTCATCAGTCATTT-GTGCTGACAATCATCCACAGACCGGTCACTTGATCTACCAGTGCGGTGGTATCGACAAGCGAACCATCGAGAAGTTCGAGAAGGTTGGTGACATCT--CCCCCGATC-CCGCCTTGCTATTATCCATCGAATTCCCCGTCGAATTCCCTCCCTCGCGAATCGCTCTGCGCCCGCTGCCC---CTCCCGAGTCAC-AAATATTTTGCGGTCCGACCGTGATTTTTTTT----GGTGGGGCA-TTTTACCCCGCCGGTCGGGAGACGTTGGACAAAGCCCTGATCCCTGCACACAAAAAAAAAACAC-CAAACCCTCATG--GCGCGCATCGTCATGTGGTCCGCAGCA-GACGCTAATCGGTTCAATAATAGGAAGCCGCCGAGCTCGGTAAGGGTTCCTTCAAGTACGCCTGGGTCCTTGACAAGCTCAAGGCCGAGCGTGAGCGTGGTATCACTATCGACATTGCTCTCTGGAAGTTCGAGACTCCCCGCTACTATGTCACCGTCATTGGTATGTCGCCGCTG--TCTCAC-CCATCCATGCCTCACTGCTAACCATCAACA
NRRL_22632_F_plagianthi_NZ_IT             AGTCGACCACCGTAAGTC--ATCCCCTTGCCGCGATCTGCTTATCTCGGA--TCGTGGGACCCCGCCTGAGACCACGGGCGGGGTTCTTCATCAGTCATTT-GTGCTGACAATCATCCACAGACCGGTCACTTGATCTACCAGTGCGGTGGTATCGACAAGCGAACCATCGAGAAGTTCGAGAAGGTTGGTGACATCT--CCCCCGATC-CCGCCTTGCTATTATCCA------------TCGAATTCCCTCCCTCGCGAATCGCTCTGCGCCCGCTTCC----CTCCCGAG---------ATTTTGCGGTCCGATCGTAATTTTTTTT----GGTGGGGCA-TTTTACCCCGCCGGTCGGGAGACGTTGGACAAAGCCCTGATCCCTGCACAC---AAAAAAATAC-CAAACCCTCTTG--GCGCGCATCGTCATGTGGTCCGCAGCA-GACGCTAATCGATTGAATAATAGGAAGCCGCCGAGCTCGGTAAGGGTTCCTTCAAGTACGCCTGGGTCCTTGACAAGCTCAAGGCCGAGCGTGAGCGTGGTATCACCATCGACATTGCTCTCTGGAAGTTCGAGACTCCCCGCTACTTTGTCACCGTCATTGGTATGTCGCCGCTG--TCTCAC-TTATCCATGCCTCACTGCTAACCATCGACA

[ITS+28S rDNA  956 bp]																																																									7																																																																																																										  [ITS+28S rDNA  956 bp]																																																									
																																																									
NRRL_22166_F_neocosmosporiellum_IL_USA    GAAC---TTACCTATAACGTTGC-TTCGGCGGGA-ACAGACGGCCCCGTAAAA-CGGGCCGCCCCC-GCCAGAGGACCCC---TAACTCTGTTTTT---ATAATGTTTTT-CTGAGT-AAACAAGCAAATAAATTAAAACTTTCAACAACGGATCTCTTGGCTCTGGCATCGATGAAGAACGCAGCGAAATGCGATAAGTAATGTGAATTGCAGAATTCAGTGAATCATCGAATCTTTGAACGCACATTGCGCCCGCCAGTATTCTGGCGGGCATGCCTGTTCGAGCGTCATT-ACAACCCTCAGGCCTCC---GGGCCTGGCGTTGGGGATCGGC-GGAG--CCCCCCGTGGGCAC-ACGCCGTCCCCCAAATACAGTGGCGGTCCCGCCGCAGCTTCCATTGCGTAGTAGCTAACACCTCGCAACTGGAGAGCGGCGCGGCCACGCCGTAAAA-CA-CCCAA--CTTCTGAACAACAGGGATTGCCTCAGTAACGGCGAGTGAAGCGGCAACAGCTCAAATTTGAAATCTGGCTCTCGGGCCCGAGTTGTAATTTGTAGAGGATGCTTTTGGTGCGGTGCCTTCCGAGTTCCCTGGAACGGGACGCCATAGAGGGTGAGAGCCCCGTCTGGTTGGAC-GCCAATCCTCTGTAAAGCTCCTTCGACGAGTCGAGTAGTTTGGGAATGCTGCTCTAAATGGGAGGTATATGTCTTCTAAAGCTAAATACCGGCCAGAGACCGATAGCGCACAAGTAGAGTGATCGAAAGATGAAAAGAACTTTGAAAAGAGAGTTAAAAAGTACGTGAAATTGTTGAAAGGGAAGCGCTTGTGACCAGACTTGGGCTTGGTTGATCATCCAGGGTTCTCCCTGGTGCACTCTTCC-GGCCCAGGCCAGCATCAGTTCGCCCCGGGGGAAAAAGGCTTCGGGAATGTGGCTCTCTCCGGGGAGTGTT
NRRL_22438_F_ornamentatum_Guinea_T        GAAC---TTACCTATAACGTTGC-TTCGGCGGGA-ACAGACGGCCCCGTAAAA-CGGGCCGCCCCC-GCCAGAGGACCCC---TAACTCTGTTTTT---ATAATGTTTTT-CTGAGT-AAGCAAGCAAATAAATTAAAACTTTCAACAACGGATCTCTTGGCTCTGGCATCGATGAAGAACGCAGCGAAATGCGATAAGTAATGTGAATTGCAGAATTCAGTGAATCATCGAATCTTTGAACGCACATTGCGCCCGCCAGTATTCTGGCGGGCATGCCTGTTCGAGCGTCATT-ACAACCCTCAGGCCTCC---GGGCCTGGCGTTGGGGATCGGC-GGAG--CCCCCCGTGGGCAC-ACGCCGTCCCCCAAATACAGTGGCGGTCCCGCCGCAGCTTCCATTGCGTAGTAGCTAACACCTCGCAACTGGAGAGCGGCGCGGCCACGCCGTAAAA-CA-CCCAA--CTTCTGAACAACAGGGATTGCCTCAGTAACGGCGAGTGAAGCGGCAACAGCTCAAATTTGAAATCTGGCTCTCGGGCCCGAGTTGTAATTTGTAGAGGATGCTTTTGGTGCGGTGCCTTCCGAGTTCCCTGGAACGGGACGCCATAGAGGGTGAGAGCCCCGTCTGGTTGGAC-GCCAATCCTCTGTAAAGCTCCTTCGACGAGTCGAGTAGTTTGGGAATGCTGCTCTAAATGGGAGGTATATGTCTTCTAAAGCTAAATACCGGCCAGAGACCGATAGCGCACAAGTAGAGTGATCGAAAGATGAAAAGAACTTTGAAAAGAGAGTTAAAAAGTACGTGAAATTGTTGAAAGGGAAGCGCTTGTGACCAGACTTGGGCTTGGTTGATCATCCAGGGTTCTCCCTGGTGCACTCTTCC-GGCCCAGGCCAGCATCAGTTCGCCCCGGGGGAAAAAGGCTTCGGGAATGTGGCTCTCTCCGGGGAGTGTT
NRRL_22155_F_tenuicristatum_Japan_T       GAAC---TTACCTATAACGTTGC-CTCGGCGGGA-ACAGACGGCCCCGTAAAA-CGGGCCGCCCCC-GCCAGAGGACCCC---TAACTCTGTTTTT---ATAATGTTTTT-CTGAGT-AAACAAGCAAATAAATTAAAACTTTCAACAACGGATCTCTTGGCTCTGGCATCGATGAAGAACGCAGCGAAATGCGATAAGTAATGTGAATTGCAGAATTCAGTGAATCATCGAATCTTTGAACGCACATTGCGCCCGCCAGTATTCTGGCGGGCATGCCTGTTCGAGCGTCATT-ACAACCCTCAGGCCTCC---GGGCCTGGCGTTGGGGATCGGC-GGAG-CCCCCCCGTGGGCAC-ACGCCGTCCCCCAAATACAGTGGCGGTCCCGCCGCAGCTTCCATTGCGTAGTAGCTAACACCTCGCAACTGGAGAGCGGCGCGGCCACGCCGTAAAA-CA-CCCAA--CTTCTGAACAACAGGGATTGCCTCAGTAACGGCGAGTGAAGCGGCAACAGCTCAAATTTGAAATCTGGCTCTCGGGCCCGAGTTGTAATTTGTAGAGGATGCTTTTGGTGCGGTGCCTTCCGAGTTCCCTGGAACGGGACGCCATAGAGGGTGAGAGCCCCGTCTGGTTGGAC-GCCAATCCTCTGTAAAGCTCCTTCGACGAGTCGAGTAGTTTGGGAATGCTGCTCTAAATGGGAGGTATATGTCTTCTAAAGCTAAATACCGGCCAGAGACCGATAGCGCACAAGTAGAGTGATCGAAAGATGAAAAGAACTTTGAAAAGAGAGTTAAAAAGTACGTGAAATTGTTGAAAGGGAAGCGCTTGTGACCAGACTTGGGCTTGGTTGATCATCCAGGGTTCTCCCTGGTGCACTCTTCC-GGCCCAGGCCAGCATCAGTTCGCCCCGGGGGAAAAAGGCTTCGGGAATGTGGCTCTCTCCGGGGAGTGTT
NRRL_22470_F_boninense_Japan_T            GAAC---TTACCTATAACGTTGC-TTCGGCGGGA-ACAGACGGCCCCGTAAAA-CGGGCCGCCCCC-GCCAGAGGACCCC---TAACTCTGTTTTT---ATGATGTTTTT-CTGAGT-GAACAAGCAAATAAATTAAAACTTTCAACAACGGATCTCTTGGCTCTGGCATCGATGAAGAACGCAGCGAAATGCGATAAGTAATGTGAATTGCAGAATTCAGTGAATCATCGAATCTTTGAACGCACATTGCGCCCGCCAGTATTCTGGCGGGCATGCCTGTTCGAGCGTCATT-ACAACCCTCAGGCCTCC---GGGCCTGGCGTTGGGGATCGGC-GGAG--CCCCCCGTGGGCAC-ACGCCGTCCCCCAAATACAGTGGCGGTCCCGCCGCAGCTTCCATTGCGTAGTAGCTAACACCTCGCAACTGGAGAGCGGCGCGGCCACGCCGTAAAA-CA-CCCAA--CTTCTGAACAACAGGGATTGCCTCAGTAACGGCGAGTGAAGCGGCAACAGCTCAAATTTGAAATCTGGCTCTCGGGCCCGAGTTGTAATTTGTAGAGGATGCTTTTGGTGCGGTGCCTTCCGAGTTCCCTGGAACGGGACGCCATAGAGGGTGAGAGCCCCGTCTGGTTGGAC-GCCAATCCTCTGTAAAGCTCCTTCGACGAGTCGAGTAGTTTGGGAATGCTGCTCTAAATGGGAGGTATATGTCTTCTAAAGCTAAATACCGGCCAGAGACCGATAGCGCACAAGTAGAGTGATCGAAAGATGAAAAGAACTTTGAAAAGAGAGTTAAAAAGTACGTGAAATTGTTGAAAGGGAAGCGCTTGTGACCAGACTTGGGCTTGGTTGATCATCCAGGGTTCTCCCTGGTGCACTCTTCC-GGCCCAGGCCAGCATCAGTTCGCCCCGGGGGAAAAAGGCTTCGGGAATGTGGCTCTCTCCGGGGAGTGTT
NRRL_22661_F_keratoplasticum_Japan_2_T    GAAC---ATACCTAAAACGTTGC-TTCGGCGGGA-ACAGACGGCCCCGTAACA-CGGGCCGCCCCC-GCCAGAGGACCCCC--TAACTCTGTTTCT---ATTATGTTTCTTCTGAGTAAAACAAGCAAATAAATTAAAACTTTCAACAACGGATCTCTTGGCTCTGGCATCGATGAAGAACGCAGCGAAATGCGATAAGTAATGTGAATTGCAGAATTCAGTGAATCATCGAATCTTTGAACGCACATTGCGCCCGCCAGTATTCTGGCGGGCATGCCTGTTCGAGCGTCATT-ACAACCCTCAGGCCCCC---GGGCCTGGCGTTGGGGATCGGCGAGGC-GCCCCCTGCGGGCAC-ACGCCGTCCCCCAAATACAGTGGCGGTCCCGCCGCAGCTTCCATTGCGTAGTAGCTAACACCTCGCAACTGGAGAGCGGCGCGGCCACGCCGTAAAA-CA-CCCAA--CTTCTGAACAACAGGGATTGCCCCAGTAACGGCGAGTGAAGCGGCAACAGCTCAAATTTGAAATCTGGCTCTCGGGCCCGAGTTGTAATTTGTAGAGGATGCTTTTGGTGAGGTGCCTTCCGAGTTCCCTGGAACGGGACGCCATAGAGGGTGAGAGCCCCGTCTGGTTGGAC-ACCGATCCTCTGTAAAGCTCCTTCGACGAGTCGAGTAGTTTGGGAATGCTGCTCTAAATGGGAGGTATATGTCTTCTAAAGCTAAATACCGGCCAGAGACCGATAGCGCACAAGTAGAGTGATCGAAAGATGAAAAGAACTTTGAAAAGAGAGTTAAACAGTACGTGAAATTGTTGAAAGGGAAGCGCTTGTGACCAGACTTGGGCTTGGTTGATCATCCGGGGTTCTCCCCGGTGCACTCTTCC-GGCCCAGGCCAGCATCAGTTCGCCCTGGGGGACAAAGGCTTCGGGAATGTGGCTCTCTCCGGGGAGTGTT
NRRL_28030_F_lichenicola_Thailand_16      GAAC---TTACCTACAACGTTGC-CTCGGCGGGA-ACAGACGGCCCCGTAGAA-CGGGCCGCCCCC-GCCAGAGGACCCCC--TAACTCTGTTTCT---ATAATGTTTCTTCTGAGT-AAACAAGCAAATAAATTAAAACTTTCAACAACGGATCTCTTGGCTCTGGCATCGATGAAGAACGCAGCGAAATGCGATAAGTAATGTGAATTGCAGAATTCAGTGAATCATCGAATCTTTGAACGCACATTGCGCCCGCCAGTATTCTGGCGGGCATGCCTGTTCGAGCGTCATT-ACAACCCTCAGACCCCC---GGGTCTGGCGTTGGGGATCGGC-GGAG--CCCTCTGCGGGCAC-ACGCCGTCCCCCAAATACAGTGGCGGTCACGCCGCAGCTTCCATTGCGTAGTAGCTAACACCTCGCAACTGGAGAGCGGCGCGGCCATGCCGTAAAA-CA-CCCAA--CTTCTGAACAACAGGGATTGCCCTAGTAACGGCGAGTGAAGCGGCAACAGCTCAAATTTGAAATCTGGCTCTCGGGCCCGAGTTGTAATTTGTAGAGGATGCTTTTGGTGCGGTGCCTTCCGAGTTCCCTGGAACGGGACGCCATAGAGGGTGAGAGCCCCGTCTGGTTGGAT-GCCAATCCTCTGTAAAGCTCCTTCGACGAGTCGAGTAGTTTGGGAATGCTGCTCTAAATGGGAGGTATATGTCTTCTAAAGCTAAATACCGGCCAGAGACCGATAGCGCACAAGTAGAGTGATCGAAAGATGAAAAGAACTTTGAAAAGAGAGTTAAAAAGTACGTGAAATTGTTGAAAGGGAAGCGCTTGTGACCAGACTTGGGCTTGGTTGATCATCCAGGGTTCTCCCTGGTGCACTCTTCC-GGCTCAGGCCAGCATCAGTTTGCCTCGGGGGATAAAGGCTTCGGGAATGTGGCTCTCTCCGGGGAGTGTT
NRRL_32323_F_waltergamsii_TX_USA_7_T      GAAC---TTACCT-AAACGTTGC-TTCGGCGGGA-ACAGACGGCCCCGTGAAA-CGGGCCGCCCCC-GCCAGAGGACCCC---TAACTCTGTTTCT---ATAATGTTTCTTCTGAGTAAAACAAGCAAATAAATTAAAACTTTCAACAACGGATCTCTTGGCTCTGGCATCGATGAAGAACGCAGCGAAATGCGATAAGTAATGTGAATTGCAGAATTCAGTGAATCATCGAATCTTTGAACGCACATTGCGCCCGCCAGTATTCTGGCGGGCATGCCTGTTCGAGCGTCATT-ACAACCCTCAGGCCCCC---GGGCCTGGCGTTGGGGATCGGC-GGAG--CCCCCCGTGGGCAC-ACGCCGTCCCCCAAATACAGTGGCGGTCCCGCCGCAGCTTCCATCGCGTAGTAGCTAACACCTCGCGACTGGAGAGCGGCGCGGCCACGCCGTAAAA-CA-CCCAACTCTTCTGAACAACAGGGATTGCCCCAGTAACGGCGAGTGAAGCGGCAACAGCTCAAATTTGAAATCTGGCTCTCGGGCCCGAGTTGTAATTTGTAGAGGATGCTTTTGGTGAGGTGCCTTCCGAGTTCCCTGGAACGGGACGCCATAGAGGGTGAGAGCCCCGTCTGGTTGGAC-GCCGAACCTCTGTAAAGCTCCTTCGACGAGTCGAGTAGTTTGGGAATGCTGCTCTAAATGGGAGGTATATGTCTTCTAAAGCTAAATACCGGCCAGAGACCGATAGCGCACAAGTAGAGTGATCGAAAGATGAAAAGAACTTTGAAAAGAGAGTTAAACAGTACGTGAAATTGTTGAAAGGGAAGCGCTTGTGACCAGACTTGGGCTTGGTTGATCATCCGGGGTTCTCCCCGGTGCACTCTTCC-GGCCCAGGCCAGCATCAGTTCGCCCTGGGGGACAAAGGCATCGGGAACGTGGCTCTCTCCGGGGAGTGTT
NRRL_32858_F_suttonianum_USA_20_T         GAAC---ATACCTAAAACGTTGC-CTCGGCGGGA-ACAGACGGCCCCGTAACA-CGGGCCGCCCCC-GCCAGAGGACCCCC--TAACTCTGTTTCT---ATAATGTTTTTTCTGAGT-AAACAAGCAAATAAATCAAAACTTTCAACAACGGATCTCTTGGCTCTGGCATCGATGAAGAACGCAGCGAAATGCGATAAGTAATGTGAATTGCAGAATTCAGTGAATCATCGAATCTTTGAACGCACATTGCGCCCGCCAGTATTCTGGCGGGCATGCCTGTTCGAGCGTCATT-ACAACCCTCAGGCCCCC---GGGTCTGGCGTTGGGGATCGGC-GGAA-GCCCCCTGTGGGCACAACGCCGTCCCCCAAATACAGTGGCGGTCCCGCCGCAGCTTCCATTGCGTAGTAGCTAACACCTCGCAACTGGAGAGCGGCGCGGCCACGCCGTAAAA-CA-CCCAA--CTTCTGAACAACAGGGATTGCCCCAGTAACGGCGAGTGAAGCGGCAACAGCTCAAATTTGAAATCTGGCTCTCGGGCCCGAGTTGTAATTTGTAGAGGATGCTTTTGGTGAGGTGCCTTCCGAGTTCCCTGGAACGGGACGCCATAGAGGGTGAGAGCCCCGTCTGGTTGGAC-GCCGATCCTCTGTAAAGCTCCTTCGACGAGTCGAGTAGTTTGGGAATGCTGCTCTAAATGGGAGGTATATGTCTTCTAAAGCTAAATACCGGCCAGAGACCGATAGCGCACAAGTAGAGTGATCGAAAGATGAAAAGAACTTTGAAAAGAGAGTTAAAAAGTACGTGAAATTGTTGAAAGGGAAGCGCTTGTGACCAGACTTGGGCTTGGTTGATCATCCGGGGTTCTCCCCGGTGCACTCTTCC-GGCTCAGGCCAGCATCAGTTCGCCTCGGGGGATAAAGGCTTCGGGAATGTGGCTCTCTCCGGGGAGTGTT
NRRL_37625_F_cyanescens_Netherlands_27_T  GAAC---TTACCTAT-ACGTTGC-TTCGGCGGGA-ATAGACGGCCCCGTAAAA-CGGGCCGCCCCC-GCCAGAGGACCCT---TAACTCTGTTTCTT--TTAGTGTATCTTCTGAGTAAAACAAGCAAATAAATTAAAACTTTCAACAACGGATCTCTTGGCTCTGGCATCGATGAAGAACGCAGCGAAATGCGATAAGTAATGTGAATTGCAGAATTCAGTGAATCATCGAATCTTTGAACGCACATTGCGCCCGCCAGTATTCTGGCGGGCATGCCTGTTCGAGCGTCATT-ACAACCCTCAGGCCCCC---GGGCCTGGCGTTGGGGATCGGC-GGAG--CCCCCCGTGGGCAC-ACGCCGTCCCCCAAATACAGTGGCGGTCCCGCCGCAGCTTCCATCGCGTAGTAGCTAACACCTCGCGACTGGAGAGCGGCGCGGCCACGCCGTAAAA-CA-CCCAACTCTTCTGAACAACAGGGATTGCCCCAGTAACGGCGAGTGAAGCGGCAACAGCTCAAATTTGAAATCTGGCTCTCGGGCCCGAGTTGTAATTTGTAGAGGATGCTTTTGGTGAGGTGCCTTCCGAGTTCCCTGGAACGGGACGCCATAGAGGGTGAGAGCCCCGTCTGGTTGGAC-GCCGAACCTCTGTAAAGCTCCTTCGACGAGTCGAGTAGTTTGGGAATGCTGCTCTAAATGGGAGGTATATGTCTTCTAAAGCTAAATACCGGCCAGAGACCGATAGCGCACAAGTAGAGTGATCGAAAGATGAAAAGAACTTTGAAAAGAGAGTTAAACAGTACGTGAAATTGTTGAAAGGGAAGCGCTTGTGACCAGACTTGGGCTTGGTTGATCATCCGGGGTTCTCCCCGGTGCACTCTTCC-GGCTCAGGCCAGCATCAGTTCGCCCTGGGGGATAAAGGCATCGGGAACGTGGCTCTCTCCGGGGAGTGTT
NRRL_22346_F_ambrosium_AF1_India_ET       GAAC---ATACCT-AAACGTTGC-TTCGGCGGGA-ACAGACGGCCCCGTAACA-CGGGCCGCCCCC-GCCAGAGGACCCCC--TAACTCTGTTTCT---ATCATGTTTCTTCTGAGT-AAACAAGCAAATAAATTAAAACTTTCAACAACGGATCTCTTGGCTCTGGCATCGATGAAGAACGCAGCGAAATGCGATAAGTAATGTGAATTGCAGAATTCAGTGAATCATCGAATCTTTGAACGCACATTGCGCCCGCCAGTATTCTGGCGGGCATGCCTGTTCGAGCGTCATT-ACAACCCTCAGGCCCCC---GGGCCTGGCGTTGGGGATCGGC-GGAG-CCCCCCCGAGGGCAC-ACGCCGTCCCCCAAATACAGTGGCGGTCCCGCCGCAGCTTCCATTGCGTAGTAGCTAACACCTCGCAACTGGAGAGCGGCGCGGCCACGCCGTAAAA-CA-CCCAA--CTTCTGAACAACAGGGATTGCCCCAGTAACGGCGAGTGAAGCGGCAACAGCTCAAATTTGAAATCTGGCTCTCGGGCCCGAGTTGTAATTTGTAGAGGATGCTTTTGGTGAGGTGCCTTCCGAGTTCCCTGGAACGGGACGCCATAGAGGGTGAGAGCCCCGTCTGGTCGGAC-ACCGATCCTCTGTAAAGCTCCTTCGACGAGTCGAGTAGTTTGGGAATGCTGCTCTAAATGGGAGGTATATGTCTTCTAAAGCTAAATACCGGCCAGAGACCGATAGCGCACAAGTAGAGTGATCGAAAGATGAAAAGAACTTTGAAAAGAGAGTTAAAAAGTACGTGAAATTGTTGAAAGGGAAGCGCTTGTGACCAGACTTGGGCTTGGTTGATCATCCAGGGTTCTCCCTGGTGCACTCTTCC-GGCCCAGGCCAGCATCAGTTCGCCCCGGGGGAAAAAGGCTTCGGGAATGTGGCTCTCTCCGGGGAGTGTT
NRRL_54722_F_euwallaceae_AF2_Israel_T     GAAC---ATACCT-AAACGTTGC-TTCGGCGGGA-ACAGACGGCCCCGTAACA-CGGGCCGCCCCC-GCCAGAGGACCCCC--TAACTCTGTTTCT---ATCATGTTTCTTCTGAGT-AAACAAGCAAATAAATTAAAACTTTCAACAACGGATCTCTTGGCTCTGGCATCGATGAAGAACGCAGCGAAATGCGATAAGTAATGTGAATTGCAGAATTCAGTGAATCATCGAATCTTTGAACGCACATTGCGCCCGCCAGTATTCTGGCGGGCATGCCTGTTCGAGCGTCATT-ACAACCCTCAGGCCCCC---GGGCCTGGCGTTGGGGATCGGC-GGAG--CCCCCTGCGGGCAC-ACGCCGTCCCCCAAATACAGTGGCGGTCCCGCCGCAGCTTCCATTGCGTAGTAGCTAACACCTCGCAACTGGAGAGCGGCGCGGCCACGCCGTAAAA-CA-CCCAA--CTTCTGAACAACAGGGATTGCCCCAGTAACGGCGAGTGAAGCGGCAACAGCTCAAATTTGAAATCTGGCTCTCGGGCCCGAGTTGTAATTTGTAGAGGATGCTTTTGGTGAGGTGCCTTCCGAGTTCCCTGGAACGGGACGCCATAGAGGGTGAGAGCCCCGTCTGGTCGGAC-ACCGATCCTCTGTAAAGCTCCTTCGACGAGTCGAGTAGTTTGGGAATGCTGCTCTAAATGGGAGGTATATGTCTTCTAAAGCTAAATACCGGCCAGAGACCGATAGCGCACAAGTAGAGTGATCGAAAGATGAAAAGAACTTTGAAAAGAGAGTTAAAAAGTACGTGAAATTGTTGAAAGGGAAGCGCTTGTGACCAGACTTGGGCTTGGTTGATCATCCAGGGTTCTCCCTGGTGCACTCTTCC-GGCCCAGGCCAGCATCAGTTCGCCCCGGGGGAAAAAGGCTTCGGGAATGTGGCTCTCTCCGGGGAGTGTT
NRRL_62628_F_floridanum_AF3_FL_USA_T      GAAC---ATACCT-AAACGTTGC-TTCGGCGGGA-ACAGACGGCCCCGTAACA-CGGGCCGCCCCC-GCCAGAGGACCCCC--TAACTCTGTTTCT---ATCATGTTTCTTCTGAGT-AAACAAGCAAATAAATTAAAACTTTCAACAACGGATCTCTTGGCTCTGGCATCGATGAAGAACGCAGCGAAATGCGATAAGTAATGTGAATTGCAGAATTCAGTGAATCATCGAATCTTTGAACGCACATTGCGCCCGCCAGTATTCTGGCGGGCATGCCTGTTCGAGCGTCATT-ACAACCCTCAGGCCCCC---GGGCCTGGCGTTGGGGATCGGC-GGAG--CCCCCTGCGGGCAC-ACGCCGTCCCCCAAATACAGTGGCGGTCCCGCCGCAGCTTCCATTGCGTAGTAGCTAACACCTCGCAACTGGAGAGCGGCGCGGCCACGCCGTAAAA-CA-CCCAA--CTTCTGAACAACAGGGATTGCCCCAGTAACGGCGAGTGAAGCGGCAACAGCTCAAATTTGAAATCTGGCTCTCGGGCCCGAGTTGTAATTTGTAGAGGATGCTTTTGGTGAGGTGCCTTCCGAGTTCCCTGGAACGGGACGCCATAGAGGGTGAGAGCCCCGTCTGGTCGGAC-ACCGATCCTCTGTAAAGCTCCTTCGACGAGTCGAGTAGTTTGGGAATGCTGCTCTAAATGGGAGGTATATGTCTTCTAAAGCTAAATACCGGCCAGAGACCGATAGCGCACAAGTAGAGTGATCGAAAGATGAAAAGAACTTTGAAAAGAGAGTTAAAAAGTACGTGAAATTGTTGAAAGGGAAGCGCTTGTGACCAGACTTGGGCTTGGTTGATCATCCAGGGTTCTCCCTGGTGCACTCTTCC-GGCCCAGGCCAGCATCAGTTCGCCCCGGGGGAAAAAGGCTTCGGGAATGTGGCTCTCTCCGGGGAGTGTT
NRRL_62579_F_oligoseptatum_AF4_PA_USA_T   GAAC---ATACCT-AAACGTTGC-TTCGGCGGGA-ACAGACGGCCCCGTAACA-CGGGCCGCCCCC-GCCAGAGGACCCCC--TAACTCTGTTTCT---ATCATGTTTCTTCTGAGT-AAACAAGCAAATAAATTAAAACTTTCAACAACGGATCTCTTGGCTCTGGCATCGATGAAGAACGCAGCGAAATGCGATAAGTAATGTGAATTGCAGAATTCAGTGAATCATCGAATCTTTGAACGCACATTGCGCCCGCCAGTATTCTGGCGGGCATGCCTGTTCGAGCGTCATT-ACAACCCTCAGGCCCCC---GGGCCTGGCGTTGGGGATCGGC-GGAG--CCCCCCGCGGGCAC-ACGCCGTCCCCCAAATACAGTGGCGGTCCCGCCGCAGCTTCCATTGCGTAGTAGCTAACACCTCGCAACTGGAGAGCGGCGCGGCCACGCCGTAAAA-CA-CCCAA--CTTCTGAATAACAGGGATTGCCCCAGTAACGGCGAGTGAAGCGGCAACAGCTCAAATTTGAAATCTGGCTCTCGGGCCCGAGTTGTAATTTGTAGAGGATGCTTTTGGTGAGGTGCCTTCCGAGTTCCCTGGAACGGGACGCCATAGAGGGTGAGAGCCCCGTCTGGTCGGAC-ACCGATCCTCTGTAAAGCTCCTTCGACGAGTCGAGTAGTTTGGGAATGCTGCTCTAAATGGGAGGTATATGTCTTCTAAAGCTAAATACCGGCCAGAGACCGATAGCGCACAAGTAGAGTGATCGAAAGATGAAAAGAACTTTGAAAAGAGAGTTAAAAAGTACGTGAAATTGTTGAAAGGGAAGCGCTTGTGACCAGACTTGGGCTTGGTTGATCATCCAGGGTTCTCCCTGGTGCACTCTTCC-GGCCCAGGCCAGCATCAGTTCGCCCCGGGGGAAAAAGGCTTCGGGAATGTGGCTCTCTCCGGGGAGTGTT
NRRL_22231_F_tuaranense_AF5_Malaysia_T    GAAC---ATACCT-AAACGTTGC-TTCGGCGGGA-ACAGACGGCCCCGTAACA-CGGGCCGCCCCC-GCCAGAGGACCCCC--TAACTCTGTTTCT---ATCATGTTTCTTCTGAGT-AAACAAGCAAATAAATTAAAACTTTCAACAACGGATCTCTTGGCTCTGGCATCGATGAAGAACGCAGCGAAATGCGATAAGTAATGTGAATTGCAGAATTCAGTGAATCATCGAATCTTTGAACGCACATTGCGCCCGCCAGTATTCTGGCGGGCATGCCTGTTCGAGCGTCATT-ACAACCCTCAGGCCCCC---GGGCCTGGCGTTGGGGATCGGC-GGAG--CCCCCCGCGGGCAC-ACGCCGTCCCCCAAATACAGTGGCGGTCCCGCCGCAGCTTCCATTGCGTAGTAGCTAACACCTCGCAACTGGAGAGCGGCGCGGCCACGCCGTAAAA-CA-CCCAA--CTTCTGAACAACAGGGATTGCCCCAGTAACGGCGAGTGAAGCGGCAACAGCTCAAATTTGAAATCTGGCTCTCGGGCCCGAGTTGTAATTTGTAGAGGATGCTTTTGGTGAGGTGCCTTCCGAGTTCCCTGGAACGGGACGCCATAGAGGGTGAGAGCCCCGTCTGGTTGGAC-ACCGATCCTCTGTAAAGCTCCTTCGACGAGTCGAGTAGTTTGGGAATGCTGCTCTAAATGGGAGGTATATGTCTTCTAAAGCTAAATACCGGCCAGAGACCGATAGCGCACAAGTAGAGTGATCGAAAGATGAAAAGAACTTTGAAAAGAGAGTTAAAAAGTACGTGAAATTGTTGAAAGGGAAGCGCTTGTGACCAGACTTGGGCTTGGTTGATCATCCAGGGTTCTCCCTGGTGCACTCTTCC-GGCCCAGGCCAGCATCAGTTCGCCCCGGGGGAAAAAGGCTTCGGGAATGTGGCTCTCTCCGGGGAGTGTT
NRRL_62611_F_obliquiseptatum_AF7_Aust_T   GAAC---ATACCT-AAACGTTGC-TTCGGCGGGA-ACAGACGGCCCCGTAACA-CGGGCCGCCCCC-GCCAGAGGACCCCC--TAACTCTGTTTCT---ATCATGTTTTTTCTGAGT-AAACAAGCAAATAAATTAAAACTTTCAACAACGGATCTCTTGGCTCTGGCATCGATGAAGAACGCAGCGAAATGCGATAAGTAATGTGAATTGCAGAATTCAGTGAATCATCGAATCTTTGAACGCACATTGCGCCCGCCAGTATTCTGGCGGGCATGCCTGTTCGAGCGTCATT-ACAACCCTCAGGCCCCC---GGGCCTGGCGTTGGGGATCGGC-GGAG--CCCCCCGCGGGCAC-ACGCCGTCCCCCAAATACAGTGGCGGTCCCGCCGCAGCTTCCATTGCGTAGTAGCTAACACCTCGCAACTGGAGAGCGGCGCGGCCACGCCGTAAAA-CA-CCCAA--CTTCTGAACAACAGGGATTGCCCCAGTAACGGCGAGTGAAGCGGCAACAGCTCAAATTTGAAATCTGGCTCTCGGGCCCGAGTTGTAATTTGTAGAGGATGCTTTTGGTGAGGTGCCTTCCGAGTTCCCTGGAACGGGACGCCATAGAGGGTGAGAGCCCCGTCTGGTTGGAC-ACCGATCCTCTGTAAAGCTCCTTCGACGAGTCGAGTAGTTTGGGAATGCTGCTCTAAATGGGAGGTATATGTCTTCTAAAGCTAAATACCGGCCAGAGACCGATAGCGCACAAGTAGAGTGATCGAAAGATGAAAAGAACTTTGAAAAGAGAGTTAAAAAGTACGTGAAATTGTTGAAAGGGAAGCGCTTGTGACCAGACTTGGGCTCGGTTGATCATCCAGGGTTCTCCCTGGTGCACTCTTCC-GGCCCAGGCCAGCATCAGTTCGCCCCGGGGGAAAAAGGCTTCGGGAATGTGGCTCTCTCCGGGGAGTGTT
NRRL_62945_F_kuroshium_AF12_CA_USA        GAAC---ATACCT-AAACGTTGC-TTCGGCGGGA-ACAGACGGCCCCGTAACA-CGGGCCGCCCCC-GCCAGAGGACCCCC--TAACTCTGTTTCT---ATCATGTTTCTTCTGAGT-AAACAAGCAAATAAATTAAAACTTTCAACAACGGATCTCTTGGCTCTGGCATCGATGAAGAACGCAGCGAAATGCGATAAGTAATGTGAATTGCAGAATTCAGTGAATCATCGAATCTTTGAACGCACATTGCGCCCGCCAGTATTCTGGCGGGCATGCCTGTTCGAGCGTCATT-ACAACCCTCAGGCCCCC---GGGCCTGGCGTTGGGGATCGGC-GGAG--CCCCCTGCGGGCAC-ACGCCGTCCCCCAAATACAGTGGCGGTCCCGCCGCAGCTTCCATTGCGTAGTAGCTAACACCTCGCAACTGGAGAGCGGCGCGGCCACGCCGTAAAA-CA-CCCAA--CTTCTGAACAACAGGGATTGCCCCAGTAACGGCGAGTGAAGCGGCAACAGCTCAAATTTGAAATCTGGCTCTCGGGCCCGAGTTGTAATTTGTAGAGGATGCTTTTGGTGAGGTGCCTTCCGAGTTCCCTGGAACGGGACGCCATAGAGGGTGAGAGCCCCGTCTGGTCGGAC-ACCGATCCTCTGTAAAGCTCCTTCGACGAGTCGAGTAGTTTGGGAATGCTGCTCTAAATGGGAGGTATATGTCTTCTAAAGCTAAATACCGGCCAGAGACCGATAGCGCACAAGTAGAGTGATCGAAAGATGAAAAGAACTTTGAAAAGAGAGTTAAAAAGTACGTGAAATTGTTGAAAGGGAAGCGCTTGTGACCAGACTTGGGCTTGGTTGATCATCCAGGGTTCTCCCTGGTGCACTCTTCC-GGCCCAGGCCAGCATCAGTTCGCCCCGGGGGAAAAAGGCTTCGGGAATGTGGCTCTCTCCGGGGAGTGTT
CBS_142424_F_macrosporum_Italy_T          GAAC---TTACCTAT-ACGTTGC-TTCGGCGGGA-ATAGACGGCCCCGTAAAA-CGGGCCGCCCCC-GCCAGAGGACCCT---TAACTCTGTTTCTT--TTAGTGTATCTTCTGAGTAAAACAAGCAAATAAATTAAAACTTTCAACAACGGATCTCTTGGCTCTGGCATCGATGAAGAACGCAGCGAAATGCGATAAGTAATGTGAATTGCAGAATTCAGTGAATCATCGAATCTTTGAACGCACATTGCGCCCGCCAGTATTCTGGCGGGCATGCCTGTTCGAGCGTCATT-ACAACCCTCAGGCCCCC---GGGCCTGGCGTTGGGGATCGGC-GGAG--CCCCCCGTGGGCAC-ACGCCGTCCCCCAAATACAGTGGCGGTCCCGCCGCAGCTTCCATCGCGTAGTAGCTAACACCTCGCGACTGGAGAGCGGCGCGGCCACGCCGTAAAA-CA-CCCAACTCTTCTGAACAACATGGATTGCCCCAGTAACGGCGAGTGAAGCGGCAACAGCTCAAATTTGAAATCTGGCTCTCGGGCCCGAGTTGTAATTTGTAGAGGATGCTTTTGGTGAGGTGCCTTCCGAGTTCCCTGGAACGGGACGCCATAGAGGGTGAGAGCCCCGTCTGGTTGGAC-GCCGAACCTCTGTAAAGCTCCTTCGACGAGTCGAGTAGTTTGGGAATGCTGCTCTAAATGGGAGGTATATGTCTTCTAAAGCTAAATACCGGCCAGAGACCGATAGCGCACAAGTAGAGTGATCGAAAGATGAAAAGAACTTTGAAAAGAGAGTTAAACAGTACGTGAAATTGTTGAAAGGGAAGCGCTTGTGACCAGACTTGGGCTTGGTTGATCATCCGGGGTTCTCCCCGGTGCACTCTTCC-GGCTCAGGCCAGCATCAGTTCGCCCTGGGGGATAAAGGCATCGGGAACGTGGCTCTCTCCGGGGAGTGTT
CPC_27186_F_croci_Italy_T                 GAAC---ATACCTAAAACGTTGC-TTCGGCGGGA-ACAGACGGCCCCGTAAGA-CGGGCCGCCCCC-GCCAGAGGACCCC---TAACTCTGTTGCT---AT-ATGTATCTTCTGAGT-AAACAAGCAAATAAATTAAAACTTTCAACAACGGATCTCTTGGCTCTGGCATCGATGAAGAACGCAGCGAAATGCGATAAGTAATGTGAATTGCAGAATTCAGTGAATCATCGAATCTTTGAACGCACATTGCGCCCGCCAGTATTCTGGCGGGCATGCCTGTTCGAGCGTCATT-ACAACCCTCAGGCCCCC---GGGCCTGGCGTTGGGGATCGGCGAGGCGCCCCCCCGCGGGCAC-GCGCCGTCCCCCAAATACAGTGGCGGTCCCGCCGCAGCTTCCATTGCGTAGTAGCTAACACCTCGCAACTGGAGAGCGGCGCGGCCATGCCGTAAAA-CA-CCCAA--CTTCTGAACAACAGGGATTGCCCCAGTAACGGCGAGTGAAGCGGCAACAGCTCAAATTTGAAATCTGGCTCTCGGGCCCGAGTTGTAATTTGTAGAGGATGCTTTTGGTGAGGTGCCTTCCGAGTTCCCTGGAACGGGACGCCACAGAGGGTGAGAGCCCCGTCTGGTTGGAC-AC???????????????????????????????????????????????????????????????????????????????????????????????????????????????????????????????????????????????????????????????????????????????????????????????????????????????????????????????????????????????????-??????????????????????????????????????????????????????????????????????
CBS_119600_F_haematococcum_Sri_La_ET      GAAC---ATACCT-AAACGTTGC-TTCGGCGGGA-ACAGACGGCCCCGTGAAA-CGGGCCGCCCCC-GCCAGAGGACCCC---TAACTCTGTTTCT---ATAATGTTTCTTCTGAGTAAAACAAGCAAATAAATTAAAACTTTCAACAACGGATCTCTTGGCTCTGGCATCGATGAAAAACGCACCGAAATGCGATAAGTAATGTGAATTGCAAAATTCAGTGAATCATCGAATCTTTGAACGCACATTGCGCCCGCCAGTATTCTGGCGGGCATGCCTGTTCAAGCGTCATT-ACAACCCTCAGGCCCCC---GGGCCTGGCGTTGGGGATCGGC-GGAG--CCCCCCGTGGGCAC-ACGCCGTCTCCCAAATACAGGGGCGGTCCCGCCGCAGCTTCCATCGCGTAGTAGCTAACACCTCGCGACTGGAGAGCGGCGCGGCCACGCCGTAAAA-CA-CCCAACTCTTCTGAACAACAGGGATTGCCCCAGTAACGGCGAGTGAAGCGGCAACAGCTCAAATTTGAAATCTGGCTCTCGGGCCCGAGTTGTAATTTGTAGAGGATGCTTTTGGTGAGGTGCCTTCCGAGTTCCCTGGAACGGGACGCCATAGAGGGTGAGAGCCCCGTCTGGTTGGAC-GCCGAACCTCTGTAAAGCTCCTTCGACGAGTCGAGTAGTTTGGGAATGCTGCTCTAAATGGGAGGTATATGTCTTCTAAAGCTAAATACCGGCCAGAGACCGATAGCGCACAAGTAGAGTGATCGAAAGATGAAAAGAACTTTGAAAAGAGAGTTAAACAGTACGTGAAATTGTTGAAAGGGAAGCGCTTGTGACCAGACTTGGGCTTGGTTGATCATCCGGGGTTCTCCCCGGTGCACTCTTCC-GGCCCAGGCCAGCATCAGTTCGCCCTGGGGGACAAAGGCATCGGGAACGTGGCTCTCTCCGGGGAGTGTT
NRRL_43489_F_metavorans_MD_USA            GAAC---ATACCT-AAACGTTGC-CTCGGCGGGA-ACAGACGGCCCCGTGAAAACGGGCCGCCCCC-GCCAGAGGACCCCC--TAACTCTGTTTCT---ATAATGTTTCTTCTGAGTAAAACAAGCAAATAAATTAAAACTTTCAACAACGGATCTCTTGGCTCTGGCATCGATGAAGAACGCAGCGAAATGCGATAAGTAATGTGAATTGCAGAATTCAGTGAATCATCGAATCTTTGAACGCACATTGCGCCCGCCAGTATTCTGGCGGGCATGCCTGTTCGAGCGTCATT-ACAACCCTCAGGCCCCC---GGGCCTGGCGTTGGGGATCGGC-GGAG-GCCCTCCGTGGGCAC-ACGCCGTCCCCCAAATACAGTGGCGGTCCCGCCGCAGCTTCCATCGCGTAGTAGCTAACACCTCGCGACTGGAGAGCGGCGCGGCCACGCCGTAAAA-CC-CCCAACTCTTCTGAACAACAGGGATTGCCCCAGTAACGGCGAGTGAAGCGGCAACAGCTCAAATTTGAAATCTGGCTCTCGGGCCCGAGTTGTAATTTGTAGAGGATGCTTTTGGTGAGGTGCCTTCCGAGTTCCCTGGAACGGGACGCCATAGAGGGTGAGAGCCCCGTCTGGTTGGAC-GCCGAACCTCTGTAAAGCTCCTTCGACGAGTCGAGTAGTTTGGGAATGCTGCTCTAAATGGGAGGTATATGTCTTCTAAAGCTAAATACCGGCCAGAGACCGATAGCGCACAAGTAGAGTGATCGAAAGATGAAAAGAACTTTGAAAAGAGAGTTAAAAAGTACGTGAAATTGTTGAAAGGGAAGCGCTTGTGACCAGACTTGGGCTTGGTTGATCATCCGGGGTTCTCCCCGGTGCACTCTTCC-GGCCCAGGCCAGCATCAGTTCGCCCTGGGGGACAAAGGCTTCGGGAACGTGGCTCTCTCCGGGGAGTGTT
NRRL_22268_F_petroliphilum_China          GAAC---TTACCT-AAACGTTGC-TTCGGCGGGA-ATAGACGGCCCTGTAAAA-CGGGCCGCCCCC-GCCAGAGGACTCT---TAACTCTGTTTCTT--ATAATGTTTCTTCTGAGTAAAACAAGCAAATAAATTAAAACTTTCAACAACGGATCTCTTGGCTCTGGCATCGATGAAGAACGCAGCGAAATGCGATAAGTAATGTGAATTGCAGAATTCAGTGAATCATCGAATCTTTGAACGCACATTGCGCCCGCCAGTATTCTGGCGGGCATGCCTGTTCGAGCGTCATT-ACAACCCTCAGGCCCCC---GGGCC?????????????????????????????????????????????????????????AGTGGCGGTCCCGCCGCAGCTTCCATCGCGTAGTAGCTAACACCTCGCGACTGGAGAGCGGCGCGGCCACGCCGTAAAA-CACCCCAACTCTTCTGAACAACAGGGATTGCCCCAGTAACGGCGAGTGAAGCGGCAACAGCTCAAATTTGAAATCTGGCTCTCGGGCCCGAGTTGTAATTTGTAGAGGATGCTTTTGGTGAGGTGCCTTCCGAGTTCCCTGGAACGGGACGCCATAGAGGGTGAGAGCCCCGTCTGGTTGGAC-GCCGAACCTCTGTAAAGCTCCTTCGACGAGTCGAGTAGTTTGGGAATGCTGCTCTAAATGGGAGGTATATGTCTTCTAAAGCTAAATACCGGCCAGAGACCGATAGCGCACAAGTAGAGTGATCGAAAGATGAAAAGAACTTTGAAAAGAGAGTTAAACAGTACGTGAAATTGTTGAAAGGGAAGCGCTTGTGACCAGACTTGGGCTTGGTTGATCATCCGGGGTTCTCCCCGGTGCACTCTTCC-GGCCCAGGCCAGCATCAGTTCGCCCTGGGGGACAAAGGCTTCGGGAACGTGGCTCTCTCCGGGGAGTGTT
NRRL_66304_F_solani_Slovinia_ET           GAAC---ATACCTAAAACGTTGC-TTCGGCGGGA-ACAGACGGCCCTGTAACAACGGGCCGCCCCC-GCCAGAGGACCCC---TAACTCTGTTTTT---ATAATGTTTTT-CTGAGT-AAACAAGCAAATAAATTAAAACTTTCAACAACGGATCTCTTGGCTCTGGCATCGATGAAGAACGCAGCGAAATGCGATAAGTAATGTGAATTGCAGAATTCAGTGAATCATCGAATCTTTGAACGCACATTGCGCCCGCCAGTATTCTGGCGGGCATGCCTGTTCGAGCGTCATT-ACAACCCTCAGGCCCCC---GGGCCTGGCGTTGGGGATCGGC-AGAA-GCCCCCTGTGGGCAC-ACGCCGTCCCTCAAATACAGTGGCGGTCCCGCCGCAGCTTCCATTGCGTAGTAGCTAACACCTCGCAACTGGAGAGCGGCGCGGCCATGCCGTAAAA-CA-CCCAA--CTTCTGAACAACAGGGATTGCCCCAGTAACGGCGAGTGAAGCGGCAACAGCTCAAATTTGAAATCTGGCTCTCGGGCCCGAGTTGTAATTTGTAGAGGATGCTTTTGGTGAGGTGCCTTCCGAGTTCCCTGGAACGGGACGCCATAGAGGGTGAGAGCCCCGTCTGGTTGGAC-ACCGATCCTCTGTAAAGCTCCTTCGACGAGTCGAGTAGTTTGGGAATGCTGCTCTAAATGGGAGGTATATGTCTTCTAAAGCTAAATACCGGCCAGAGACCGATAGCGCACAAGTAGAGTGATCGAAAGATGAAAAGAACTTTGAAAAGAGAGTTAAACAGTACGTGAAATTGTTGAAAGGGAAGCGCTTGTGACCAGACTTGGGCTTGGTTGATCATCCGGGGTTCTCCCCGGTGCACTCTTCC-GGCTCAGGCCAGCATCAGTTCGCCCTGGGGGATAAAGGCTTCGGGAATGTGGCTCTCTCCGGGGAGTGTT
NRRL_53586_F_tonkinense_Vietnam_T         GAAC---ATACCT-AAACGTTGC-TTCGGCGGGA-ACAGACGGCCCCGTAACA-CGGGCCGCCCCC-GCCAGAGGACCCCC--TAACTCTGTTTTT---ATAATGTTTTTTCTGAGT-AAACAAGCAAATAAATTAAAACTTTCAACAACGGATCTCTTGGCTCTGGCATCGATGAAGAACGCAGCGAAATGCGATAAGTAATGTGAATTGCAGAATTCAGTGAATCATCGAATCTTTGAACGCACATTGCGCCCGCCAGTATTCTGGCGGGCATGCCTGTTCGAGCGTCATT-ACAACCCTCAGGCCCCC---GGGCCTGGCGTTGGGGATCGGC-GGAGCGCCCCCTGCGGGCAC-ACGCCGTCCCCCAAATACAGTGGCGGTCCCGCCGCAGCTTCCATTGCGTAGTAGCTAACACCTCGCAACTGGAGAGCGGCGCGGCCACGCCGTAAAA-CA-CCCAA--CTTCTGAACAACAGGGATTGCCCCAGTAACGGCGAGTGAAGCGGCAACAGCTCAAATTTGAAATCTGGCTCTCGGGCCCGAGTTGTAATTTGTAGAGGATGCTTTTGGTGAGGTGCCTTCCGAGTTCCCTGGAACGGGACGCCATAGAGGGTGAGAGCCCCGTCTGGTTGGAC-ACCGATCCTCTGTAAAGCTCCTTCGACGAGTCGAGTAGTTTGGGAATGCTGCTCTAAATGGGAGGTATATGTCTTCTAAAGCTAAATACCGGCCAGAGACCGATAGCGCACAAGTAGAGTGATCGAAAGATGAAAAGAACTTTGAAAAGAGAGTTAAACAGTACGTGAAATTGTTGAAAGGGAAGCGCTTGTGACCAGACTTGGGCTTGGTTGATCATCCGGGGTTCTCCCCGGTGCACTCTTCC-GGCTCAGGCCAGCATCAGTTCGCCCTGGGGGACAAAGGCTTCGGGAATGTGGCTCTCTCCGGGGAGTGTT
CBS_509.63_F_ramosum_Brazil_T             GAAC---TTACCTACAACGTTGC-CTCGGCGGGA-ACAGACGGCCCCGTAGAA-CGGGCCGCCCCC-GCCAGAGGACCCCC--TAACTCTGTTTCT---ATAATGTTTCTTCTGAGT-AAACAAGCAAATAAATTAAAACTTTCAACAACGGATCTCTTGGCTCTGGCATCGATGAAGAACGCAGCGAAATGCGATAAGTAATGTGAATTGCAGAATTCAGTGAATCATCGAATCTTTGAACGCACATTGCGCCCGCCAGTATTCTGGCGGGCATGCCTGTTCGAGCGTCATT-ACAACCCTCAGACCCCC---GGGTCTGGCGTTGGGGATCGGC-GGAG--CCCTCTGCGGGCAC-ACGCCGTCCCCCAAATACAGTGGCGGTCACGCCGCAGCTTCCATTGCGTAGTAGCTAACACCTCGCAACTGGAGAGCGGCGCGGCCATGCCGTAAAA-CA-CCCAA--CTTCTGAACAACAGGGATTGCCCTAGTAACGGCGAGTGAAGCGGCAACAGCTCAAATTTGAAATCTGGCTCTCGGGCCCGAGTTGTAATTTGTAGAGGATGCTTTTGGTGCGGTGCCTTCCGAGTTCCCTGGAACGGGACGCCATAGAGGGTGAGAGCCCCGTCTGGTTGGAT-GCCAATCCTCTGTAAAGCTCCTTCGACGAGTCGAGTAGTTTGGGAATGCTGCTCTAAATGGGAGGTATATGTCTTCTAAAGCTAAATACCGGCCAGAGACCGATAGCGCACAAGTAGAGTGATCGAAAGATGAAAAGAACTTTGAAAAGAGAGTTAAAAAGTACGTGAAATTGTTGAAAGGGAAGCGCTTGTGACCAGACTTGGGCTTGGTTGATCATCCAGGGTTCTCCCTGGTGCACTCTTCC-GGCTCAGGCCAGCATCAGTTTGCCTCGGGGGATAAAGGCTTCGGGAATGTGGCTCTCTCCGGGGAGTGTT
CPC_26829_F_perseae_Italy_T               GAAC---ATACCT-AAACGTTGC-TTCGGCGGGA-ATAGACGGCCCCGTGAAA-CGGGCCGCCCCC-GCCAGAGGACCCT---TAACTCTGTTTCT---ATAATGTTTCTTCTGAGTAAAACAAGCAAATAAATTAAAACTTTCAACAACGGATCTCTTGGCTCTGGCATCGATGAAGAACGCAGCGAAATGCGATAAGTAATGTGAATTGCAGAATTCAGTGAATCATCGAATCTTTGAACGCACATTGCGCCCGCCAGTATTCTGGCGGGCATGCCTGTTCGAGCGTCATT-ACAACCCTCAGGCCCCC---GGGCCTGGCGTTGGGGATCGGC-GGAG--CCCCCCGTGGGCAC-ACGCCGTCCCCCAAATACAGTGGCGGTCCCGCCGCAGCTTCCATCGCGTAGTAGCTAACACCTCGCGACTGGAGAGCGGCGCGGCCACGCCGTAAAA-CA-CCCAACTCTTCTGAACAACAGGGATTGCCCCAGTAACGGCGAGTGAAGCGGCAACAGCTCAAATTTGAAATCTGGCTCTCGGGCCCGAGTTGTAATTTGTAGAGGATGCTTTTGGTGAGGTGCCTTCCGAGTTCCCTGGAACGGGACGCCATAGAGGGTGAGAGCCCCGTCTGGTTGGAC-GCCGAACCTCTGTAAAGCTCCTTCGACGAGTCGAGTAGTTTGGGAATGCTGCTCTAAATGGGAGGTATATGTCTTCTAAAGCTAAATACCGGCCAGAGACCGATAGCGCACAAGTAGAGTGATCGAAAGATGAAAAGAACTTTGAAAAGAGAGTTAAACAGTACGTGAAATTGTTGAAAGGGAAGCGCTTGTGACCAGACTTGGGCTTGGTTGATCATCCGGGGTTCTCCCCGGTGCACTCTTCC-GGCCCAGGCCAGCATCAGTTCGCCCTGGGGGACAAAGGCTTCGGGAACGTGGCTCTCTCCGGGGAGTGTT
NRRL_22427_F_striatisporum_Japan_T        GAAC---ATACCC-AAACGTTGC-CTCGGCGGGA-ACAGACGGCCCTGAAACGATGGGCCGCCCCC-GCCAGAGGACCCCC--TATCTCTGTTTTTT-ATTAGTGTATCT-CTGAGT-AACCAAGCAAATAAATTAAAACTTTCAACAACGGATCTCTTGGCTCTGGCATCGATGAAGAACGCAGCGAAATGCGATAAGTAATGTGAATTGCAGAATTCAGTGAATCATCGAATCTTTGAACGCACATTGCGCCCGCCAGTATTCTGGCGGGCATGCCTGTTCGAGCGTCATT-ACAACCCTCAGGCCCCC---GGGCCTGGCGTTGGGGA????????????????????????????????????????????????GGCGGTCCCGCCGCAGCTTCCAATGCGTAGTAGCTAACACCTCGCAACTGGAGAGCGGCGCGGCCACGCCGTAAAA-CA-CCCAACT-TTTAGAACAACAGGGATTGCCTCAGTAACGGCGAGTGAAGCGGCAACAGCTCAAATTTGAAATCTGGCTCTCGGGCCCGAGTTGTAATTTGTAGAGGATGCTTTTGGTGAGGTGCCTTCCGAGTTCCCTGGAACGGGACGCCACAGAGGGTGAGAGCCCCGTCTGGTTGGAC-ACCGAGCCTCTGTAAAGCTCCTTCGACGAGTCGAGTAGTTTGGGAATGCTGCTCTAAATGGGAGGTATATGTCTTCTAAAGCTAAATACCGGCCAGAGACCGATAGCGCACAAGTAGAGTGATCGAAAGATGAAAAGAACTTTGAAAAGAGAGTTAAACAGTACGTGAAATTGTTGAAAGGGAAGCGCTTGTGACCAGACTTGGGCTTGGTTGATCATCCGGGGTTCTCCCCGGTGCACTCTTCC-GGCCCAGGCCAGCATCAGTTCGCCCTGGGGGACAAAGGCAGCGGGAATGTGGCTCTCTCCGGGGAGTGTT
NRRL_22276_F_phaseoli_USA                 GAAC---TTACCTATAACGTTGC-TTCGGCGGGAAACCGACGGCCCCGTAAGA-CGGGCCGCCCCC-GCCAGAGGACCCCC--TAACTCTTGTTAT---ATCCTGCTTCT-CTGAGTACAACAAGCAAATAAATTAAAACTTTCAACAACGGATCTCTTGGCTCTGGCATCGATGAAGAACGCAGCGAAACGCGATAAGTAATGTGAATTGCAGAATTTAGTGAATCATCGAATCTTTGAACGCACATTGCGCCCGCCAGTATTCTGGCGGGCATGCCTGTCCGAGCGTCATT-ACAACCCTCAGGCCCCC---GGGCCTGGTGTTGGGGATCGGC-GGAG--CCCTCCG-GGGCAC-ACGCCGTCCCCCAAATTCAGTGGCGGTCTCGCTGCAGCCTCCATTGCGTAGTAGCTAACACCTCGCAACTGGAAGGCGGCGCGGCCACGCCGTAAAA-CCCCCCAA--CTTCTGAACAACAGGGATTGCCTCAGTAACGGCGAGTGAAGCGGCAACAGCTCAAATTTGAAATCTGGCTCTCGGGCCCGAGTTGTAATTTGTAGAGGATGCTTTTGGTGCGGTGCCTTCCGAGTTCCCTGGAACGGGACGCCATAGAGGGTGAGAGCCCCGTCTGGTTGGAT-GCCAATCCTCTGTAAAGCTCCTTCGACGAGTCGAGTAGTTTGGGAATGCTGCTCTAAATGGGAGGTATATGTCTTCTAAAGCTAAATACCGGCCAGAGACCGATAGCGCACAAGTAGAGTGATCGAAAGATGAAAAGAACTTTGAAAAGAGAGTTAAAAAGTACGTGAAATTGTTGAAAGGGAAGCGCTTGTGACCAGACTTGGGCTTGGTTGATCATCCAGGGTTCTCCCTGGTGCACTCTTCC-GGCCCAGGCCAGCATCAGTTTGCCCCGGGGGATAAAGGCGTCGGGAATGTGGCTCCCTCCGGGGAGTGTT
NRRL_31096_F_tucumaniae_Argentina_T       GAAC---TTACCTATAACGTTGC-TTCGGCGGGAAACCGACGGCCCCGTAAGA-CGGGCCGCCCCC-GCCAGAGGACCCCC--TAACTCTTGTTAT---ATCCTGCTTCT-CTGAGTACAACAAGCAAATAAATTAAAACTTTCAACAACGGATCTCTTGGCTCTGGCATCGATGAAGAACGCAGCGAAACGCGATAAGTAATGTGAATTGCAGAATTTAGTGAATCATCGAATCTTTGAACGCACATTGCGCCCGCCAGTATTCTGGCGGGCATGCCTGTCCGAGCGTCATT-ACAACCCTCAGGCCCCC---GGGCCTGGTGTTGGGGATCGGC-GGAG--CCCTCCG-GGGCAC-ACGCCGTCCCCCAAATTCAGTGGCGGTCTCGCTGCAGCCTCCATTGCGTAGTAGCTAACACCTCGCAACTGGAAGGCGGCGCGGCCACGCCGTAAAA-CCCCCCAA--CTTCTGAACAACAGGGATTGCCTCAGTAACGGCGAGTGAAGCGGCAACAGCTCAAATTTGAAATCTGGCTCTCGGGCCCGAGTTGTAATTTGTAGAGGATGCTTTTGGTGCGGTGCCTTCCGAGTTCCCTGGAACGGGACGCCATAGAGGGTGAGAGCCCCGTCTGGTTGGAT-GCCAATCCTCTGTAAAGCTCCTTCGACGAGTCGAGTAGTTTGGGAATGCTGCTCTAAATGGGAGGTATATGTCTTCTAAAGCTAAATACCGGCCAGAGACCGATAGCGCACAAGTAGAGTGATCGAAAGATGAAAAGAACTTTGAAAAGAGAGTTAAAAAGTACGTGAAATTGTTGAAAGGGAAGCGCTTGTGACCAGACTTGGGCTTGGTTGATCATCCAGGGTTCTCCCTGGTGCACTCTTCC-GGCCCAGGCCAGCATCAGTTTGCCCCGGGGGATAAAGGCGTCGGGAATGTGGCTCCCTCCGGGGAGTGTT
NRRL_31041_F_virguliforme_IL_USA          GAAC---TTACCTATAACGTTGC-TTCGGCGGGAAACCGACGGCCCCGTAAGA-CGGGCCGCCCCC-GCCAGAGGACCCCC--TAACTCTTGTTAC---ATCATGTTTCT-CTGAGTACAACAAGCAAATAAATTAAAACTTTCAACAACGGATCTCTTGGCTCTGGCATCGATGAAGAACGCAGCGAAACGCGATAAGTAATGTGAATTGCAGAATTTAGTGAATCATCGAATCTTTGAACGCACATTGCGCCCGCCAGTATTCTGGCGGGCATGCCTGTCCGAGCGTCATT-ACAACCCTCAGGCCCCC---GGGCCTGGTGTTGGGGATCGGC-GGAG--CCCTCCG-GGGCAC-ACGCCGTCCCCCAAATTCAGTGGCGGTCTCGCTGCAGCCTCCATTGCGTAGTAGCTAACACCTCGCAACTGGAAGGCGGCGCGGCCACGCCGTAAAA-CCCCCCAA--CTTCTGAACAACAGGGATTGCCTCAGTAACGGCGAGTGAAGCGGCAACAGCTCAAATTTGAAATCTGGCTCTCGGGCCCGAGTTGTAATTTGTAGAGGATGCTTTTGGTGCGGTGCCTTCCGAGTTCCCTGGAACGGGACGCCATAGAGGGTGAGAGCCCCGTCTGGTTGGAT-GCCAATCCTCTGTAAAGCTCCTTCGACGAGTCGAGTAGTTTGGGAATGCTGCTCTAAATGGGAGGTATATGTCTTCTAAAGCTAAATACCGGCCAGAGACCGATAGCGCACAAGTAGAGTGATCGAAAGATGAAAAGAACTTTGAAAAGAGAGTTAAAAAGTACGTGAAATTGTTGAAAGGGAAGCGCTTGTGACCAGACTTGGGCTTGGTTGATCATCCAGGGTTCTCCCTGGTGCACTCTTCC-GGCCCAGGCCAGCATCAGTTTGCCCCGGGGGATAAAGGCGTCGGGAATGTGGCTCCCTCCGGGGAGTGTT
NRRL_22574_F_acutispoum_T                 GAAC---TTACCTATAACGTTGC-TTCGGCGGGAAACCGACGGCCCCGTAAGA-CGGGCCGCCCCC-GCCAGAGGACCCCC--TAACTCTTGTTAT----TTATGT-TTCTCTGAGTAAAACAAGCAAATAAATTAAAACTTTCAACAACGGATCTCTTGGCTCTGGCATCGATGAAGAACGCAGCGAAATGCGATAAGTAATGTGAATTGCAGAATTCAGTGAATCATCGAATCTTTGAACGCACATTGCGCCCGCCAGTATTCTGGCGGGCATGCCTGTCCGAGCGTCATT-ACAACCCTCAGGCCC------AGCCTGGTGTTGGGGATCGGC-CGAG---CCCTTCTGGGCAG-ACGCCGTCCCCCAAATTCAGTGGCGGTCTCGCTGCAGCCTCCATTGCGTAGTAGCTAACACCTCGCAATCGGAACGCGGCGCGGCCATGCCGTAAAA-CC-CCCAA--CTTCTGAACAACAGGGATTGCCCTAGTAACGGCGAGTGAAGCGGCAACAGCTCAAATTTGAAATCTGGCTCTCGGGCCCGAGTTGTAATTTGTAGAGGATGCTTTTGGTGCGGTGCCTTCCGAGTTCCCTGGAACGGGACGCCATAGAGGGTGAGAGCCCCGTCTGGTTGGAT-GCCAATCCTCTGTAAAGCTCCTTCGACGAGTCGAGTAGTTTGGGAATGCTGCTCTAAATGGGAGGTATATGTCTTCTAAAGCTAAATACCGGCCAGAGACCGATAGCGCACAAGTAGAGTGATCGAAAGATGAAAAGAACTTTGAAAAGAGAGTTAAAAAGTACGTGAAATTGTTGAAAGGGAAGCGCTTGTGACCAGACTTGGGCTTGGTTGATCATCCAGGGTTCTCCCTGGTGCACTCTTCC-GGCTCAGGCCAGCATCAGTTTGCCCCGGGGGACAAAGACGTCGGGAATGTGGCTCCCTCCGGGGAGTGTT   
CBS_202.32_F_amplum_T                     ?AAC---ATACCTAAAACGTTGC-TTCGGCGGGA-ACAGACGGCCCCGTAACA-CGGGCCGCCCCC-GCCAGAGGACCCCC--TATCTCTGTTACT---ATATGTTTTCTTCTGAGT-AAACAAGCAAATAAATTAAAACTTTCAACAACGGATCTCTTGGCTCTGGCATCGATGAAGAACGCAGCGAAATGCGATAAGTAATGTGAATTGCAGAATTCAGTGAATCATCGAATCTTTGAACGCACATTGCGCCCGCCAGTATTCTGGCGGGCATGCCTGTTCGAGCGTCATT-ACAACCCTCAGGCCCCC---GGGCCTGGCGTTGGGGATCGGC-GGAGCAGCCCCTGTGGCTGC-ACGCCGTCCCCCAAATACAGTGGCGGTCCCGCCGCAGCTTCCATTGCGTAGTAGCTAACACCTCGCAACTGGAGAGCGGCGCGGCCACGCCGTAAAA-CA-CCCAA--CTTCTGAA??ACAGGGATTGCCTCAGTAACGGCGAGTGAAGCGGCAACAGCTCAAATTTGAAATCTGGCTCTCGGGCCCGAGTTGTAATTTGTAGAGGATGCTTTTGGTGAGGTGCCTTCCGAGTTCCCTGGAACGGGACGCCATAGAGGGTGAGAGCCCCGTCTGGTTGGAC-ACCGATCCTCTGTAAAGCTCCTTCGACGAGTCGAGTAGTTTGGGAATGCTGCTCTAAATGGGAGGTATATGTCTTCTAAAGCTAAATACCGGCCAGAGACCGATAGCGCACAAGTAGAGTGATCGAAAGATGAAAAGAACTTTGAAAAGAGAGTTAAAAAGTACGTGAAATTGTTGAAAGGGAAGCGCTTGTGACCAGACTTGGGCTTGGTTGATCATCCGGGGTTCTCCCCGGTGCACTCTTCC-GGCTCAGGCCAGCATCAGTTCGCCCTGGGGGAAAAAGGCTTCGGGAATGTGGCTCTCTCCGGGGAGTGTT   
NRRL_22402_F_bataticola_T                 GAAC---ATACCC-AAACGTTGC-CTCGGCGGGA-ACAGACGGCCCTGAAACGATGGGCCGCCCCC-GCCAGAGGACCCCC--TATCTCTGTTTTTT-ATTAGTGTATCT-CTGAGT-AACCAAGCAAATAAATTAAAACTTTCAACAACGGATCTCTTGGCTCTGGCATCGATGAAGAACGCAGCGAAATGCGATAAGTAATGTGAATTGCAGAATTCAGTGAATCATCGAATCTTTGAACGCACATTGCGCCCGCCAGTATTCTGGCGGGCATGCCTGTTCGAGCGTCATT-ACAACCCTCAGGCCCCC---GGGCCTGGCGTTGGGGATCGGC-GGAG--CCCCCCGCGGGCAC-ACGCCGTCCCCCAAATACAGTGGCGGTCCCGCCGCAGCTTCCAATGCGTAGTAGCTAACACCTCGCAACTGGAGAGCGGCGCGGCCACGCCGTAAAA-CA-CCCAA-CTTTTAG??CAACAGGGATTGCCTCAGTAACGGCGAGTGAAGCGGCAACAGCTCAAATTTGAAATCTGGCTCTCGGGCCCGAGTTGTAATTTGTAGAGGATGCTTTTGGTGAGGTGCCTTCCGAGTTCCCTGGAACGGGACGCCACAGAGGGTGAGAGCCCCGTCTGGTTGGAC-ACCGAGCCTCTGTAAAGCTCCTTCGACGAGTCGAGTAGTTTGGGAATGCTGCTCTAAATGGGAGGTATATGTCTTCTAAAGCTAAATACCGGCCAGAGACCGATAGCGCACAAGTAGAGTGATCGAAAGATGAAAAGAACTTTGAAAAGAGAGTTAAACAGTACGTGAAATTGTTGAAAGGGAAGCGCTTGTGACCAGACTTGGGCTTGGTTGATCATCCGGGGTTCTCCCCGGTGCACTCTTCC-GGCCCAGGCCAGCATCAGTTCGCCCTGGGGGACAAAGGCAGCGGGAATGTGGCTCTCTCCGGGGAGTGTT   
NRRL_22579_F_borneensis_ET                GAAC---ATACCTACAACGTTGC-TTCGGCGGGA-ACAGACGGCCCCGTGAAA-CGGGCCGCCCCC-GCCAGAGGACCCCC--CAATCCTGTATCC--ATCATGTTTTTTTCTGAGT-AAACAAGCAAATAAATTAAAACTTTCAACAACGGATCTCTTGGCTCTGGCATCGATGAAGAACGCAGCGAAATGCGATAAGTAATGTGAATTGCAGAATTCAGTGAACCATCGAATCTTTGAACGCACATTGCGCCCGCCAGTATTCTGGCGGGCATGCCTGTTCGAGCGTCATT-ACAACCCTCAGGCCCCC---GGGCCTGGCGTTGGGGATCGGC-GGAG--CCCCC---GGGCAC-GCGCCGTCCCCCAAATACAGTGGCGGTCCCGCCGCAGCTTCCAATGCGTAGTACACCA-ACCTCGCAACTGGAGAGCGGCGCGGCCACGCCGTAAAA-CC-CCCGACTC--ATGAACAACAGGGATTGCCCCAGTAACGGCGAGTGAAGCGGCAACAGCTCAAATTTGAAATCTGGCTCCAGGGCCCGAGTTGTAATTTGTAGAGGATGCTTTTGGCGAGGTGCCTTCCGAGTTCCCTGGAACGGGACGCCACAGAGGGTGAGAGCCCCGTCTGGTTGGAC-ACCGAGCCTCTGTAAAGCTCCTTCGACGAGTCGAGTAGTTTGGGAATGCTGCTCTAAATGGGAGGTATATGTCTTCTAAAGCTAAATACCGGCCAGAGACCGATAGCGCACAAGTAGAGTGATCGAAAGATGAAAAGAACTTTGAAAAGAGAGTTAAACAGTACGTGAAATTGTTGAAAGGGAAGCGCTTGTGACCAGACTTGGGCTCGGCTGATCATCCGGGGTTCTCCCCGGTGCACTCTTCC-GGCCCAGGCCAGCATCAGTTCGCCCTGGGGGAAAAAGGCGCCGGGAACGTGGCTCCCTCCGGGGAGTGTT   
CBS_144.25_F_bostrycoides_NT              GAAC---ATACCT-AAACGTTGC-TTCGGCGGGA-ATAGACGGCCCCGTGAAA-CGGGCCGCCCCC-GCCAGAGGACCCT---TAACTCTGTTTCT---ATAATGTTTCTTCTGAGTAAAACAAGCAAATAAATTAAAACTTTCAACAACGGATCTCTTGGCTCTGGCATCGATGAAGAACGCAGCGAAATGCGATAAGTAATGTGAATTGCAGAATTCAGTGAATCATCGAATCTTTGAACGCACATTGCGCCCGCCAGTATTCTGGCGGGCATGCCTGTTCGAGCGTCATT-ACAACCCTCAGGCCCCC---GGGCCTGGCGTTGGGGATCGGC-GGAG-CCTCTCTGTGGGCAC-ACGCCGTCCCCCAAATACAGTGGCGGTCCCGCCGCAGCTTCCATCGCGTAGTAGCTAACACCTCGCGACTGGAGAGCGGCGCGGCCACGCCGTAAAA-CA-CCCAACTTTTCTGAACAACAGGGATTGCCTCAGTAACGGCGAGTGAAGCGGCAACAGCTCAAATTTGAAATCTGGCTCTCGGGCCCGAGTTGTAATTTGTAGAGGATGCTTTTGGTGAGGTGCCTTCCGAGTTCCCTGGAACGGGACGCCATAGAGGGTGAGAGCCCCGTCTGGTTGGAC-GCCGAACCTCTGTAAAGCTCCTTCGACGAGTCGAGTAGTTTGGGAATGCTGCTCTAAATGGGAGGTATATGTCTTCTAAAGCTAAATACCGGCCAGAGACCGATAGCGCACAAGTAGAGTGATCGAAAGATGAAAAGAACTTTGAAAAGAGAGTTAAACAGTACGTGAAATTGTTGAAAGGGAAGCGCTTGTGACCAGACTTGGGCTTGGTTGATCATCCGGGGTTCTCCCCGGTGCACTCTTCC-GGCCCAGGCCAGCATCAGTTCGCCCTGGGGGACAAAGGCTTCGGGAACGTGGCTCTCTCCGGGGAGTGTT   
NRRL_22659_F_breviconum_ET                G???????TACCTAAAACGTTGC-TTCGGCGGGA-ACAGACGGCCCCGTAACA-CGGGCCGCCCCC-GCCAGAGGACCCCC--TATCTCTGTTACT---ATATGTTTTCTTCTGAGT-AAACAAGCAAATAAATTAAAACTTTCAACAACGGATCTCTTGGCTCTGGCATCGATGAAGAACGCAGCGAAATGCGATAAGTAATGTGAATTGCAGAATTCAGTGAATCATCGAATCTTTGAACGCACATTGCGCCCGCCAGTATTCTGGCGGGCATGCCTGTTCGAGCGTCATT-ACAACCCTCAGGCCCCC---GGGCCTGGCGTTGGGGATCG----------------------C-ACGCCGTCCCCCAAATACAGTGGCGGTCCCGCCGCAGCTTCCATTGCGTAGTAGCTAACACCTCGCAACTGGAGAGCGGCGCGGCCACGCCGTAAAA-CA-CCCAAC--TTCTGAACAACAGGGATTGCCTCAGTAACGGCGAGTGAAGCGGCAACAGCTCAAATTTGAAATCTGGCTCTCGGGCCCGAGTTGTAATTTGTAGAGGATGCTTTTGGTGAGGTGCCTTCCGAGTTCCCTGGAACGGGACGCCATAGAGGGTGAGAGCCCCGTCTGGTTGGAC-ACCGATCCTCTGTAAAGCTCCTTCGACGAGTCGAGTAGTTTGGGAATGCTGCTCTAAATGGGAGGTATATGTCTTCTAAAGCTAAATACCGGCCAGAGACCGATAGCGCACAAGTAGAGTGATCGAAAGATGAAAAGAACTTTGAAAAGAGAGTTAAAAAGTACGTGAAATTGTTGAAAGGGAAGCGCTTGTGACCAGACTTGGGCTTGGTTGATCATCCGGGGTTCTCCCCGGTGCACTCTTCC-GGCTCAGGCCAGCATCAGTTCGCCCTGGGGGAAAAAGGCTTCGGGAATGTGGCTCTCTCCGGGGAGTGTT   
CBS_144387_F_brevis_T                     GAAC---ATACCT-AAACGTTGC-TTCGGCGGGA-ACAGACGGCCCCGTGAAA-CGGGCCGCCCCC-GCCAGAGGACCCC---TAACTCTGTTTCT---ATAATGTTTCTTCTGAGTAAAACAAGCAAATAAATTAAAACTTTCAACAACGGATCTCTTGGCTCTGGCATCGATGAAGAACGCAGCGAAATGCGATAAGTAATGTGAATTGCAGAATTCAGTGAATCATCGAATCTTTGAACGCACATTGCGCCCGCCAGTATTCTGGCGGGCATGCCTGTTCGAGCGTCATT-ACAACCCTCAGGCCCCC---GGGCCTGGCGTTGGGGATCGGC-GGAG--CCCCCCGTGGGCAC-ACGCCGTCCCCCAAATACAGTGGCGGTCCCGCCGCAGCTTCCATCGCGTAGTAGCTAACACCTCGCGACTGGAGAGCGGCGCGGCCACGCCGTAAAA-CA-CCCAACTCTTCTGAACAACAGGGATTGCCCCAGTAACGGCGAGTGAAGCGGCAACAGCTCAAATTTGAAATCTGGCTCTCGGGCCCGAGTTGTAATTTGTAGAGGATGCTTTTGGTGAGGTGCCTTCCGAGTTCCCTGGAACGGGACGCCATAGAGGGTGAGAGCCCCGTCTGGTTGGAC-GCCGAACCTCTGTAAAGCTCCTTCGACGAGTCGAGTAGTTTGGGAATGCTGCTCTAAATGGGAGGTATATGTCTTCTAAAGCTAAATACCGGCCAGAGACCGATAGCGCACAAGTAGAGTGATCGAAAGATGAAAAGAACTTTGAAAAGAGAGTTAAACAGTACGTGAAATTGTTGAAAGGGAAGCGCTTGTGACCAGACTTGGGCTTGGTTGATCATCCGGGGTTCTCCCCGGTGCACTCTTCC-GGCCCAGGCCAGCATCAGTTCGCCCTGGGGGACAAAGGCATCGGGAACGTGGCTCTCTCCGGGGAGTGTT   
NRRL_54993_F_catenatum_T                  GAAC---ATACCT-AAACGTTGC-TTCGGCGGGA-ATAGACGGCCCCGTAAAA-CGGGCCGCCCCC-GCCAGAGGACCCT---TAACTCTGTTTCT---ATAATGTTTCTTCTGAGTAAAACAAGCAAATAAATTAAAACTTTCAACAACGGATCTCTTGGCTCTGGCATCGATGAAGAACGCAGCGAAATGCGATAAGTAATGTGAATTGCAGAATTCAGTGAATCATCGAATCTTTGAACGCACATTGCGCCCGCCAGTATTCTGGCGGGCATGCCTGTTCGAGCGTCATT-ACAACCCTCAGGCCCCC---GGGCCTGGCGTTGGGGAT----------------------------------------------------------------------------------------------------------------------TAAAA-CA-CCCAACTCTTCTGAACAACAGGGATTGCCCCAGTAACGGCGAGTGAAGCGGCAACAGCTCAAATTTGAAATCTGGCTCTCGGGCCCGAGTTGTAATTTGTAGAGGATGCTTTTGGTGAGGTGCCTTCCGAGTTCCCTGGAACGGGACGCCATAGAGGGTGAGAGCCCCGTCTGGTTGGAC-GCCGAACCTCTGTAAAGCTCCTTCGACGAGTCGAGTAGTTTGGGAATGCTGCTCTAAATGGGAGGTATATGTCTTCTAAAGCTAAATACCGGCCAGAGACCGATAGCGCACAAGTAGAGTGATCGAAAGATGAAAAGAACTTTGAAAAGAGAGTTAAACAGTACGTGAAATTGTTGAAAGGGAAGCGCTTGTGACCAGACTTGGGCTTGGTTGATCATCCGGGGTTCTCCCCGGTGCACTCTTCC-GGCTCAGGCCAGCATCAGTTCGCCCTGGGGGATAAAGGCATCGGGAACGTGGCTCTCTCCGGGGAGTGTT   
CBS_144386_F_crassum_T                    GAAC---ATACCTAAAACGTTGC-TTCGGCGGGA-ACAGACGGCCCCGTAACA-CGGGCCGCCCCC-GCCAGAGGACCCC---TAACTCTGTTTAT---ATTATGTTTTTTCTGAGT-AAACAAGCAAATAAATTAAAACTTTCAACAACGGATCTCTTGGCTCTGGCATCGATGAAGAACGCAGCGAAATGCGATAAGTAATGTGAATTGCAGAATTCAGTGAATCATCGAATCTTTGAACGCACATTGCGCCCGCCAGTATTCTGGCGGGCATGCCTGTTCGAGCGTCATT-ACAACCCTCAGGCCCCC---GGGCCTGGCGTTGGGGATCGGC-GGAAAGCCCCCTGTGGGCAT-ACGCCGTCCCCTAAATACAGTGGCGGTCCCGCCGCAGCTTCCATTGCGTAGTAGCTAACACCTCGCAACTGGAGAGCGGCGCGGCCAAGCCGTAAAA-CC-CCCAA--CTTCTGAACAACAGGGATTGCCTCAGTAACGGCGAGTGAAGCGGCAACAGCTCAAATTTGAAATCTGGCTCTCGGGCCCGAGTTGTAATTTGTAGAGGATGCTTTTGGTGAGGTGCCTTCCGAGTTCCCTGGAACGGGACGCCATAGAGGGTGAGAGCCCCGTCTGGTTGGAC-ACCGATCCTCTGTAAAGCTCCTTCGACGAGTCGAGTAGTTTGGGAATGCTGCTCTAAATGGGAGGTATATGTCTTCTAAAGCTAAATACCGGCCAGAGACCGATAGCGCACAAGTAGAGTGATCGAAAGATGAAAAGAACTTTGAAAAGAGAGTTAAAAAGTACGTGAAATTGTTGAAAGGGAAGCGCTTGTGACCAGACTTGGGCTTGGTTGATCATCCGGGGTTCTCCCCGGTGCACTCTTCC-GGCTCAGGCCAGCATCAGTTCGCCCTGGGGGATAAAGGCTTCGGGAATGTGGCTCTCTCCGGGGAGTGTT   
NRRL_22412_F_cryptoseptatum_T             GAAC---TTACCTATAACGTTGC-TTCGGCGGGAAACCGACGGCCCCGTGAAA-CGGGCCGCCCCC-GCCAGAGGACCCCC--TAACTCTTGTTAT----TTTATGTTTCTCTGAGTAAAACAAGCAAATAAATTAAAACTTTCAACAACGGATCTCTTGGCTCTGGCATCGATGAAGAACGCAGCGAAACGCGATAAGTAATGTGAATTGCAGAATTCAGTGAACCATCGAATCTTTGAACGCACATTGCGCCCGCCAGTATTCTGGCGGGCATGCCTGTCCGAGCGTCATT-ACAACCCTCAGGCCCCC---GGGCCTGGTGTTGGGGATCGGC-GGAG--CCCTCCGTGG-CAC-ACGCCGTCCCCCAAATTCAGTGGCGGTCTCGCTGCAGCCTCCATTGCGTAGTAGCTAACACCTCGCAACTGGAAGGCGGCGCGGCCATGCCGTAAAA-CA-CCCAA--CTTCTGAACAACAGGGATTGCCCCAGTAACGGCGAGTGAAGCGGCAACAGCTCAAATTTGAAATCTGGCTCTCGGGCCCGAGTTGTAATTTGTAGAGGATGCTTTTGGTGCGGTGCCTTCCGAGTTCCCTGGAACGGGACGCCATAGAGGGTGAGAGCCCCGTCTGGTTGGAT-GCCAATCCTCTGTAAAGCTCCTTCGACGAGTCGAGTAGTTTGGGAATGCTGCTCTAAATGGGAGGTATATGTCTTCTAAAGCTAAATACCGGCCAGAGACCGATAGCGCACAAGTAGAGTGATCGAAAGATGAAAAGAACTTTGAAAAGAGAGTTAAAAAGTACGTGAAATTGTTGAAAGGGAAGCGCTTGTGACCAGACTTGGGCTTGGTTGATCATCCAGGGTTCTCCCTGGTGCACTCTACC-GGCTCAGGCCAGCATCAGTTTGCCCCGGGGGACAAAGGCGTCGGGAATGTGGCTCTCTCCGGGGAGTGTT   
NRRL_22399_F_cucurbitae_T                 GAACTTTTTACC---AACGTTGC-TTCGGCGGGA-ACAGATGGCCCTGTAGAA-CGGGCCACCCCC-GCCAGAGGACCCCC-AACACCCTGTATCT------CTAGTTTTTCTGAGT-AAACAAGCAAATAAATCAAAACTTTCAACAACGGATCTCTTGGCTCTGGCATCGATGAAGAACGCAGCGAAATGCGATAAGTAATGTGAATTGCAGAATTCAGTGAATCATCGAATCTTTGAACGCACATTGCGCCCGCCAGTACTCTGGCGGGCATGCCTGTTCGAGCGTCATT-ACAACCCTCAGGCCCCC---GGGCCTGGCGTTGGAGGTCGGC-GGAGAGCCCCC-G-GGCGAC-ACGCCGTCTCCCAAATGCAGTGGCGGTCCAGCCGCAGCTTCCAGTGCGTAGTAGCTAACACCTCGC-ACCGGACAGCGGCTCGGCTACGCCGTGAAA-CC-CCCAA--CTTCTGAACAACAGGGATTGCCTCAGTAACGGCGAGTGAAGCGGCAACAGCTCAAATTTGAAATCTGGCTCCAGGGCCCGAGTTGTAATTTGTAGAGGATGCTTTTGGTGCGGTGCCTTCCGAGTTCCCTGGAACGGGACGCCATAGAGGGTGAGAGCCCCGTCTGGTCGGAC-GCCAAACCTCTGTAAAGCTCCTTCGACGAGTCGAGTAGTTTGGGAATGCTGCTCTAAATGGGAGGTATATGTCTTCTAAAGCTAAATACCGGCCAGAGACCGATAGCGCACAAGTAGAGTGATCGAAAGATGAAAAGAACTTTGAAAAGAGAGTTAAAAAGTACGTGAAATTGTTGAAAGGGAAGCGCTTGTGACCAGACTTGGGCTCGGTTGATCATCCAGGGTTCTCCCTGGTGCACTCTCCCGGGCCTAGGCCAGCATCAGTTCGCCGCGGGGGAAAAAGACGCCGGGAACGTGGCTCCCCCCGGGGAGTGTT   
CBS_144390_F_diminutum_T                  ?AAC---TTACCT-AAACGTTGC-TTCGGCGGGA-ACAGACGGCCCCGTAAAA-CGGGCCGCCCCC-GCCAGAGGACCCC---TAACTCTGTTTCT---ATTATGTTTCTTCTGAGTAAAACAAGCAAATAAATTAAAACTTTCAACAACGGATCTCTTGGCTCTGGCATCGATGAAGAACGCAGCGAAATGCGATAAGTAATGTGAATTGCAGAATTCAGTGAATCATCGAATCTTTGAACGCACATTGCGCCCGCCAGTATTCTGGCGGGCATGCCTGTTCGAGCGTCATT-ACAACCCTCAGGCCCCC---GGGCCTGGCGTTGGGGATCGGC-GGAG--CCCCCCGTGGGCAC-ACGCCGTCCCCCAAATACAGTGGCGGTCCCGCCGCAGCTTCCATCGCGTAGTAGCTAACACCTCGCGACTGGAGAGCGGCGCGGCCACGCCGTAAAA-CA-CCCAACTCTTCTGAACAACAGGGATTGCCCCAGTAACGGCGAGTGAAGCGGCAACAGCTCAAATTTGAAATCTGGCTCTCGGGCCCGAGTTGTAATTTGTAGAGGATGCTTTTGGTGAGGTGCCTTCCGAGTTCCCTGGAACGGGACGCCATAGAGGGTGAGAGCCCCGTCTGGTTGGAC-GCCGAACCTCTGTAAAGCTCCTTCGACGAGTCGAGTAGTTTGGGAATGCTGCTCTAAATGGGAGGTATATGTCTTCTAAAGCTAAATACCGGCCAGAGACCGATAGCGCACAAGTAGAGTGATCGAAAGATGAAAAGAACTTTGAAAAGAGAGTTAAACAGTACGTGAAATTGTTGAAAGGGAAGCGCTTGTGACCAGACTTGGGCTTGGTTGATCATCCGGGGTTCTCCCCGGTGCACTCTTCC-GGCCCAGGCCAGCATCAGTTCGCCCTGGGGGACAAAGGCATCGGGAACGTGGCTCTCTCCGGGGAGTGTT   
NRRL_22277_F_zanthoxyli_piperiti_ET       GAAC---ATACCT-AAACGTTGC-TTCGGCGGGA-ACAGACGGCCCTGAAACGATGGGCCGCCCCC-GCCAGAGGACCCCC--TATCTCTGTTGCT--ATGTGTGTTTTTTCTGAGT-AAACAAGCAAATAAATTAAAACTTTCAACAACGGATCTCTTGGCTCTGGCATCGATGAAGAACGCAGCGAAATGCGATAAGTAATGTGAATTGCAGAATTCAGTGAATCATCGAATCTTTGAACGCACATTGCGCCCGCCAGTATTCTGGCGGGCATGCCTGTTCGAGCGTCATT-ACAACCCTCAGGCCCCC---GGGCCTGGCGTTGGGGATCGGC-GGAG-CCCCCCTGCGGGCAC-ACGCCGTCCCCTAAATACAGTGGCGGTCCCGCCGCAGCTTCCATTGCGTAGTAGCTAACACCTCGCAACTGGAGAGCGGCGCGGCCACGCCGTAAAA-CA-CCCAA--CTTCTGAACAACAGGGATTGCCCCAGTAACGGCGAGTGAAGCGGCAACAGCTCAAATTTGAAATCTGGCTCTCGGGCCCGAGTTGTAATTTGTAGAGGATGCTTTTGGTGAGGTGCCTTCCGAGTTCCCTGGAACGGGACGCCATAGAGGGTGAGAGCCCCGTCTGGTCGGAC-ACCGATCCTCTGTAAAGCTCCTTCGACGAGTCGAGTAGTTTGGGAATGCTGCTCTAAATGGGAGGTATATGTCTTCTAAAGCTAAATACCGGCCAGAGACCGATAGCGCACAAGTAGAGTGATCGAAAGATGAAAAGAACTTTGAAAAGAGAGTTAAACAGTACGTGAAATTGTTGAAAGGGAAGCGCTTGTGACCAGACTTGGGCTTGGTTGATCATCCGGGGTTCTCCCCGGTGCACTCTTCC-GGCTCAGGCCAGCATCAGTTCGCCCTGGGGGACAAAGGCTTCGGGAATGTGGCTCTCTCCGGGGAGTGTT   
CBS_475.67_F_falciforme_T                 GAAC---ATACCTATAACGTTGC-CTCGGCGGGA-ACAGACGGCCCCGTAACA-CGGGCCGCCCCC-GCCAGAGGACCCCC--TAACTCTGTTTCT---ATAATGTTTCTTCTGAGT-AAACAAGCAAATAAATTAAAACTTTCAACAACGGATCTCTTGGCTCTGGCATCGATGAAGAACGCAGCGAAATGCGATAAGTAATGTGAATTGCAGAATTCAGTGAATCATCGAATCTTTGAACGCACATTGCGCCCGCCAGTATTCTGGCGGGCATGCCTGTTCGAGCGTCATT-ACAACCCTCAGGCCCCC---GGGCCTGGCGTTGGGGATCGGC-GGAA-GCCCCCTGCGGGCACAACGCCGTCCCCCAAATACAGTGGCGGTCCCGCCGCAGCTTCCATTGCGTAGTAGCTAACACCTCGCAACTGGAGAGCGGCGCGGCCACGCCGTAAAA-CA-CCCAA--CTTCTGAACAACAGGGATTGCCCCAGTAACGGCGAGTGAAGCGGCAACAGCTCAAATTTGAAATCTGGCTCTCGGGCCCGAGTTGTAATTTGTAGAGGATGCTTTTGGTGAGGTGCCTTCCGAGTTCCCTGGAACGGGACGCCATAGAGGGTGAGAGCCCCGTCTGGTTGGAC-ACCGATCCTCTGTAAAGCTCCTTCGACGAGTCGAGTAGTTTGGGAATGCTGCTCTAAATGGGAGGTATATGTCTTCTAAAGCTAAATACCGGCCAGAGACCGATAGCGCACAAGTAGAGTGATCGAAAGATGAAAAGAACTTTGAAAAGAGAGTTAAAAAGTACGTGAAATTGTTGAAAGGGAAGCGCTTGTGACCAGACTTGGGCTTGGTTGATCATCCGGGGTTCTCCCCGGTGCACTCTTCC-GGCTCAGGCCAGCATCAGTTCGCCCTGGGGGATAAAGGCTTCGGGAATGTGGCTCTCTCCGGGGAGTGTT   
NRRL_32437_F_ferruginum_T                 GAAC---TTACCTAT-ACGTTGC-TTCGGCGGGA-ATAGACGGCCCCGTAAAA-CGGGCCGCCCCC-GCCAGAGGACCCT---TAACTCTGTTTCT--TTTAGTGTATCTTCTGAGTAAAACAAGCAAATAAATTAAAACTTTCAACAACGGATCTCTTGGCTCTGGCATCGATGAAGAACGCAGCGAAATGCGATAAGTAATGTGAATTGCAGAATTCAGTGAATCATCGAATCTTTGAACGCACATTGCGCCCGCCAGTATTCTGGCGGGCATGCCTGTTCGAGCGTCATT-ACAACCCTCAGGCCCCC---GGGCCTGGCGTTGGGGATCGGC-GGAG--CCCCCCGTGGGCAC-ACGCCGTCCCCCAAATACAGTGGCGGTCCCGCCGCAGCTTCCATCGCGTAGTAGCTAACACCTCGCGACTGGAGAGCGGCGCGGCCACGCCGTAAAA-CA-CCCAACTCTTCTGAACAACAGGGATTGCCCCAGTAACGGCGAGTGAAGCGGCAACAGCTCAAATTTGAAATCTGGCTCTCGGGCCCGAGTTGTAATTTGTAGAGGATGCTTTTGGTGAGGTGCCTTCCGAGTTCCCTGGAACGGGACGCCATAGAGGGTGAGAGCCCCGTCTGGTTGGAC-GCCGAACCTCTGTAAAGCTCCTTCGACGAGTCGAGTAGTTTGGGAATGCTGCTCTAAATGGGAGGTATATGTCTTCTAAAGCTAAATACCGGCCAGAGACCGATAGCGCACAAGTAGAGTGATCGAAAGATGAAAAGAACTTTGAAAAGAGAGTTAAACAGTACGTGAAATTGTTGAAAGGGAAGCGCTTGTGACCAGACTTGGGCTTGGTTGATCATCCGGGGTTCTCCCCGGTGCACTCTTCC-GGCTCAGGCCAGCATCAGTTCGCCCTGGGGGATAAAGGCATCGGGAACGTGGCTCTCTCCGGGGAGTGTT   
NRRL_52782_F_hypothenemi_T                GAAC---ATACCT-AAACGTTGC-TTCGGCGGGA-ATAGACGGCCCCGTGAAA-CGGGCCGCCCCC-GCCAGAGGACCCT---TAACTCTGTTTCT---ATAATGTTTCTTCTGAGTAAAACAAGCAAATAAATTAAAACTTTCAACAACGGATCTCTTGGCTCTGGCATCGATGAAGAACGCAGCGAAATGCGATAAGTAATGTGAATTGCAGAATTCAGTGAATCATCGAATCTTTGAACGCACATTGCGCCCGCCAGTATTCTGGCGGGCATGCCTGTTCGAGCGTCATT-ACAACCCTCAGGCCCCC---GGGCCTGGCGTTGGGGATCGGC-------------------------------------------GGCGGTCCCGCCGCAGCTTCCATCGCGTAGTAGCTAACACCTCGCGACTGGAGAGCGGCGCGGCCACGCCGTAAAA-CA-CCCAACTCTTCTGAACAACAGGGATTGCCCCAGTAACGGCGAGTGAAGCGGCAACAGCTCAAATTTGAAATCTGGCTCTCGGGCCCGAGTTGTAATTTGTAGAGGATGCTTTTGGTGAGGTGCCTTCCGAGTTCCCTGGAACGGGACGCCATAGAGGGTGAGAGCCCCGTCTGGTTGGAC-GCCGAACCTCTGTAAAGCTCCTTCGACGAGTCGAGTAGTTTGGGAATGCTGCTCTAAATGGGAGGTATATGTCTTCTAAAGCTAAATACCGGCCAGAGACCGATAGCGCACAAGTAGAGTGATCGAAAGATGAAAAGAACTTTGAAAAGAGAGTTAAACAGTACGTGAAATTGTTGAAAGGGAAGCGCTTGTGACCAGACTTGGGCTTGGTTGATCATCCGGGGTTCTCCCCGGTGCACTCTTCC-GGCCCAGGCCAGCATCAGTTCGCCCTGGGGGACAAAGGCTTCGGGAACGTGGCTCTCTCCGGGGAGTGTT   
NRRL_22389_F_ipomoeae_name                GAAC---ATACCTAAAACGTTGC-TTCGGCGGGA-ACAGACGGCCCCGTAAAA-CGGGCCGCCCCC-GCCAGAGGACCCC---TAACTCTGTTGCT---ATA-TGTATCTTCTGAGT-AAACAAGCAAATAAATTAAAACTTTCAACAACGGATCTCTTGGCTCTGGCATCGATGAAGAACGCAGCGAAATGCGATAAGTAATGTGAATTGCAGAATTCAGTGAATCATCGAATCTTTGAACGCACATTGCGCCCGCCAGTATTCTGGCGGGCATGCCTGTTCGAGCGTCATT-ACAACCCTCAGGCCCCC---GGGCCTGGCGTTGGGGATCGGC-GAGGCGCCCCCTGTGGGCAC-GCGCCGTCCCCCAAATACAGTGGCGGTCCCGCCGCAGCTTCCATTGCGTAGTAGCTAACACCTCGCAACTGGAGAGCGGCGCGGCCATGCCGTAAAA-CA-CCCAA--CTTCTGAACAACAGGGATTGCCCCAGTAACGGCGAGTGAAGCGGCAACAGCTCAAATTTGAAATCTGGCTCTCGGGCCCGAGTTGTAATTTGTAGAGGATGCTTTTGGTGAGGTGCCTTCCGAGTTCCCTGGAACGGGACGCCACAGAGGGTGAGAGCCCCGTCTGGTTGGAC-ACCGAGCCTCTGTAAAGCTCCTTCGACGAGTCGAGTAGTTTGGGAATGCTGCTCTAAATGGGAGGTATATGTCTTCTAAAGCTAAATACCGGCCAGAGACCGATAGCGCACAAGTAGAGTGATCGAAAGATGAAAAGAACTTTGAAAAGAGAGTTAAACAGTACGTGAAATTGTTGAAAGGGAAGCGCTTGTGACCAGACTTGGGCTTGGTTGATCATCCGGGGTTCTCCCCGGTGCACTCTTCC-GGCTCAGGCCAGCATCAGTTCGCCCTGGGGGATAAAGGCAGCGGGAATGTGGCTCTCTCCGGGGAGTGTT   
FRC_S_1836_F_kelerajum_T                  GAAC---TTACCTACAACGTTGC-TTCGGCGGGACACCGACGGCCCCGTGAAA-CGGGCCGCCCCC-GCCAGAGGACCCCC--TAACTCTTGTTAT----CTATGTTTCT-CTGAGTAAAACAAGCAAATAAATTAAAACTTTCAACAACGGATCTCTTGGCTCTGGCATCGATGAAGAACGCAGCGAAATGCGATAAGTAATGTGAATTGCAGAATTCAGTGAATCATCGAATCTTTGAACGCACATTGCGCCCGCCAGTATTCTGGCGGGCATGCCTGTCCGAGCGTCATT-ACAACCCTCAGGCCC------AGCCTGGTGTTGGGGATCGGCCGAGCC-----CTCCGGGGCAGACGCCGTCCCCCAAATTCAGTGGCGGTCTCGCTGCAGCCTCCATTGCGTAGTAGCTAACACCTCGCAACTGGAACGCGGCGCGGCCATGCCGTAAAA-CC-CCCAACT-TCTGAATCAACAGGGATTGCCCTAGTAACGGCGAGTGAAGCGGCAACAGCTCAAATTTGAAATCTGGCTCTCGGGCCCGAGTTGTAATTTGTAGAGGATGCTTTTGGTGCGGTGCCTTCCGAGTTCCCTGGAACGGGACGCCATAGAGGGTGAGAGCCCCGTCTGGTTGGAT-GCCAATCCTCTGTAAAGCTCCTTCGACGAGTCGAGTAGTTTGGGAATGCTGCTCTAAATGGGAGGTATATGTCTTCTAAAGCTAAATACCGGCCAGAGACCGATAGCGCACAAGTAGAGTGATCGAAAGATGAAAAGAACTTTGAAAAGAGAGTTAAAAAGTACGTGAAATTGTTGAAAGGGAAGCGCTTGTGACCAGACTTGGGCTTGGTTGATCATCCAGGGTTCTCCCTGGTGCACTCTACC-GGCTCAGGCCAGCATCAGTTTGCCCCGGGGGACAAAGACGTCGGGAATGTGGCTCCCTCCGGGGAGTGTT
CBS_119599_F_kurunegalense_T              GAAC---TTACCTATAACGTTGCTTTCGGCGGGAAACCGACGGCCCTGTAAAA-CGGGCCGCCCCC-GCCAGAGGACCCCC--TAACTCTTGTTAT---ATCATGC-TTCTCTGAGTAAAACAAGCAAATAAATTAAAACTTTCAACAACGGATCTCTTGGCTCTGGCATCGATGAAGAACGCAGCGAAATGCGATAAGTAATGTGAATTGCAGAATTCAGTGAATCATCGAATCTTTGAACGCACATTGCGCCCGCCAGTATTCTGGCGGGCATGCCTGTCCGAGCGTCATT-ACAACCCTCAGGCCCCCC--GGGCCTGGTGTTGGGGATCGGC-GGAG----CCCTCTGGGCAC-ACGCCGTCCCCCAAATTCAGTGGCGGTCTCGCTGCAGCCTCCATTGCGTAGTAGCTAACACCTCGCAACTGGAAGGCGGCGCGGCCATGCCGTAAAA-CC-CCCAA--CTT?????CAACAGGGATTGCCCTAGTAACGGCGAGTGAAGCGGCAACAGCTCAAATTTGAAATCTGGCTCTCGGGCCCGAGTTGTAATTTGTAGAGGATGCTTTTGGTGCGGTGCCTTCCGAGTTCCCTGGAACGGGACGCCATAGAGGGTGAGAGCCCCGTCTGGTTGGAT-GCCAATCCTCTGTAAAGCTCCTTCGACGAGTCGAGTAGTTTGGGAATGCTGCTCTAAATGGGAGGTATATGTCTTCTAAAGCTAAATACCGGCCAGAGACCGATAGCGCACAAGTAGAGTGATCGAAAGATGAAAAGAACTTTGAAAAGAGAGTTAAAAAGTACGTGAAATTGTTGAAAGGGAAGCGCTTGTGACCAGACTTGGGCTTGGTTGATCATCCAGGGTTCTCCCTGGTGCACTCTTCC-GGCCCAGGCCAGCATCAGTTCACCCCGGGGGATAAAGGCGCCGGGAATGTGGCTCCCTTCTGGGAGTGTT   
NRRL_22389_F_liriodendri_T                GAAC---ATACCT-AAACGTTGC-TTCGGCGGGA-ATAGACGGCCCCGTGAAA-CGGGCCGCCCCC-GCCAGAGGACCCT---TAACTCTGTTTCT---ATAATGTTTCTTCTGAGTAAAACAAGCAAATAAATTAAAACTTTCAACAACGGATCTCTTGGCTCTGGCATCGATGAAGAACGCAGCGAAATGCGATAAGTAATGTGAATTGCAGAATTCAGTGAATCATCGAATCTTTGAACGCACATTGCGCCCGCCAGTATTCTGGCGGGCATGCCTGTTCGAGCGTCATT-ACAACCCTCAGGCCCCC---GGGCCTGGCGTTGGGGATCGGC-GGAG--CCCCCCGTGGGCAC-ACGCCGTCCCCCAAATACAGTGGCGGTCCCGCCGCAGCTTCCATCGCGTAGTAGCTAACACCTCGCGACTGGAGAGCGGCGCGGCCACGCCGTAAAA-CA-CCCAACTCTTCTGAACAACAGGGATTGCCCCAGTAACGGCGAGTGAAGCGGCAACAGCTCAAATTTGAAATCTGGCTCTCGGGCCCGAGTTGTAATTTGTAGAGGATGCTTTTGGTGAGGTGCCTTCCGAGTTCCCTGGAACGGGACGCCATAGAGGGTGAGAGCCCCGTCTGGTTGGAC-GCCGAACCTCTGTAAAGCTCCTTCGACGAGTCGAGTAGTTTGGGAATGCTGCTCTAAATGGGAGGTATATGTCTTCTAAAGCTAAATACCGGCCAGAGACCGATAGCGCACAAGTAGAGTGATCGAAAGATGAAAAGAACTTTGAAAAGAGAGTTAAACAGTACGTGAAATTGTTGAAAGGGAAGCGCTTGTGACCAGACTTGGGCTTGGTTGATCATCCGGGGTTCTCCCCGGTGCACTCTTCC-GGCCCAGGCCAGCATCAGTTCGCCCTGGGGGACAAAGGCTTCGGGAACGTGGCTCTCTCCGGGGAGTGTT   
CBS_126407_F_longissima_name_T            GAAC---TTACCTGT-ACGTTGC-TTCGGCGGGA-ATAGACGGCCCCGTGAAA-CGGGCCGCCCCC-GCCAGAGGACCCT---TAACTATGTTTCT---ATAATGTTTCTTCTGAGTAAAACAAGCAAATAAATTAAAACTTTCAACAACGGATCTCTTGGCTCTGGCATCGATGAAGAACGCAGCGAAATGCGATAAGTAATGTGAATTGCAGAATTCAGTGAATCATCGAATCTTTGAACGCACATTGCGCCCGCCAGTATTCTGGCGGGCATGCCTGTTCGAGCGTCATT-ACAACCCTCAGGCCCCC---GGGCCTGGCGTTGGGGATCGGC-GGAG--CCCCCCGTGGGCAT-ACGCCGTCCCCCAAATACAGTGGCGGTCCCGCCGCAACTTCCATCGCGTAGTAGCTAACACCTCGCGACTGGAGAGCGGCGCGGCCACGCCGTAAAA-CA-CCCAACTCTTCTGAACAACAGGGATTGCCCCAGTAACGGCGAGTGAAGCGGCAACAGCTCAAATTTGAAATCTGGCTCTCGGGCCCGAGTTGTAATTTGTAGAGGATGCTTTTGGTGAGGTGCCTTCCGAGTTCCCTGGAACGGGACGCCATAGAGGGTGAGAGCCCCGTCTGGTTGGAC-GCCGAACCTCTGTAAAGCTCCTTCGACGAGTCGAGTAGTTTGGGAATGCTGCTCTAAATGGGAGGTATATGTCTTCTAAAGCTAAATACCGGCCAGAGACCGATAGCGCACAAGTAGAGTGATCGAAAGATGAAAAGAACTTTGAAAAGAGAGTTAAACAGTACGTGAAATTGTTGAAAGGGAAGCGCTTGTGACCAGACTTGGGCTTGGTTGATCATCCGGGGTTCTCCCCGGTGCACTCTTCC-GGCCCAGGCCAGCATCAGTTCGCCCTGGGGGATAAAGGCATCGGGAACGTGGCTCTCTCCGGGGAGTGTT   
FRC_S_1845_F_mahasenii_T                  ?AAC---TTACCTACAACGTTGC-TTCGGCGGGAAACCGACGGCCCCGTGAAA-CGGGCCGCCCCC-GCCAGAGGACCCCC--TAACTCTTGTTAT----CCATGC-TTCTCTGAGTAAAACAAGCAAATAAATTAAAACTTTCAACAACGGATCTCTTGGCTCTGGCATCGATGAAGAACGCAGCGAAATGCGATAAGTAATGTGAATTGCAGAATTCAGTGAATCATCGAATCTTTGAACGCACATTGCGCCCGCCAGTATTCTGGCGGGCATGCCTGTCCGAGCGTCATT-ACAACCCTCAGGCCCCC---GGGCCTGGTGTTGGGGATCGGC-CGAG----CCCTCCGGGGCAGACGCCGTCCCCCAAATTCAGTGGCGGTCTCGCTGCAGCCTCCATTGCGTAGTAGCTAACACCTCGCAACTGGAACGCGGCGCGGCCATGCCGTAAAA-CC-CCCAA--CTTCTGAA?????GGGATTGCCCTAGTAACGGCGAGTGAAGCGGCAACAGCTCAAATTTGAAATCTGGCTCTCGGGCCCGAGTTGTAATTTGTAGAGGATGCTTTTGGTGCGGTGCCTTCCGAGTTCCCTGGAACGGGACGCCATAGAGGGTGAGAGCCCCGTCTGGTTGGAT-GCCAATCCTCTGTAAAGCTCCTTCGACGAGTCGAGTAGTTTGGGAATGCTGCTCTAAATGGGAGGTATATGTCTTCTAAAGCTAAATACCGGCCAGAGACCGATAGCGCACAAGTAGAGTGATCGAAAGATGAAAAGAACTTTGAAAAGAGAGTTAAAAAGTACGTGAAATTGTTGAAAGGGAAGCGCTTGTGACCAGACTTGGGCTTGGTTGATCATCCAGGGTTCTCCCTGGTGCACTCTTCC-GGCTCAGGCCAGCATCAGTTTGCCCCGGGGGATAAAGGCGTCGGGAATGTGGCTCCCTCCGGGGAGTGTT   
CBS_115659_F_martii_ET                    GAAC---ATACCTAAAACGTTGC-TTCGGCGGGA-ACAGACGGCCCCGTGAAA-CGGGCCGCCCCC-GCCAGAGGACCCCC--TAACTCTGTTGCT---ATA-TGTATCTTCTGAGT-AAACAAGCAAATAAATTAAAACTTTCAACAACGGATCTCTTGGCTCTGGCATCGATGAAGAACGCAGCGAAATGCGATAAGTAATGTGAATTGCAGAATTCAGTGAATCATCGAATCTTTGAACGCACATTGCGCCCGCCAGTATTCTGGCGGGCATGCCTGTTCGAGCGTCATT-ACAACCCTCAGGCCCCC---GGGCCTGGCGTTGGGGATCGGC-GAGGCGCCCCCCGCGGGCAC-GCGCCGTCCCCCAAATACAGTGGCGGTCCCGCCGCAGCTTCCATTGCGTAGTAGCTAACACCTCGCAACTGGAGAGCGGCGCGGCCATGCCGTAAAA-CA-CCCAA--CTTCTGAACAACAGGGATTGCCCCAGTAACGGCGAGTGAAGCGGCAACAGCTCAAATTTGAAATCTGGCTCTCGGGCCCGAGTTGTAATTTGTAGAGGATGCTTTTGGTGAGGTGCCTTCCGAGTTCCCTGGAACGGGACGCCACAGAGGGTGAGAGCCCCGTCTGGTTGGAC-ACCGAGCCTCTGTAAAGCTCCTTCGACGAGTCGAGTAGTTTGGGAATGCTGCTCTAAATGGGAGGTATATGTCTTCTAAAGCTAAATACCGGCCAGAGACCGATAGCGCACAAGTAGAGTGATCGAAAGATGAAAAGAACTTTGAAAAGAGAGTTAAACAGTACGTGAAATTGTTGAAAGGGAAGCGCTTGTGACCAGACTTGGGCTTGGTTGATCATCCGGGGTTCTCCCCGGTGCACTCTTCC-GGCTCAGGCCAGCATCAGTTCGCCCTGGGGGACAAAGGCAGCGGGAATGTGGCTCTCTCCGGGGAGTGTT   
NRRL_22230_F_mori_T                       GAAC---ATACCC-AAACGTTGC-TTCGGCGGGA-ACAGACGGCCCCGTGAAA-CGGGCCGCCCCC-GCCAGAGGACCCCC---AACTCTGTTTCT---ATAATGTTTCTTCTGAGTAAAACAAGCAAATAAATTAAAACTTTCAACAACGGATCTCTTGGCTCTGGCATCGATGAAGAACGCAGCGAAATGCGATAAGTAATGTGAATTGCAGAATTCAGTGAATCATCGAATCTTTGAACGCACATTGCGCCCGCCAGTATTCTGGCGGGCATGCCTGTTCGAGCGTCATT-ACAACCCTCAGGCCCCCCCGGGGCCTGGCGTTGGGGATCGGC-GGAG--CCCCCCGCGGGCAC-ACGCCGTCCCCCAAATACAGTGGCGGTCCCGCCGCAGCTTCCATCGCGTAGTAGCTAACACCTCGCGACTGGAGAGCGGCGCGGCCACGCCGTAAAA-CA-CCCAACTCTTCTGAACAACAGGGATTGCCCCAGTAACGGCGAGTGAAGCGGCAACAGCTCAAATTTGAAATCTGGCTCTCGGGCCCGAGTTGTAATTTGTAGAGGATGCTTTTGGTGAGGTGCCTTCCGAGTTCCCTGGAACGGGACGCCATAGAGGGTGAGAGCCCCGTCTGGTTGGAC-GCCGAACCTCTGTAAAGCTCCTTCGACGAGTCGAGTAGTTTGGGAATGCTGCTCTAAATGGGAGGTATATGTCTTCTAAAGCTAAATACCGGCCAGAGACCGATAGCGCACAAGTAGAGTGATCGAAAGATGAAAAGAACTTTGAAAAGAGAGTTAAACAGTACGTGAAATTGTTGAAAGGGAAGCGCTTGTGACCAGACTTGGGCTTGGTTGATCATCCGGGGTTCTCCCCGGTGCACTCTTCC-GGCCCAGGCCAGCATCAGTTCGCCCTGGGGGACAAAGGCATCGGGAACGTGGCTCTCTCCGGGGAGTGTT   
NRRL_22387_F_nirenbergiae_T               GAAC---TTACCTACAACGTTGC-TTCGGCGGGACACCGACGGCCCCGTAAAA-CGGGCCGCCCCC-GCCAGAGGACCCCC--TAACTCTTGTTATTTTTTTATGT-TTCTCTGAGTACAATAAGCAAATAAATTAAAACTTTCAACAACGGATCTCTTGGCTCTGGCATCGATGAAGAACGCAGCGAAATGCGATAAGTAATGTGAATTGCAGAATTCAGTGAATCATCGAATCTTTGAACGCACATTGCGCCCGCCAGTATTCTGGCGGGCATGCCTGTCCGAGCGTCATT-ACAACCCTCAGGCCCCC---GGGCCTGGTGTTGGGGATCGGC-GGAG---CCCTCTGTGGCAC-ACGCCGTCCCCCAAATTCAGTGGCGGTCTCGCTGCAGCCTCCATTGCGTAGTAGCTAACACCTCGCAACTGGAAGGCGGCGCGGCCACGCCGTAAAA-CCCCCCAA--CTTCTGAACAACAGGGATTGCCCTAGTAACGGCGAGTGAAGCGGCAACAGCTCAAATTTGAAATCTGGCTCTCGGGCCCGAGTTGTAATTTGTAGAGGATGCTTTTGGTGCGGTGCCTTCCGAGTTCCCTGGAACGGGACGCCATAGAGGGTGAGAGCCCCGTCTGGTTGGAT-GCCAATCCTCTGTAAAGCTCCTTCGACGAGTCGAGTAGTTTGGGAATGCTGCTCTAAATGGGAGGTATATGTCTTCTAAAGCTAAATACCGGCCAGAGACCGATAGCGCACAAGTAGAGTGATCGAAAGATGAAAAGAACTTTGAAAAGAGAGTTAAAAAGTACGTGAAATTGTTGAAAGGGAAGCGCTTGTGACCAGACTTGGGCTTGGTTGATCATCCAGGGTTCTCCCTGGTGCACTCTTCC-GGCCCAGGCCAGCATCAGTTTGCCCCGGGGGACAAAGGCGCCGGGAATGTGGCTCTCTCCGGGGAGTGTT   
CBS_115658_F_noneumartii_T                GAAC---ATACCTAAAACGTTGC-TTCGGCGGGA-ACAGACGGCCCCGTGAAA-CGGGCCGCCCCC-GCCAGAGGACCCCC--TAACTCTGTTGCT---ATA-TGTATCTTCTGAGT-AAACAAGCAAATAAATTAAAACTTTCAACAACGGATCTCTTGGCTCTGGCATCGATGAAGAACGCAGCGAAATGCGATAAGTAATGTGAATTGCAGAATTCAGTGAATCATCGAATCTTTGAACGCACATTGCGCCCGCCAGTATTCTGGCGGGCATGCCTGTTCGAGCGTCATT-ACAACCCTCAGGCCCCC---GGGCCTGGCGTTGGGGATCGGC-GAGGCGCCCCCCTGCGGGCACGCGCCGTCCCCCAAATACAGTGGCGGTCCCGCCGCAGCTTCCATTGCGTAGTAGCTAACACCTCGCAACTGGAGAGCGGCGCGGCCATGCCGTAAAA-CA-CCCAA--CTTCTGAACAACAGGGATTGCCCCAGTAACGGCGAGTGAAGCGGCAACAGCTCAAATTTGAAATCTGGCTCTCGGGCCCGAGTTGTAATTTGTAGAGGATGCTTTTGGTGAGGTGCCTTCCGAGTTCCCTGGAACGGGACGCCACAGAGGGTGAGAGCCCCGTCTGGTTGGAC-ACCGAGCCTCTGTAAAGCTCCTTCGACGAGTCGAGTAGTTTGGGAATGCTGCTCTAAATGGGAGGTATATGTCTTCTAAAGCTAAATACCGGCCAGAGACCGATAGCGCACAAGTAGAGTGATCGAAAGATGAAAAGAACTTTGAAAAGAGAGTTAAACAGTACGTGAAATTGTTGAAAGGGAAGCGCTTGTGACCAGACTTGGGCTTGGTTGATCATCCGGGGTTCTCCCCGGTGCACTCTTCC-GGCTCAGGCCAGCATCAGTTCGCCCTGGGGGACAAAGGCAGCGGGAATGTGGCTCTCTCCGGGGAGTGTT   
NRRL_28008_F_oblongum_T                   GAAC---TTACCTAT-ACGTTGC-TTCGGCGGGA-ATAGACGGCCCCGTAAAA-CGGGCCGCCCCC-GCCAGAGGACCCT---TAACTCTGTTTCT---ATAATGTTTCTTCTGAGTAAAACAAGCAAATAAATTAAAACTTTCAACAACGGATCTCTTGGCTCTGGCATCGATGAAGAACGCAGCGAAATGCGATAAGTAATGTGAATTGCAGAATTCAGTGAATCATCGAATCTTTGAACGCACATTGCGCCCGCCAGTATTCTGGCGGGCATGCCTGTTCGAGCGTCATT-ACAACCCTCAGGCCCCC---GGGCCTGGCGTTGGGGATCGGC-GGAG--CCCCCCGTGGGCAC-ACGCCGTCCCTCAAATACAGTGGCGGTCCCGCCGCAGCTTCCATCGCGTAGTAGCTAACACCTCGCGACTGGAGAGCGGCGCGGCCACGCCGTAAAA-CA-CCCAACTCTTCTGAA?AACAGGGATTGCCCCAGTAACGGCGAGTGAAGCGGCAACAGCTCAAATTTGAAATCTGGCTCTCGGGCCCGAGTTGTAATTTGTAGAGGATGCTTTTGGTGAGGTGCCTTCCGAGTTCCCTGGAACGGGACGCCATAGAGGGTGAGAGCCCCGTCTGGTTGGAC-GCCGAACCTCTGTAAAGCTCCTTCGACGAGTCGAGTAGTTTGGGAATGCTGCTCTAAATGGGAGGTATATGTCTTCTAAAGCTAAATACCGGCCAGAGACCGATAGCGCACAAGTAGAGTGATCGAAAGATGAAAAGAACTTTGAAAAGAGAGTTAAACAGTACGTGAAATTGTTGAAAGGGAAGCGCTTGTGACCAGACTTGGGCTTGGTTGATCATCCGGGGTTCTCCCCGGTGCACTCTTCC-GGCTCAGGCCAGCATCAGTTCGCCCTGGGGGATAAAGGCATCGGGAACGTGGCTCTCTCCGGGGAGTGTT   
NRRL_13997_F_paraeumartii_T               GAAC---TTACCTAT-ACGTTGC-TTCGGCGGGA-ATAGACGGCCCCGTAAAA-CGGGCCGCCCCC-GCCAGAGGACCCT---TAACTCTGTTTCT---ATAATGTTTCTTCTGAGTAAAACAAGCAAATAAATTAAAACTTTCAACAACGGATCTCTTGGCTCTGGCATCGATGAAGAACGCAGCGAAATGCGATAAGTAATGTGAATTGCAGAATTCAGTGAATCATCGAATCTTTGAACGCACATTGCGCCCGCCAGTATTCTGGCGGGCATGCCTGTTCGAGCGTCATT-ACAACCCTCAGGCCCCC---GGGCCTGGCGTTGGGGATCGGC-GGAG--CCCCCCGTGGGCAC-ACGCCGTCCCTCAAATACAGTGGCGGTCCCGCCGCAGCTTCCATCGCGTAGTAGCTAACACCTCGCGACTGGAGAGCGGCGCGGCCACGCCGTAAAA-CA-CCCAACTCTTCTGAACAACAGGGATTGCCCCAGTAACGGCGAGTGAAGCGGCAACAGCTCAAATTTGAAATCTGGCTCTCGGGCCCGAGTTGTAATTTGTAGAGGATGCTTTTGGTGAGGTGCCTTCCGAGTTCCCTGGAACGGGACGCCATAGAGGGTGAGAGCCCCGTCTGGTTGGAC-GCCGAACCTCTGTAAAGCTCCTTCGACGAGTCGAGTAGTTTGGGAATGCTGCTCTAAATGGGAGGTATATGTCTTCTAAAGCTAAATACCGGCCAGAGACCGATAGCGCACAAGTAGAGTGATCGAAAGATGAAAAGAACTTTGAAAAGAGAGTTAAACAGTACGTGAAATTGTTGAAAGGGAAGCGCTTGTGACCAGACTTGGGCTTGGTTGATCATCCGGGGTTCTCCCCGGTGCACTCTTCC-GGCTCAGGCCAGCATCAGTTCGCCCTGGGGGATAAAGGCATCGGGAACGTGGCTCTCTCCGGGGAGTGTT   
CBS_115695_F_parceramosum_T               GAAC---ATACCT-AAACGTTGC-TTCGGCGGGA-ATAGACGGCCCCGTGAAA-CGGGCCGCCCCC-GCCAGAGGACCCT---TAACTCTGTTTCT---ATAATGTTTCTTCTGAGTAAAACAAGCAAATAAATTAAAACTTTCAACAACGGATCTCTTGGCTCTGGCATCGATGAAGAACGCAGCGAAATGCGATAAGTAATGTGAATTGCAGAATTCAGTGAATCATCGAATCTTTGAACGCACATTGCGCCCGCCAGTATTCTGGCGGGCATGCCTGTTCGAGCGTCATT-ACAACCCTCAGGCCCCC---GGGCCTGGCGTTGGGGATCGGC-GGAG--CCCCCCGTGGGCAC-ACGCCGTCCCCCCAATACAGTGGCGGTCCCGCCGCAGCTTCCATCGCGTAGTAGCTAACACCTCGCGACTGGAGAGCGGCGCGGCCACGCCGTAAAA-CA-CCCAACTCTTCTGAACAACAGGGATTGCCCCAGTAACGGCGAGTGAAGCGGCAACAGCTCAAATTTGAAATCTGGCTCTCGGGCCCGAGTTGTAATTTGTAGAGGATGCTTTTGGTGAGGTGCCTTCCGAGTTCCCTGGAACGGGACGCCATAGAGGGTGAGAGCCCCGTCTGGTTGGAC-GCCGAACCTCTGTAAAGCTCCTTCGACGAGTCGAGTAGTTTGGGAATGCTGCTCTAAATGGGAGGTATATGTCTTCTAAAGCTAAATACCGGCCAGAGACCGATAGCGCACAAGTAGAGTGATCGAAAGATGAAAAGAACTTTGAAAAGAGAGTTAAACAGTACGTGAAATTGTTGAAAGGGAAGCGCTTGTGACCAGACTTGGGCTTGGTTGATCATCCGGGGTTCTCCCCGGTGCACTCTTCC-GGCCCAGGCCAGCATCAGTTCGCCCTGGGGGACAAAGGCTTCGGGAACGTGGCTCTCTCCGGGGAGTGTT   
NRRL_31104_F_cuneirostrum                 GAAC---TTACCTATAACGTTGC-TTCGGCGGGAAACCGACGGCCCCGTAAGA-CGGGCCGCCCCC-GCCAGAGGACCCCC--TAACTCTTGTTAT---ATCCTGT-TTCTCTGAGTACAACAAGCAAATAAATTAAAACTTTCAACAACGGATCTCTTGGCTCTGGCATCGATGAAGAACGCAGCGAAACGCGATAAGTAATGTGAATTGCAGAATTTAGTGAATCATCGAATCTTTGAACGCACATTGCGCCCGCCAGTATTCTGGCGGGCATGCCTGTCCGAGCGTCATT-ACAACCCTCAGGCCCCC---GGGCCTGGTGTTGGGGATCGGC-GGAG--CCCTCCG-GGGCAC-ACGCCGTCCCCCAAATTCAGTGGCGGTCTCGCTGCAGCCTCCATTGCGTAGTAGCTAACACCTCGCAACTGGAAGGCGGCGCGGCCACGCCGTAAAA-CCCCCCAA--CTTCTGAACAACAGGGATTGCCTCAGTAACGGCGAGTGAAGCGGCAACAGCTCAAATTTGAAATCTGGCTCTCGGGCCCGAGTTGTAATTTGTAGAGGATGCTTTTGGTGCGGTGCCTTCCGAGTTCCCTGGAACGGGACGCCATAGAGGGTGAGAGCCCCGTCTGGTTGGAT-GCCAATCCTCTGTAAAGCTCCTTCGACGAGTCGAGTAGTTTGGGAATGCTGCTCTAAATGGGAGGTATATGTCTTCTAAAGCTAAATACCGGCCAGAGACCGATAGCGCACAAGTAGAGTGATCGAAAGATGAAAAGAACTTTGAAAAGAGAGTTAAAAAGTACGTGAAATTGTTGAAAGGGAAGCGCTTGTGACCAGACTTGGGCTTGGTTGATCATCCAGGGTTCTCCCTGGTGCACTCTTCC-GGCCCAGGCCAGCATCAGTTTGCCCCGGGGGATAAAGGCGTCGGGAATGTGGCTCCCTCCGGGGAGTGTT   
NRRL_31757_F_brasiliense                  GAAC---TTACCTATAACGTTGC-TTCGGCGGGAAACCGACGGCCCCGTAAGA-CGGGCCGCCCCC-GCCAGAGGACCCCC--TAACTCTTGTTAC---ATCATGT-TTCTCTGAGTACAACAAGCAAATAAATTAAAACTTTCAACAACGGATCTCTTGGCTCTGGCATCGATGAAGAACGCAGCGAAACGCGATAAGTAATGTGAATTGCAGAATTTAGTGAATCATCGAATCTTTGAACGCACATTGCGCCCGCCAGTATTCTGGCGGGCATGCCTGTCCGAGCGTCATT-ACAACCCTCAGGCCCCC---GGGCCTGGTGTTGGGGATCGGC-GGAG--CCCTCCG-GGGCAC-ACGCCGTCCCCCAAATTCAGTGGCGGTCTCGCTGCAGCCTCCATTGCGTAGTAGCTAACACCTCGCAACTGGAAGGCGGCGCGGCCACGCCGTAAAA-CCCCCCAA--CTTCTGAACAACAGGGATTGCCTCAGTAACGGCGAGTGAAGCGGCAACAGCTCAAATTTGAAATCTGGCTCTCGGGCCCGAGTTGTAATTTGTAGAGGATGCTTTTGGTGCGGTGCCTTCCGAGTTCCCTGGAACGGGACGCCATAGAGGGTGAGAGCCCCGTCTGGTTGGAT-GCCAATCCTCTGTAAAGCTCCTTCGACGAGTCGAGTAGTTTGGGAATGCTGCTCTAAATGGGAGGTATATGTCTTCTAAAGCTAAATACCGGCCAGAGACCGATAGCGCACAAGTAGAGTGATCGAAAGATGAAAAGAACTTTGAAAAGAGAGTTAAAAAGTACGTGAAATTGTTGAAAGGGAAGCGCTTGTGACCAGACTTGGGCTTGGTTGATCATCCAGGGTTCTCCCTGGTGCACTCTTCC-GGCCCAGGCCAGCATCAGTTTGCCCCGGGGGATAAAGGCGTCGGGAATGTGGCTCCCTCCGGGGAGTGTT   
NRRL_31949_F_crassistipitatum             GAAC---TTACCTATAACGTTGC-TTCGGCGGGAAACCGACGGCCCCGTAAGA-CGGGCCGCCCCC-GCCAGAGGACCCCC--TAACTCTTGTTAT---ATCCTGT-TTCTCTGAGTACAACAAGCAAATAAATTAAAACTTTCAACAACGGATCTCTTGGCTCTGGCATCGATGAAGAACGCAGCGAAACGCGATAAGTAATGTGAATTGCAGAATTTAGTGAATCATCGAATCTTTGAACGCACATTGCGCCCGCCAGTATTCTGGCGGGCATGCCTGTCCGAGCGTCATT-ACAACCCTCAGGCCCCC---GGGCCTGGTGTTGGGGATCGGC-GGAG--CCCTCCG-GGGCAC-ACGCCGTCCCCCAAATTCAGTGGCGGTCTCGCTGCAGCCTCCATTGCGTAGTAGCTAACACCTCGCAACTGGAAGGCGGCGCGGCCACGCCGTAAAA-CCCCCCAA--CTTCTGAACAACAGGGATTGCCTCAGTAACGGCGAGTGAAGCGGCAACAGCTCAAATTTGAAATCTGGCTCTCGGGCCCGAGTTGTAATTTGTAGAGGATGCTTTTGGTGCGGTGCCTTCCGAGTTCCCTGGAACGGGACGCCATAGAGGGTGAGAGCCCCGTCTGGTTGGAT-GCCAATCCTCTGTAAAGCTCCTTCGACGAGTCGAGTAGTTTGGGAATGCTGCTCTAAATGGGAGGTATATGTCTTCTAAAGCTAAATACCGGCCAGAGACCGATAGCGCACAAGTAGAGTGATCGAAAGATGAAAAGAACTTTGAAAAGAGAGTTAAAAAGTACGTGAAATTGTTGAAAGGGAAGCGCTTGTGACCAGACTTGGGCTTGGTTGATCATCCAGGGTTCTCCCTGGTGCACTCTTCC-GGCCCAGGCCAGCATCAGTTTGCCCCGGGGGATAAAGGCGTCGGGAATGTGGCTCCCTCCGGGGAGTGTT   
NRRL_54364_F_azukicola                    GAAC---TTACCTATAACGTTGC-TTCGGCGGGAAACCGACGGCCCCGTAAGA-CGGGCCGCCCCC-GCCAGAGGACCCCC--TAACTCTTGTTAC---ATCCTGT-TTCTCTGAGTACAACAAGCAAATAAATTAAAACTTTCAACAACGGATCTCTTGGCTCTGGCATCGATGAAGAACGCAGCGAAACGCGATAAGTAATGTGAATTGCAGAATTTAGTGAATCATCGAATCTTTGAACGCACATTGCGCCCGCCAGTATTCTGGCGGGCATGCCTGTCCGAGCGTCATT-ACAACCCTCAGGCCCCC---GTGCCTGGTGTTGGGGATCGGC-GGAG--CCCTCCG-GGGCAC-ACGCCGTCCCCCAAATTCAGTGGCGGTCTCGCTGCAGCCTCCATTGCGTAGTAGCTAACACCTCGCAACTGGAAGGCGGCGCGGCCACGCCGTAAAACCCCCCCAA--CTTCTGAACAACAGGGATTGCCTCAGTAACGGCGAGTGAAGCGGCAACAGCTCAAATTTGAAATCTGGCTCTCGGGCCCGAGTTGTAATTTGTAGAGGATGCTTTTGGTGCGGTGCCTTCCGAGTTCCCTGGAACGGGACGCCATAGAGGGTGAGAGCCCCGTCTGGTTGGAT-GCCAATCCTCTGTAAAGCTCCTTCGACGAGTCGAGTAGTTTGGGAATGCTGCTCTAAATGGGAGGTATATGTCTTCTAAAGCTAAATACCGGCCAGAGACCGATAGCGCACAAGTAGAGTGATCGAAAGATGAAAAGAACTTTGAAAAGAGAGTTAAAAAGTACGTGAAATTGTTGAAAGGGAAGCGCTTGTGACCAGACTTGGGCTTGGTTGATCATCCAGGGTTCTCCCTGGTGCACTCTTCC-GGCCCAGGCCAGCATCAGTTTGCCCCGGGGGATAAAGGCGTCGGGAATGTGGCTCCCTCCGGGGAGTGTT   
NRRL_22570_F_piperis_ET                   GAACTTTTTACCC--AACGTTGC-TTCGGCGGGA-ACAGATGGCCCCGTGAAAACGGGCCACCCCC-GCCAGAGGACCCCC--AAACTATGTTTCT---GTAATGT-TTTTCTGAGTAAAACAAGCAAATAAATCAAAACTTTCAACAACGGATCTCTTGGCTCTGGCATCGATGAAGAACGCAGCGAAATGCGATAAGTAATGTGAATTGCAGAATTCAGTGAATCATCGAATCTTTGAACGCACATTGCGCCCGCCAGTATTCTGGCGGGCATGCCTGTTCGAGCGTCATT-ACAACCCTCAGGCCCCC---GGGCCTGGCGTTGGGGATCGGC-GGAG--CCCCCCGTGG-CAC-ACGCCGTCCCCCAAATACAGTGGCGGTCCCGCCGCAGCTTCCATTGCGTAGTAGCTAACACCTCGCAACTGGAGAGCGGCGCGGCCACGCCGTAAAA-CACCCCAA--CTTCTGAA?AACAGGGATTGCCCTAGTAACGGCGAGTGAAGCGGCAACAGCTCAAATTTGAAATCTGGCTCTCGGGCCCGAGTTGTAATTTGTAGAGGATGCTTTTGGTGCGGTGCCTTCCGAGTTCCCTGGAACGGGACGCCATAGAGGGTGAGAGCCCCGTCTGGTTGGAC-GCCAATCCTCTGTAAAGCTCCTTCGACGAGTCGAGTAGTTTGGGAATGCTGCTCTAAATGGGAGGTATATGTCTTCTAAAGCTAAATACCGGCCAGAGACCGATAGCGCACAAGTAGAGTGATCGAAAGATGAAAAGAACTTTGAAAAGAGAGTTAAAAAGTACGTGAAATTGTTGAAAGGGAAGCGCTTGTGACCAGACTTGGGCTTGGTTGATCATCCAGGGTTCTCCCTGGTGCACTCTTCC-GGCCTAGGCCAGCATCAGTTCGCCCCGGGGGACAAAGGCGCCGGGAATGTGGCTCCTCTCGGGGAGTGTT   
NRRL_45880_F_pisi_sativi_T                GAAC---ATACCT-AAACGTTGC-TTCGGCGGGA-ACAGACGGCCCCGTGAAA-CGGGCCGCCCCC-GCCAGAGGACCCC---TAACTCTGTTTCT---ATAATGTTTCTTCTGAGTAAAACAAGCAAATAAATTAAAACTTTCAACAACGGATCTCTTGGCTCTGGCATCGATGAAGAACGCAGCGAAATGCGATAAGTAATGTGAATTGCAGAATTCAGTGAATCATCGAATCTTTGAACGCACATTGCGCCCGCCAGTATTCTGGCGGGCATGCCTGTTCGAGCGTCATT-ACAACCCTCAGGCCCCC---GGGCCTGGCGTTGGGGATCGGC-GGAG--CCCCCCGTGGGCAC-ACGCCGTCCCCCAAATGCAGTGGCGGTCCCGCCGCAGCTTCCATCGCGTAGTAGCTAACACCTCGCGACTGGAGAGCGGCGCGGCCACGCCGTAAAA-CA-CCCAACTCTTCTGAA????????ATTGCCCCAGTAACGGCGAGTGAAGCGGCAACAGCTCAAATTTGAAATCTGGCTCTCGGGCCCGAGTTGTAATTTGTAGAGGATGCTTTTGGTGAGGTGCCTTCCGAGTTCCCTGGAACGGGACGCCATAGAGGGTGAGAGCCCCGTCTGGTTGGAC-GCCGAACCTCTGTAAAGCTCCTTCGACGAGTCGAGTAGTTTGGGAATGCTGCTCTAAATGGGAGGTATATGTCTTCTAAAGCTAAATACCGGCCAGAGACCGATAGCGCACAAGTAGAGTGATCGAAAGATGAAAAGAACTTTGAAAAGAGAGTTAAACAGTACGTGAAATTGTTGAAAGGGAAGCGCTTGTGACCAGACTTGGGCTTGGTTGATCATCCGGGGTTCTCCCCGGTGCACTCTTCC-GGCCCAGGCCAGCATCAGTTCGCCCTGGGGGACAAAGGCATCGGGAACGTGGCTCTCTCCGGGGAGTGTT   
NRRL_22178_F_protoensiformis_T            GAACTTTTTACCC--AACGTTGC-TTCGGCGGGA-ACAGATGGCCCCGTAAAA-CGGGCCACCCCC-GCCAGAGGACCCCC--TAACTCTGTTTCT---TATATGT-TTTTCTGAGTAAAACAAGCAAAT--ATCAAAACTTTCAACAACGGATCTCTTGGCTCTGGCATCGATGAAGAACGCAGCGAAATGCGATAAGTAATGTGAATTGCAGAATTCAGTGAATCATCGAATCTTTGAACGCACATTGCGCCCGCCAGTATTCTGGCGGGCATGCCTGTTCGAGCGTCATT-ACAACCCTCAGGCCCCC---GGGCCTGGCGTTGGGGATCGGC-GGAG--CCCTCTGCGG-CAC-ACGCCGTCCCCTAAATACAGTGGCGGTCCCGCCGCAGCTTCCAATGCGTAGTACCTAACG--ACGCAACTGGAGAGCGGCGCGGCCACGCCGTAAAA-CA-CCCAA--CTTTTAAA?AACAGGGATTGCCCTAGTAACGGCGAGTGAAGCGGCAACAGCTCAAATTTGAAATCTGGCTCTCGGGCCCGAGTTGTAATTTGTAGAGGATGCTTTTGGTGCGGTGCCTTCCGAGTTCCCTGGAACGGGACGCCATAGAGGGTGAGAGCCCCGTCTGGTTGGAC-GCCAATCCTCTGTAAAGCTCCTTCGACGAGTCGAGTAGTTTGGGAATGCTGCTCTAAATGGGAGGTATATGTCTTCTAAAGCTAAATACCGGCCAGAGACCGATAGCGCACAAGTAGAGTGATCGAAAGATGAAAAGAACTTTGAAAAGAGAGTTAAAAAGTACGTGAAATTGTTGAAAGGGAAGCGCTTGTGACCAGACTTGGGCTTGGTTGATCATCCAGGGTTCTCCCTGGTGCACTCCTCC-GGCCCAGGCCAGCATCAGTTCGCCCCGGGGGACAAAGACGCCTGGAATGTGGCTCTCTTCGGGGAGTGTT   
NRRL_46517_F_pseudensiforme_T             GAAC---ATACCT-AAACGTTGC-TTCGGCGGGA-ACAGACGGCCCCGTAACA-CGGGCCGCCCCC-GCCAGAGGACCCCC--TAACTCTGTTTCT---ATAATGTTTCTTCTGAGTAAAACAAGCAAATAAATTAAAACTTTCAACAACGGATCTCTTGGCTCTGGCATCGATGAAGAACGCAGCGAAATGCGATAAGTAATGTGAATTGCAGAATTCAGTGAATCATCGAATCTTTGAACGCACATTGCGCCCGCCAGTATTCTGGCGGGCATGCCTGTTCGAGCGTCATT-ACAACCCTCAGGCCCCC---GGGCCTGGCGTTGGGGATCGGC-GGAG--CCCCCCGCGGGCAC-ACGCCGTCCCCCAAATACAGTGGCGGTCCCGCCGCAGCTTCCATTGCGTAGTAGCTAACACCTCGCAACTGGAGAGCGGCGCGGCCACGCCGTAAAA-CC-CCCAA--CTTCTGAACAACAGGGATTGCCCTAGTAACGGCGAGTGAAGCGGCAACAGCTCAAATTTGAAATCTGGCTCTCGGGCCCGAGTTGTAATTTGTAGAGGATGCTTTTGGTGAGGTGCCTTCCGAGTTCCCTGGAACGGGACGCCACAGAGGGTGAGAGCCCCGTCTGGTTGGAC-ACCGATCCTCTGTAAAGCTCCTTCGACGAGTCGAGTAGTTTGGGAATGCTGCTCTAAATGGGAGGTATATGTCTTCTAAAGCTAAATACCGGCCAGAGACCGATAGCGCACAAGTAGAGTGATCGAAAGATGAAAAGAACTTTGAAAAGAGAGTTAAAAAGTACGTGAAATTGTTGAAAGGGAAGCGCTTGTGACCAGACTTGGGCTTGGTTGATCATCCAGGGTTCTCCCTGGTGCACTCTTCC-GGCCCAGGCCAGCATCAGTTCGCCCCGGGGGAAAAAGGCTTCGGGAATGTGGCTCTCTCCGGGGAGTGTT   
NRRL_25137_F_pseudoradicicola_T           GAAC---ATACCT-AAACGTTGC-TTCGGCGGGA-ATAGACGGCCCCGTGAAA-CGGGCCGCCCCC-GCCAGAGGACCCT---TAACTCTGTTTCT---ATAATGTTTCTTCTGAGTAAAACAAGCAAATAAATTAAAACTTTCAACAACGGATCTCTTGGCTCTGGCATCGATGAAGAACGCAGCGAAATGCGATAAGTAATGTGAATTGCAGAATTCAGTGAATCATCGAATCTTTGAACGCACATTGCGCCCGCCAGTATTCTGGCGGGCATGCCTGTTCGAGCGTCATT-ACAACCCTCAGGCCCCC---GGGCCTGGCGTTGGGGATCGGC-GGAG-CCTCTCTGTGGGCAC-ACGCCGTCCCCCAAATACAGTGGCGGTCCCGCCGCAGCTTCCATCGCGTAGTAGCTAACACCTCGCGACTGGAGAGCGGCGCGGCCACGCCGTAAAA-CA-CCCAACTCTTCTGAACAACAGGGATTGCCTCAGTAACGGCGAGTGAAGCGGCAACAGCTCAAATTTGAAATCTGGCTCTCGGGCCCGAGTTGTAATTTGTAGAGGATGCTTTTGGTGAGGTGCCTTCCGAGTTCCCTGGAACGGGACGCCATAGAGGGTGAGAGCCCCGTCTGGTTGGAC-GCCGAACCTCTGTAAAGCTCCTTCGACGAGTCGAGTAGTTTGGGAATGCTGCTCTAAATGGGAGGTATATGTCTTCTAAAGCTAAATACCGGCCAGAGACCGATAGCGCACAAGTAGAGTGATCGAAAGATGAAAAGAACTTTGAAAAGAGAGTTAAACAGTACGTGAAATTGTTGAAAGGGAAGCGCTTGTGACCAGACTTGGGCTTGGTTGATCATCCGGGGTTCTCCCCGGTGCACTCTTCC-GGCCCAGGCCAGCATCAGTTCGCCCTGGGGGACAAAGGCTTCGGGAACGTGGCTCTCTCCGGGGAGTGTT   
CBS_143038_F_pseudotonkinensis_T          GAAC---ATACCT-AAACGTTGC-TTCGGCGGGA-ACAGACGGCCCCGTAACA-CGGGCCGCCCCC-GCCAGAGGACCCCC--TAACTCTGTTTTT---ATAATGTTTTTTCTGAGT-AAACAAGCAAATAAATTAAAACTTTCAACAACGGATCTCTTGGCTCTGGCATCGATGAAGAACGCAGCGAAATGCGATAAGTAATGTGAATTGCAGAATTCAGTGAATCATCGAATCTTTGAACGCACATTGCGCCCGCCAGTATTCTGGCGGGCATGCCTGTTCGAGCGTCATT-ACAACCCTCAGGCCCCC---GGGCCTGGCGTTGGGGATCGGC-GGAGCGCCCCCTGCGGGCAC-ACGCCGTCCCCCAAATACAGTGGCGGTCCCGCCGCAGCTTCCATTGCGTAGTAGCTAACACCTCGCAACTGGAGAGCGGCGCGGCCACGCCGTAAAA-CA-CCCAA--CTTCTGAACAACAGGGATTGCCCCAGTAACGGCGAGTGAAGCGGCAACAGCTCAAATTTGAAATCTGGCTCTCGGGCCCGAGTTGTAATTTGTAGAGGATGCTTTTGGTGAGGTGCCTTCCGAGTTCCCTGGAACGGGACGCCATAGAGGGTGAGAGCCCCGTCTGGTTGGAC-GCCGAACCTCTGTAAAGCTCCTTCGACGAGTCGAGTAGTTTGGGAATGCTGCTCTAAATGGGAGGTATATGTCTTCTAAAGCTAAATACCGGCCAGAGACCGATAGCGCACAAGTAGAGTGATCGAAAGATGAAAAGAACTTTGAAAAGAGAGTTAAACAGTACGTGAAATTGTTGAAAGGGAAGCGCTTGTGACCAGACTTGGGCTTGGTTGATCATCCGGGGTTCTCCCCGGTGCACTCTTCC-GGCCCAGGCCAGCATCAGTTCGCCCTGGGGGACAAAGGCTTCGGGAACGTGGCTCTCTCCGGGGAGTGTT   
NRRL_22652_F_quercicola_T                 GAAC---ATACCT-AAACGTTGC-CTCGGCGGGA-ACAGACGGCCCCGTGAAA-CGGGCCGCCCCC-GCCAGAGGACCCCC--TAACTCTGTTTCT---ATAATGTTTCTTCTGAGTAAAACAAGCAAATAAATTAAAACTTTCAACAACGGATCTCTTGGCTCTGGCATCGATGAAGAACGCAGCGAAATGCGATAAGTAATGTGAATTGCAGAATTCAGTGAATCATCGAATCTTTGAACGCACATTGCGCCCGCCAGTATTCTGGCGGGCATGCCTGTTCGAGCGTCATT-ACAACCCTCAGGCCCCC---GGGCCTGGCGTTGGGGATCGGC-GGAG--CCCCCCGTGGGCAC-ACGCCGTCCCCCAAATACAGTGGCGGTCCCGCCGCAGCTTCCATCGCGTAGTAGCTAACACCTCGCGACTGGAGAGCGGCGCGGCCACGCCGTAAAA-CACCCCAACTCTTCTGAACAACAGGGATTGCCCCAGTAACGGCGAGTGAAGCGGCAACAGCTCAAATTTGAAATCTGGCTCTCGGGCCCGAGTTGTAATTTGTAGAGGATGCTTTTGGTGAGGTGCCTTCCGAGTTCCCTGGAACGGGACGCCATAGAGGGTGAGAGCCCCGTCTGGTTGGAC-ACCGAACCTCTGTAAAGCTCCTTCGACGAGTCGAGTAGTTTGGGAATGCTGCTCTAAATGGGAGGTATATGTCTTCTAAAGCTAAATACCGGCCAGAGACCGATAGCGCACAAGTAGAGTGATCGAAAGATGAAAAGAACTTTGAAAAGAGAGTTAAACAGTACGTGAAATTGTTGAAAGGGAAGCGCTTGTGACCAGACTTGGGCTTGGTTGATCATCCGGGGTTCTCCCCGGTGCACTCTTCC-GGCCCAGGCCAGCATCAGTTCGCCCTGGGGGACAAAGGCATCGGGAACGTGGCTCTCTCCGGGGAGTGTT   
CBS_125727_F_rectiphorus_T                ?AAC---CTACCTATACTGTTGC-TTCGGCGGGA-ACAGATGGCCCCGTGAAA-CGGGCCACCCCC-GCCAGAGGACCCCC--TAACTATGTTTTTT-AATAATGT-TTCTCTGAGTAAACCAAGCAAATCAATTAAAACTTTCAACAATGGATCTCTTGGCTCTGGCATCGATGAAGAACGCAGCGAAATGCGATACGTAATGTGAATTGCAGAATTCAGTGAATCATCGAATCTTTGAACGCACATTGCGCCCGCCAGTATTCTGGCGGGCATGCCTGTCCGAGCGTCATT-ACAACCCTCAGGCCCCC---GGGCCTGGCGTTGGGGATCGGC-GGAGAGCCCCCTGCGGGCAACACGCCGTCCCCCAAATTCAGTGGCGGTCTCGCTGCAGCCTCCATTGCGTAGTAGCTAACACCTCGCAACTGGAACGCCGCGTGGCCACGCCGTAAAA-CC-CCCAA--CTTCTGAACAACAGGGATTGCCCTAGTAACGGCGAGTGAAGCGGCAACAGCTCAAATTTGAAATCTGGCTCTCGGGCCCGAGTTGTAATTTGTAGAGGATGCTTTTGGCGCGGTGCCTTCCGAGTTCCCTGGAACGGGACGCCATAGAGGGTGAGAGCCCCGTCTGGTTGGAT-GCCAAACCTCTGTAAAGCTCCTTCGACGAGTCGAGTAGTTTGGGAATGCTGCTCTAAATGGGAGGTATATGTCTTCTAAAGCTAAATACCGGCCAGAGACCGATAGCGCACAAGTAGAGTGATCGAAAGATGAAAAGAACTTTGAAAAGAGAGTTAAAAAGTACGTGAAATTGTTGAAAGGGAAGCGCTTGTGACCAGACTTGGGCTTGGTTGATCATCCAGGGTTCTCCCTGGTGCACTCTTCC-GGCCTAGGCCAGCATCAGTTCGCCTCGGGGGATAAAGGCGCCGGGAATGTGGCTCCCTCCGGGGAGTGTT   
CBS_190.35_F_regularis                    GAAC---ATACCT-AAACGTTGC-TTCGGCGGGA-ACAGACGGCCCCGTGAAA-CGGGCCGCCCCC-GCCAGAGGACCCC---TAACTCTGTTTCT---ATAATGTTTCTTCTGAGTAAAACAAGCAAATAAATTAAAACTTTCAACAACGGATCTCTTGGCTCTGGCATCGATGAAGAACGCAGCGAAATGCGATAAGTAATGTGAATTGCAGAATTCAGTGAATCATCGAATCTTTGAACGCACATTGCGCCCGCCAGTATTCTGGCGGGCATGCCTGTTCGAGCGTCATT-ACAACCCTCAGGCCCCC---GGGCCTGGCGTTGGGGATCGGC-GGAG--CCCCCCG-GGG-AC-ACGCCGTCCCCCAAATACAGTGGCGGTCCCGCCGCAGCTTCCATCGCGTAGTAGCTAACACCTCGCGACTGGAGAGCGGCGCGGCCACGCCGTAAAA-CA-CCCAACTCTTCTGAACAACAGGGATTGCCCCAGTAACGGCGAGTGAAGCGGCAACAGCTCAAATTTGAAATCTGGCTCTCGGGCCCGAGTTGTAATTTGTAGAGGATGCTTTTGGTGAGGTGCCTTCCGAGTTCCCTGGAACGGGACGCCATAGAGGGTGAGAGCCCCGTCTGGTTGGAC-GCCGAACCTCTGTAAAGCTCCTTCGACGAGTCGAGTAGTTTGGGAATGCTGCTCTAAATGGGAGGTATATGTCTTCTAAAGCTAAATACCGGCCAGAGACCGATAGCGCACAAGTAGAGTGATCGAAAGATGAAAAGAACTTTGAAAAGAGAGTTAAACAGTACGTGAAATTGTTGAAAGGGAAGCGCTTGTGACCAGACTTGGGCTTGGTTGATCATCCGGGGTTCTCCCCGGTGCACTCTTCC-GGCCCAGGCCAGCATCAGTTCGCCCTGGGGGACAAAGGCATCGGGAACGTGGCTCTCTCCGGGGAGTGTT   
UFMG_CM_F12570_F_riograndense_T           GAACTTTTTACCC--AACGTTGC-TTCGGCGGGA-ACAGATGGCCCTGTGAAAACGGGGCCACCCCCGCCAGAGGACCCCC--TAACTCTGTTTTT-TTTTTATGT-TTTTCTGAGTAAAACAAGCAAAT--ATCAAAACTTTCAACAACGGATCTCTTGGCTCTGGCATCGATGAAGAACGCAGCGAAATGCGATAAGTAATGTGAATTGCAGAATTCAGTGAATCATCGAATCTTTGAACGCACATTGCGCCCGCCAGTATTCTGGCGGGCATGCCTGTTCGAGCGTCATT-ACAACCCTCAGGCCCCC---GGGCCTGGCGTTGGGGATCGGC-GGAG--GCCCTCTGTGGCAC-ACGCCGTCCCCCAAATACAGTGGCGGTCCCGCCGCAGCTTCCAATGCGTAGTACCTAACG--ACGCAACTGGAGAGCGGCGCGGCCACGCCGTAAAA-CA????????????????CAACAGGGATTGCCCTAGTAACGGCGAGTGAAGCGGCAACAGCTCAAATTTGAAATCTGGCTCTCGGGCCCGAGTTGTAATTTGTAGAGGATGCTTTTGGTGCGGTGCCTTCCGAGTTCCCTGGAACGGGACGCCATAGAGGGTGAGAGCCCCGTCTGGTTGGAC-GCCAATCCTCTGTAAAGCTCCTTCGACGAGTCGAGTAGTTTGGGAATGCTGCTCTAAATGGGAGGTATATGTCTTCTAAAGCTAAATACCGGCCAGAGACCGATAGCGCACAAGTAGAGTGATCGAAAGATGAAAAGAACTTTGAAAAGAGAGTTAAAAAGTACGTGAAATTGTTGAAAGGGAAGCGCTTGTGACCAGACTTGGGCTTGGTTGATCATCCAGGGTTCTCCCTGGTGCACTCTTCC-GGCCCAGGCCAGCATCAGTTCGCCCCGGGGGACAAAGACGTCGGGAATGTGGCTCTCTCCGGGGAGTGTT   
NRRL_22395_F_robusta_T                    GAAC---TTACCTACAACGTTGC-TTCGGCGGGAAACCGACGGCCCCGTAAGA-CGGGCCGCCCCC-GCCAGAGGACCCCC--TAACTCTTGTTAT----TTATGT-TTCTCTGAGTAAAACAAGCAAATAAATTAAAACTTTCAACAACGGATCTCTTGGCTCTGGCATCGATGAAGAACGCAGCGAAATGCGATAAGTAATGTGAATTGCAGAATTCAGTGAATCATCGAATCTTTGAACGCACATTGCGCCCGCCAGTATTCTGGCGGGCATGCCTGTCCGAGCGTCATT-ACAACCCTCAGGCCC------AGCCTGGTGTTGGGGATCGGC-CGAG---CCCTCCGGGGCAG-ACGCCGTCCCCCAAATTCAGTGGCGGTCTCGCTGCAGCCTCCATTGCGTAGTAGCTAACACCTCGCAACTGGAACGCGGCGCGGCCATGCCGTAAAA-CC-CCCAA--CTTCTGAACAACAGGGATTGCCCTAGTAACGGCGAGTGAAGCGGCAACAGCTCAAATTTGAAATCTGGCTCTCGGGCCCGAGTTGTAATTTGTAGAGGATGCTTTTGGTGCGGTGCCTTCCGAGTTCCCTGGAACGGGACGCCATAGAGGGTGAGAGCCCCGTCTGGTTGGAT-GCCAATCCTCTGTAAAGCTCCTTCGACGAGTCGAGTAGTTTGGGAATGCTGCTCTAAATGGGAGGTATATGTCTTCTAAAGCTAAATACCGGCCAGAGACCGATAGCGCACAAGTAGAGTGATCGAAAGATGAAAAGAACTTTGAAAAGAGAGTTAAAAAGTACGTGAAATTGTTGAAAGGGAAGCGCTTGTGACCAGACTTGGGCTTGGTTGATCATCCAGGGTTCTCCCTGGTGCACTCTTCC-GGCTCAGGCCAGCATCAGTTCGCCGCGGGGGACAAAGACGCCGGGAATGTGGCTCCCTCCGGGGAGTGTT   
CBS_114067_F_samuelsii_T                  GAAC---TTACCTATAACGTTGC-TTCGGCGGGAAACCGACGGCCCCGTGAAA-CGGGCCGCCCCC-GCCAGAGGACCCCC--TAACTCTTGTTAT---ATCATGC-TTCTCTGAGTAAAACAAGCAAATAAATTAAAACTTTCAACAACGGATCTCTTGGCTCTGGCATCGATGAAGAACGCAGCGAAACGCGATAAGTAATGTGAATTGCAGAATTTAGTGAATCATCGAATCTTTGAACGCACATTGCGCCCGCCAGTATTCTGGCGGGCATGCCTGTCCGAGCGTCATT-ACAACCCTCAGGCCCCC---GGGCCTGGTGTTGGGGATCGGC-GGAG--CCCTCCG-GGGCAC-ACGCAGTCCCCCAAATTCAGTGGCGGTCTCGCTGCAGCCTCCGTTGCGTAGTAG-TAACATCTCGCAACTGGAAGGCGGCGCGGCCACGCCGTAAAA-CC-CCCAA--CTTCTGAA?????????TTGCCCCAGTAACGGCGAGTGAAGCGGCAACAGCTCAAATTTGAAATCTGGCTCTCGGGCCCGAGTTGTAATTTGTAGAGGATGCTTTTGGCGCGGAGCGGACAAAGTCCCCTGGAACGGGGCGCCATAGAGGGTGAGAGTCCCGTATCGTCCAATCTCCAAGCCTCTGTAAAGCTCCTTCGACGAGTCGAGTAGTTTGGGAATGCTGCTCTAAATGGGAGGTATATGTCTTCTAAAGCTAAATACCGGCCAGAGACCGATAGCGCACAAGTAGAGTGATCGAAAGATGAAAAGAACTTTGAAAAGAGAGTTAAAAAGTACGTGAAATTGTTGAAAGGGAAGCGCTTGTGACCAGACTTGGGCTTGGTTGATCATCCAGGGTTCTCCCTGGTGCACTCTTCC-GGCTCAGGCCAGCATCAGTTTGCCCCGGGGGACAAAGGCGTCGGGAATGTGGCTCCCTCCGGGGAGTGTT   
CBS_123846_F_silvicola_T                  GAAC---ATACCT-AAACGTTGC-TTCGGCGGGA-ACAGACGGCCCTGTGAAA-CGGGCCGCCCCC-GCCAGAGGACCCC---TAACTCTGTTTCT---ATAATGTTTCTTCTGAGTAAAACAAGCAAATAAATTAAAACTTTCAACAACGGATCTCTTGGCTCTGGCATCGATGAAGAACGCAGCGAAATGCGATAAGTAATGTGAATTGCAGAATTCAGTGAATCATCGAATCTTTGAACGCACATTGCGCCCGCCAGTATTCTGGCGGGCATGCCTGTTCGAGCGTCATT-ACAACCCTCAGGCCCCC---GGGCCTGGCGTTGGGGATCGGC-GGAG--CCCCCCGTGGGCAC-ACGCCGTCCCCCAAATACAGTGGCGGTCCCGCCGCAGCTTCCATCGCGTAGTAGCTAACACCTCGCGACTGGAGAGCGGCGCGGCCACGCCGTAAAA-CA-CCCAACTCTTCTGAACAACAGGGATTGCCCCAGTAACGGCGAGTGAAGCGGCAACAGCTCAAATTTGAAATCTGGCTCTCGGGCCCGAGTTGTAATTTGTAGAGGATGCTTTTGGTGAGGTGCCTTCCGAGTTCCCTGGAACGGGACGCCATAGAGGGTGAGAGCCCCGTCTGGTTGGAC-GCCGAACCTCTGTAAAGCTCCTTCGACGAGTCGAGTAGTTTGGGAATGCTGCTCTAAATGGGAGGTATATGTCTTCTAAAGCTAAATACCGGCCAGAGACCGATAGCGCACAAGTAGAGTGATCGAAAGATGAAAAGAACTTTGAAAAGAGAGTTAAACAGTACGTGAAATTGTTGAAAGGGAAGCGCTTGTGACCAGACTTGGGCTTGGTTGATCATCCGGGGTTCTCCCCGGTGCACTCTTCC-GGCCCAGGCCAGCATCAGTTCGCCCTGGGGGACAAAGGCATCGGGAACGTGGCTCTCTCCGGGGAGTGTT   
NRRL_28541_F_spathulata_T                 GAAC---TTACCTAT-ACGTTGC-TTCGGCGGGA-ATAGACGGCCCCGTAAAA-CGGGCCGCCCCC-GCCAGAGGACCCT---TAACTCTGTTTCT--TTTAGTGTATCTTCTGAGTAAAACAAGCAAATAAATTAAAACTTTCAACAACGGATCTCTTGGCTCTGGCATCGATGAAGAACGCAGCGAAATGCGATAAGTAATGTGAATTGCAGAATTCAGTGAATCATCGAATCTTTGAACGCACATTGCGCCCGCCAGTATTCTGGCGGGCATGCCTGTTCGAGCGTCATT-ACAACCCTCAGGCCCCC---GGGCCTGGCGTTGGGGATCGGC-GGAG--CCCCCCGTGGGCAC-ACGCCGTCCCCCAAATACAGTGGCGGTCCCGCCGCAGCTTCCATCGCGTAGTAGCTAACACCTCGCGACTGGAGAGCGGCGCGGCCACGCCGTAAAA-CA-CCCAACTCTTCTGAACAACAGGGATTGCCCCAGTAACGGCGAGTGAAGCGGCAACAGCTCAAATTTGAAATCTGGCTCTCGGGCCCGAGTTGTAATTTGTAGAGGATGCTTTTGGTGAGGTGCCTTCCGAGTTCCCTGGAACGGGACGCCATAGAGGGTGAGAGCCCCGTCTGGTTGGAC-GCCGAACCTCTGTAAAGCTCCTTCGACGAGTCGAGTAGTTTGGGAATGCTGCTCTAAATGGGAGGTATATGTCTTCTAAAGCTAAATACCGGCCAGAGACCGATAGCGCACAAGTAGAGTGATCGAAAGATGAAAAGAACTTTGAAAAGAGAGTTAAACAGTACGTGAAATTGTTGAAAGGGAAGCGCTTGTGACCAGACTTGGGCTTGGTTGATCATCCGGGGTTCTCCCCGGTGCACTCTTCC-GGCTCAGGCCAGCATCAGTTCGCCCTGGGGGATAAAGGCATCGGGAACGTGGCTCTCTCCGGGGAGTGTT   
CBS_142481_F_stercicola_T                 GAAC---ATACCT-AAACGTTGC-TTCGGCGGGA-ACAGACGGCCCCGTAACA-CGGGCCGCCCCC-GCCAGAGGACCCCC--TAACTCTGTTTCT--ATAAATGTTTTTTCTGAGT-AAACAAGCAAATAAATTAAAACTTTCAACAACGGATCTCTTGGCTCTGGCATCGATGAAGAACGCAGCGAAATGCGATAAGTAATGTGAATTGCAGAATTCAGTGAATCATCGAATCTTTGAACGCACATTGCGCCCGCCAGTATTCTGGCGGGCATGCCTGTTCGAGCGTCATT-ACAACCCTCAGGCCCCC---GGGCCTGGCGTTGGGGATCGGC-GGAG--CCCCCCGTGGGCAC-ACGCCGTCCCCCAAATACAGTGGCGGTCCCGCCGCAGCTTCCATTGCGTAGTAGCTAACACCTCGCAACTGGAGAGCGGCGCGGCCACGCCGTAAAA-CA-CCCAA--CTTCTGAACAACAGGGATTGCCCCAGTAACGGCGAGTGAAGCGGCAACAGCTCAAATTTGAAATCTGGCTCTCGGGCCCGAGTTGTAATTTGTAGAGGATGCTTTTGGTGAGGTGCCTTCCGAGTTCCCTGGAACGGGACGCCATAGAGGGTGAGAGCCCCGTCTGGTTGGAC-ACCGACCCTCTGTAAAGCTCCTTCGACGAGTCGAGTAGTTTGGGAATGCTGCTCTAAATGGGAGGTATATGTCTTCTAAAGCTAAATACCGGCCAGAGACCGATAGCGCACAAGTAGAGTGATCGAAAGATGAAAAGAACTTTGAAAAGAGAGTTAAAAAGTACGTGAAATTGTTGAAAGGGAAGCGCTTGTGACCAGACTTGGGCTTGGTTGATCATCCGGGGTTCTCCCCGGTGCACTCTTCC-GGCCCAGGCCAGCATCAGTTCGCCCTGGGGGACAAAGGCTTCGGGAATGTGGCTCTCTCCGGGGAGTGTT   
NRRL_22090_F_iludens_NZ                   GAAC---ATACCTACGTCGTTGC-TTCGGCGGGA-ACAGACGGCCCCGTAACA-CGGGCCGCCCCC-GCCAGAGGACCCCCCCAAACCCTGTTATT---ATTGTGTATTT-CTGAGTAAAACAAGCAAATAAATTAAAACTTTCAACAACGGATCTCTTGGCTCTGGCATCGATGAAGAACGCAGCGAAATGCGATAAGTAATGTGAATTGCAGAATTCAGTGAACCATCGAATCTTTGAACGCACATTGCGCCCGCCAGTACTCTGGCGGGCATGCCTGTCCGAGCGTCATTAACAACCCTCAGGCCCCC---GGGCCTGGTGTTGGGGATCGGC-GGAG--CCCCCCGCGGGCAC-ACGCCGTCCCCCAAATTCATTGGCGGTCTCGCTGCGGCCTCCATTGCGTAGTAGCTAACACCTCGCAACTGGAACGCGGCGCGGCCATGCCGTAAAA-CA-CCCAA--CTTCTGAACAACAGGGATTGCCCCAGTAACGGCGAGTGAAGCGGCAACAGCTCAAATTTGAAATCTGGCTCTCGGGCCCGAGTTGTAATTTGTAGAGGATGCTTTTGGTGCGGTGCCTTCCGAGTTCCCTGGAACGGGACGCCATAGAGGGTGAGAGCCCCGTCTGGTCGGAC-ACCAAGCCTCTGTAAAGCTCCTTCGACGAGTCGAGTAGTTTGGGAATGCTGCTCTAAATGGGAGGTATATGTCTTCTAAAGCTAAATACTGGCCAGAGACCGATAGCGCACAAGTAGAGTGATCGAAAGATGAAAAGAACTTTGAAAAGAGAGTTAAAAAGTACGTGAAATTGTTGAAAGGGAAGCGCTTGTGACCAGACTTGGGCTCGGTTGATCATCCAGGGTTCTCCCTGGTGCACTCCTCC-AGCCTAGGCCAGCATCAGTTCGCCGCGGGGGAAAAAGGTAGCGGGAATGTGGCTCCCTCCGGGGAGTGTT
NRRL_22632_F_plagianthi_NZ_IT             GAAC---ATACCTACGTCGTTGC-TTCGGCGGGA-ACAGACGGCCCCGTAACA-CGGGCCGCCCCC-GCCAGAGGACCCCCC-AAACCCTGTTATT---ATTGTGTTTTT-CTGAGTAAAACAAGCAAATAAATTAAAACTTTCAACAACGGATCTCTTGGCTCTGGCATCGATGAAGAACGCAGCGAAATGCGATACGTAATGTGAATTGCAGAATTCAGTGAATCATCGAATCTTTGAACGCACATTGCGCCCGCCAGTACTCTGGCGGGCATGCCTGTCCGAGCGTCATTAACAACCCTCAGGCCCCC---GGGCCTGGTGTTGGGGATCGGC-GGAG--CCCCCCGCGGGCAC-ACGCCGTCCCCTAAATTCATTGGCGGTCTCGCTGCAGCCTCCATTGCGTAGTAGCTAACACCTCGCAACTGGAACGCGGCGCGGCCATGCCGTAAAA-CA-CCCAA--CTTCTGAACAACAGGGATTGCCCCAGTAACGGCGAGTGAAGCGGCAACAGCTCAAATTTGAAATCTGGCTCTCGGGCCCGAGTTGTAATTTGTAGAGGATGCTTTTGGTGCGGTGCCTTCCGAGTTCCCTGGAACGGGACGCCATAGAGGGTGAGAGCCCCGTCTGGTCGGAC-ACCAAGCCTCTGTAAAGCTCCTTCGACGAGTCGAGTAGTTTGGGAATGCTGCTCTAAATGGGAGGTATATGTCTTCTAAAGCTAAATACTGGCCAGAGACCGATAGCGCACAAGTAGAGTGATCGAAAGATGAAAAGAACTTTGAAAAGAGAGTTAAAAAGTACGTGAAATTGTTGAAAGGGAAGCGCTTGTGACCAGACTTGGGCTCGGTTGATCATCCAGGGTTCTCCCTGGTGCACTCCTCC-AGCCTAGGCCAGCATCAGTTCGCCGCGGGGGAAAAAGGTGGCGGGAATGTGGCTCCCTCCGGGGAGTGTT
																																																																																																											  
[RPB2  1588 bp]

NRRL_22166_F_neocosmosporiellum_IL_USA    CACCCCTATTGGACGAGATGGAAAGCTCGCCAAGCCCCGTCAGCTACACAACACCCATTGGGGCTTGGTCTGTCCAGCCGAGACGCCTGAGGGTCAGGCTTGTGGCCTGGTCAAGAACTTGTCCCTAATGTGCTACGTCAGTGTCGGCTCTCCCTCCGAACCTCTGATCGAGTTCATGATCAACCGAGGTATGGAAGTCGTGGAAGAGTACGAACCCCTGAGATACCCGCATGCTACCAAGATCTTTGTCAATGGTGTCTGGTGTGGTGTTCACTCAGACCCTAAGCATCTCGTCAGCCAGGTCCTGGACACACGACGAAAGTCGTACTTGCAGTACGAGGTGTCACTTGTTCGTGACATTCGAGATCGAGAGTTCAAGGTCTTCTCCGACGCTGGCCGAGTCATGAGACCGGTCTTTACGGTTCAGCAGGAGGATGACCACGAGTCTGGTATTGCCAAGGGAGCTTTGGTTCTGACCAAGGACCTTGTCAACAAGCTTGCCAAGGAGCAGGCGGAGCCACCAGAGGACCCATCAATGAAGATTGGATGGGAGGGTCTGATCCGAGCCGGAACCATCGAGTACCTCGATGCTGAGGAAGAGGAGACGGCGATGATTTGCATGACTCCTGAGGACCTTGATCTCTACCGCATGCAAAAGGCTGGTTACGTTGTAGATGAAGATAACACGGACGACCCGAACAGGAGGTTGAAGACCAAGACCAACCCCACAACTCACATGTACACTCATTGTGAGATTCACCCCAGTATGATTCTTGGCATCTGCGCCAGTATCATTCCCTTCCCCGATCACAACCAGGTAtacgacgcgatccatggaattcctcaagttccgtgaactgccggccggccagaacgccatcgttgctatcgcttgctactctggttacaaccaggaagattccgtcattatgaaccagagtagtatcgaccgaggcttgttccgcagtttgttcttcagatcttactctgaccaggagaagaaggtcggtctgaactacacggaagtattcgagaagcccttccagcagtcgacgcttcgtatgaagcacggtacctacgacaagctggacgaggatggtatcgtggcccccggtgtgcgagtgtcaggtgaagatatcatcatcggcaagactgcgccgattgatcaagaaaaccaggatctgggtaccaggaccactgtgcaccagcgtcgtgatatctccacgccgttgcgaagcaccgagaacggtatcgttgattcggtcattgtgactgtcaatgccgacaacgtcaagtacgtcaaggtccgtgtgaggacgaccaagattcctcagattggcgacaagtttgcctctcgtcacggacagaagggtaccattggtgttacctaccgacaggaggatatgcccttcaccagggagggtgtgacgccagacattatcattaacccccacgccattccgtcgcgaatgacaattgcacatttgattgaatgcctcctcagtaaggtgtcaacactcgaaggcatggagggtgatgcaacacctttcaccgatgtcactgtcgattccgtttcagagctgctccg
NRRL_22438_F_ornamentatum_Guinea_T        TACCCCTATTGGACGAGATGGAAAGCTCGCCAAGCCCCGCCAGCTACACAACACCCATTGGGGCTTGGTCTGTCCAGCCGAGACGCCTGAGGGTCAGGCTTGTGGCCTGGTCAAGAACTTGTCCCTAATGTGCTACGTCAGTGTCGGCTCTCCCTCCGAACCTCTGATCGAGTTCATGATCAACCGAGGTATGGAAGTCGTGGAAGAGTACGAACCCCTGAGATACCCGCATGCTACCAAGATCTTTGTCAATGGTGTCTGGTGTGGTGTTCACTCAGACCCTAAGCATCTCGTCAGCCAGGTCCTGGACACACGACGAAAGTCGTACTTGCAGTACGAGGTGTCACTTGTTCGTGACATTCGAGATCGAGAGTTCAAGGTCTTCTCCGACGCTGGCCGAGTCATGAGACCGGTCTTTACGGTTCAGCAGGAGGATGACCACGAGTCTGGTATTGCCAAGGGAGCTTTGGTTCTGACCAAGGACCTTGTCAACAAGCTTGCCAAGGAGCAGGCGGAGCCACCAGAGGACCCATCAATGAAGATTGGATGGGAGGGTCTGATCCGAGCCGGAACCATCGAGTATCTCGATGCTGAGGAAGAGGAGACGGCGATGATTTGCATGACTCCTGAGGACCTTGATCTCTACCGCATGCAAAAGGCTGGTTACGTTGTAGATGAAGATAACACGGACGACCCGAACAGGAGGTTGAAGACTAAGACCAACCCCACAACTCACATGTACACTCATTGTGAGATTCACCCCAGTATGATTCTTGGCATCTGCGCCAGTATCATTCCCTTCCCCGATCACAACCAGGTAtacgacgcgatccatggaattcctcaagttccgtgaactgccggccggccagaacgccatcgttgctatcgcttgctactctggttacaaccaggaagattccgtcattatgaaccagagtagtatcgaccgaggcttgttccgcagtttgttcttcagatcttactctgaccaggagaagaaggtcggtctgaactacacggaagtattcgagaagcccttccagcagtcgacgcttcgtatgaagcacggtacctacgacaagctggacgaggatggtatcgtggcccccggtgtgcgagtgtcaggtgaagatatcatcatcggcaagactgcgccgattgaccaagaaaaccaggatctgggtaccaggaccactgtgcaccagcgtcgtgatatctccacgccgttgcgaagcaccgagaacggtatcgttgattcggtcattgtgactgtcaatgccgacaacgtcaagtacgtcaaggtccgtgtgaggacgaccaagattcctcagattggcgacaagtttgcctctcgtcacggacagaagggtaccattggtgttacctaccgacaggaggatatgcccttcaccagggagggtgtgacgccagatattatcattaacccccacgccattccgtcgcgaatgacaattgcacatttgattgaatgcctcctcagtaaggtgtcaacactcgaaggcatggagggcgatgcaacacctttcaccgatgtcactgtcgattccgtttcagagctgctccg
NRRL_22155_F_tenuicristatum_Japan_T       CACCCCTATTGGACGAGATGGAAAGCTCGCCAAGCCCCGTCAGCTACACAACACCCATTGGGGCTTGGTCTGTCCAGCCGAGACGCCTGAGGGTCAGGCTTGTGGCCTGGTCAAGAACTTGTCCCTAATGTGCTACGTCAGTGTCGGCTCTCCCTCCGAACCTCTGATCGAGTTCATGATCAACCGAGGTATGGAAGTCGTGGAAGAGTACGAACCCCTGAGATACCCGCATGCTACCAAGATCTTTGTCAATGGTGTCTGGTGTGGTGTTCACTCAGACCCTAAGCATCTCGTCAGCCAGGTCCTGGACACACGACGAAAGTCGTACTTGCAGTACGAGGTGTCACTTGTTCGTGACATTCGAGATCGAGAGTTCAAGGTCTTCTCCGACGCTGGCCGAGTCATGAGACCGGTCTTTACGGTTCAGCAGGAGGATGACCACGAGTCTGGTATTGCCAAGGGAGCTTTGGTTCTGACCAAGGACCTTGTCAACAAGCTTGCCAAGGAGCAGGCAGAGCCACCAGAGGACCCATCAATGAAGATTGGATGGGAGGGTCTGATCCGAGCCGGAACCATCGAGTACCTCGATGCTGAGGAAGAGGAGACGGCGATGATTTGCATGACTCCTGAGGACCTTGATCTCTACCGCATGCAAAAGGCTGGTTACGTTGTAGATGAAGATAACACGGACGACCCGAACAGGAGGTTGAAGACTAAGACCAACCCCACAACTCACATGTACACTCATTGTGAGATTCACCCCAGTATGATTCTTGGCATCTGCGCCAGTATCATTCCCTTCCCCGATCACAACCAGGTAtacgacgcgatccatggaattcctcaagttccgtgaactgccggccggccagaacgccatcgttgctatcgcttgctactctggttacaaccaggaagattccgtcattatgaaccagagtagtatcgaccgaggcttgttccgcagtttgttcttcagatcttactctgaccaggagaagaaggtcggtctgaactacacggaagtattcgagaagcccttccagcagtcgacgcttcgtatgaagcacggtacctacgacaagctggacgaggatggtatcgtggcccccggtgtgcgagtgtcaggtgaagatatcatcatcggcaagactgcgccgattgatcaagaaaaccaggatctgggtaccaggaccactgtgcaccagcgtcgtgatatctccacgccgttgcgaagcaccgagaacggtatcgttgattcggtcattgtgactgtcaatgccgacaacgtcaagtacgtcaaggtccgtgtgaggacgaccaagattcctcagattggcgacaagtttgcctctcgtcacggacagaagggtaccattggtgttacctaccgacaggaggatatgcccttcaccagggagggtgtgacgccagacattatcattaacccccacgccattccgtcgcgaatgacaattgcacatttgattgaatgcctcctcagtaaggtgtcaacactcgaaggcatggagggtgatgcaacacctttcactgatgtcactgtcgattccgtttcagagctgctccg
NRRL_22470_F_boninense_Japan_T            CACCCCTATTGGACGAGATGGAAAGCTCGCCAAGCCCCGTCAGCTACACAACACCCATTGGGGCTTGGTCTGTCCAGCCGAGACGCCTGAGGGTCAGGCTTGTGGCCTGGTCAAGAACTTGTCCCTAATGTGCTACGTCAGTGTCGGCTCTCCCTCCGAACCTCTGATCGAGTTCATGATCAACCGAGGTATGGAAGTCGTGGAAGAGTACGAACCCCTGAGATACCCGCATGCTACCAAGATCTTTGTCAATGGTGTCTGGTGTGGTGTTCACTCAGACCCTAAGCATCTCGTCAGCCAGGTCCTGGACACACGACGAAAGTCGTACTTGCAGTACGAGGTGTCACTTGTTCGTGACATTCGAGATCGAGAGTTCAAGGTCTTCTCCGACGCTGGCCGAGTCATGAGACCGGTCTTTACGGTTCAGCAGGAGGATGACCACGAGTCTGGTATTGCCAAGGGAGCTTTGGTTCTGACCAAGGACCTTGTCAACAAGCTTGCCAAGGAGCAGGCAGAGCCACCAGAGGACCCATCAATGAAGATTGGATGGGAGGGTCTGATCCGAGCCGGAACCATCGAGTACCTCGATGCTGAGGAAGAGGAGACGGCGATGATTTGCATGACTCCTGAGGACCTTGATCTCTACCGCATGCAAAAGGCTGGTTACGTTGTAGATGAAGATAACACGGACGACCCGAACAGGAGGTTGAAGACCAAGACCAACCCCACAACTCACATGTACACTCATTGTGAGATTCACCCCAGTATGATTCTTGGCATCTGCGCCAGTATCATTCCCTTCCCCGATCACAACCAGGTAtacgacgcgatccatggaattcctcaagttccgtgaactgccggccggccagaacgccatcgttgctatcgcttgctactctggttacaaccaggaagattccgtcattatgaaccagagtagtatcgaccgaggcttgttccgcagtttgttcttcagatcttactctgaccaggagaagaaggtcggtctgaactacacggaagtattcgagaagcccttccagcagtcgacgcttcgtatgaagcacggtacctacgacaagctggacgaggatggtatcgtggcccccggtgtgcgagtgtcaggtgaagatatcatcatcggcaagactgcgccgattgatcaagaaaaccaggatctgggtaccaggaccactgtgcaccagcgtcgtgatatctccacgccgttgcgaagcaccgagaacggtatcgttgattcggtcattgtgactgtcaatgccgacaacgtcaagtacgtcaaggtccgtgtgaggacgaccaagattcctcagattggcgacaagtttgcctctcgtcacggacagaagggtaccattggtgttacctaccgacaggaggatatgcccttcaccagggagggtgtgacgccagacattatcattaacccccacgccattccgtcgcgaatgacaattgcacatttgattgaatgcctcctcagtaaggtgtcaacactcgaaggcatggagggtgatgcaacacctttcactgatgtcactgtcgattccgtttcagagctgctccg
NRRL_22661_F_keratoplasticum_Japan_2_T    CACCCCTATTGGACGAGACGGAAAGCTCGCCAAGCCCCGTCAGCTACACAACACCCATTGGGGTCTGGTCTGTCCAGCCGAGACGCCTGAGGGTCAGGCTTGTGGTCTGGTCAAGAACTTGTCCCTGATGTGCTACGTCAGTGTCGGCTCTCCCTCTGAACCTCTGATTGAGTTCATGATCAACCGAGGTATGGAAGTCGTGGAAGAGTACGAGCCCCTGAGATACCCGCATGCTACCAAGATCTTTGTCAATGGTGTCTGGTGCGGTGTTCACTCAGACCCCAAGCATCTCGTCAGCCAGGTTCTGGACACACGACGAAAGTCGTACCTGCAGTATGAGGTGTCGCTTGTTCGTGACATTCGAGATCGAGAGTTCAAGGTCTTCTCCGACGCTGGCCGAGTCATGAGGCCGGTCTTTACGGTTCAGCAGGAGGATGACCACGAGTCTGGTATTGCCAAGGGAGCCTTGGTTCTGACCAAGGACCTTGTCAACAAGCTTGCTAAGGAGCAGGCGGAGCCACCAGAGGACCCATCAATGAAGATTGGATGGGAGGGTCTGATCCGAGCCGGAACCATCGAGTACCTCGATGCTGAGGAAGAGGAGACGGCTATGATTTGCATGACTCCTGAGGATCTTGATCTCTATCGCATGCAAAAGGCTGGTTACGTCGTAGATGACGATAACACGGACGACCCCAACAGGAGATTGAAGACCAAGACGAACCCCACAACTCACATGTACACTCATTGTGAGATTCACCCCAGTATGATTCTTGGCATTTGTGCCAGTATCATTCCCTTCCCCGATCACAACCAGGTAgacaacacgatccatggagttcctcaagttccgtgaactgccagccggtcagaacgccattgtcgctatcgcttgctactctggttacaaccaggaagattccgtcattatgaaccagagtagtatcgatcgaggcttgttccgcagtctgttcttcagatcctactctgaccaggagaagaaggtcggtctgaactacacggaagtattcgagaagcccttccagcagtcgacgcttcgtatgaagcacggtacctacgacaagctggacgaggatggtatcgtggctcccggtgtgcgcgtgtcaggtgaagatatcatcatcggcaagactgcgccgattgatcaagagaaccaggatctgggtaccaggacaacggtgcaccagcgccgtgatatctccacgccgctgcgaagtaccgagaacggtatcgtcgattcggtcattgtgactgtcaatgccgacaacgtcaagtacgtcaaggtccgtgtgaggacgaccaagattcctcagattggtgacaagtttgcctctcgtcacggacagaagggtaccattggtgtcacctaccgacaggaggatatgccctttaccagggagggtgtgacaccagacattatcattaacccccacgccattccgtcgcgaatgacaattgcacatttgattgaatgcctcctcagtaaggtgtcaacactcgaaggcatggagggtgatgcaacacctttcaccgatgtcactgtcgactccgtttcggagctgcttcg
NRRL_28030_F_lichenicola_Thailand_16      TACCCCTATTGGACGAGATGGAAAGCTCGCCAAGCCCCGTCAGCTACACAACACCCATTGGGGTCTGGTCTGTCCAGCCGAGACGCCCGAGGGTCAGGCTTGTGGTCTGGTCAAGAACTTGTCCCTGATGTGCTACGTCAGTGTCGGTTCTCCTTCCGAACCTCTGATCGAGTTCATGATCAATCGAGGCATGGAAGTCGTGGAAGAGTACGAACCCCTGAGATACCCGCATGCTACCAAGATCTTTGTCAATGGTGTCTGGTGTGGTGTTCACTCAGACCCCAAGCATCTCGTCAGCCAGGTCCTGGACACGCGACGAAAGTCGTACTTGCAGTACGAGGTGTCACTTGTTCGTGACATTCGAGATCGAGAGTTCAAGGTCTTCTCCGACGCTGGCCGAGTCATGAGACCGGTCTTTACGGTTCAGCAGGAGGATGACCACGAGTCTGGTATTGCCAAAGGAGCTTTAGTTCTGACCAAGGACCTTGTCAACAAGCTTGCCAAGGAGCAGGCTGAGCCACCAGAGGACCCATCAATGAAGATTGGATGGGAGGGTCTGATCCGAGCCGGAACTATCGAGTACCTCGATGCTGAGGAAGAGGAGACGGCTATGATTTGCATGACTCCTGAAGATCTTGACCTCTATCGCATGCAGAAGGCCGGTTACGTCGTAGATGACGATAACACGGACGACCCGAACAGGAGATTGAAGACAAAGACCAACCCCACGACTCACATGTACACTCATTGTGAGATTCACCCCAGTATGATTCTTGGCATCTGCGCCAGTATCATTCCCTTCCCCGATCACAACCAGGTAtacgacgcgatccatggagttcctcaagttccgtgaactgccggccggtcagaacgccattgtcgccatcgcttgctactctggttacaaccaggaagattccgtcattatgaaccagagtagtatcgatcgaggcttgttccgcagtctgttcttcagatcttactctgaccaggagaagaaggtcggcctgaactacacggaagtgtttgagaagcccttccagcagtcgacgcttcgtatgaagcacggtacctacgataagctggatgaggatggtatcgtagcccccggtgtgcgagtgtcaggtgaagatatcatcattggcaagactgcgccgattgatcaagagaaccaggatctcggtaccaggaccacagtgcaccagcgtcgtgatatctccacgccgctgcgaagcacagagaacggtatcgttgactcggtcattgtgactgtcaatgccgacaacgtcaagtacgtcaaggtccgtgtgaggacgactaagattcctcaaattggcgacaagtttgcctctcgccacggacagaagggtaccattggtgtcacctaccgacaggaggatatgcccttcagcagggagggtgtgacaccagacattatcattaacccccacgccattccgtcgcgaatgacaattgcccatttgattgaatgcctcctcagtaaggtgtcaacgctcgaaggcatggagggtgatgcaacaccttttaccgatgtcactgtcgactctgtttcagagctgctccg
NRRL_32323_F_waltergamsii_TX_USA_7_T      CACCCCCATTGGACGAGATGGAAAGCTCGCCAAGCCCCGTCAGCTACACAACACCCATTGGGGTCTGGTCTGTCCAGCCGAGACACCCGAGGGTCAGGCTTGTGGTCTGGTCAAGAACTTGTCTCTGATGTGCTACGTCAGTGTCGGCTCTCCCTCTGAACCTCTGATCGAGTTCATGATCAACCGAGGCATGGAAGTTGTGGAAGAGTACGAGCCCCTGAGATACCCGCATGCTACCAAGATCTTTGTCAATGGTGTCTGGTGTGGTGTCCACTCGGACCCCAAGCATCTCGTCAGCCAGGTTCTGGACACACGACGAAAGTCGTACCTGCAGTATGAGGTGTCGCTTGTTCGTGACATTCGAGATCGAGAGTTCAAGGTCTTCTCCGACGCTGGCCGAGTCATGAGGCCGGTCTTTACGGTTCAGCAGGAGGATGATCACGAGTCTGGTATCGCCAAGGGAGCTTTGGTTCTGACCAAGGACCTTGTCAACAAGCTTGCTAAGGAGCAGGCGGAGCCACCAGAGGACCCATCACAGAAGATTGGATGGGAGGGTCTGATCCGAGCCGGAACTATCGAGTACCTCGACGCTGAGGAAGAGGAGACGGCTATGATTTGCATGACTCCTGAGGATCTTGATCTCTATCGCATGCAAAAGGCTGGTTACGTCGTAGATGACGATAACACAGACGACCCCAACAGGAGATTGAAGACCAAGACGAACCCCACAACTCACATGTACACTCATTGTGAGATTCACCCCAGTATGATTCTTGGCATTTGTGCCAGTATCATTCCCTTCCCCGATCACAATCAGGTAgacaacacgatccatggagttcctcaagttccgtgaactgccagccggtcagaatgccatcgtcgctatcgcctgctactctggttacaaccaggaagattccgtcattatgaaccagagtagtatcgatcgaggcctgttccgcagtctattcttcagatcctactctgaccaggagaagaaggtcggcttgaactacacggaagtgttcgagaagcccttccagcaatcgacacttcgaatgaagcacggtacctacgacaagctggacgaggatggtatcgtggcccccggtgtgcgagtgtcaggtgaagatatcatcatcggcaagactgcgccgattgatcaagagaaccaagatctgggtaccaggacaacggtgcaccagcgtcgtgatatctccacgccgctgcgaagcaccgagaacggtatcgtcgattcggtcattgtgactgtcaacgctgacaacgtcaaatatgtcaaggtccgtgtgaggacgaccaagattcctcagattggtgacaagtttgcctctcgtcacggacagaagggtacaattggtgttacctaccgacaggaggatatgccctttagcagagagggtgtgacaccagacattatcattaacccccacgccattccgtcgcgaatgacaattgcccatttgattgaatgcctcctcagtaaggtgtcaacgctcgaaggcatggagggtgatgccacgcctttcaccgacgtcactgtcgactccgtttcggagctgctgcg
NRRL_32858_F_suttonianum_USA_20_T         CACCCCTATTGGACGAGATGGAAAGCTCGCCAAGCCCCGTCAGCTACACAACACCCATTGGGGTCTGGTCTGTCCAGCCGAGACGCCTGAGGGTCAGGCTTGTGGTCTGGTCAAGAACTTGTCCCTGATGTGCTACGTCAGTGTCGGCTCTCCCTCCGAACCTCTGATTGAGTTCATGATCAACCGAGGTATGGAAGTCGTGGAAGAGTACGAGCCCCTGAGATACCCGCATGCTACCAAGATCTTTGTCAATGGTGTCTGGTGCGGTGTTCACTCAGACCCCAAGCATCTCGTCAGCCAGGTTCTGGACACACGACGAAAGTCGTACCTGCAGTATGAGGTGTCGCTTGTTCGTGACATTCGAGATCGAGAGTTCAAGGTCTTCTCCGACGCTGGCCGAGTCATGAGGCCGGTCTTTACGGTTCAGCAGGAGGATGACCACGAGTCTGGTATTGCCAAGGGAGCTTTGGTTCTGACCAAGGACCTTGTCAACAAGCTTGCTAAGGAGCAGGCGGAGCCACCAGAGGACCCATCAATGAAGATTGGATGGGAGGGTCTGATCCGAGCCGGAACCATCGAGTACCTCGATGCTGAGGAAGAGGAGACGGCTATGATTTGCATGACTCCTGAGGATCTTGATCTGTATCGCATGCAAAAGGCTGGTTACGTCGTAGATGACGATAACACAGACGACCCCAACAGGAGATTGAAGACCAAGACGAACCCCACAACTCACATGTACACTCATTGCGAGATTCACCCCAGTATGATTCTTGGCATTTGTGCCAGTATCATTCCTTTCCCCGATCACAACCAGGTAtacgacgcgatccatggagttcctcaagttccgtgaactgccagccggtcagaacgccatcgtcgctatcgcttgctactctggttacaaccaagaagattccgtcattatgaaccagagtagtatcgatcgaggcctgttccgcagtctgttcttcagatcctactctgaccaggagaagaaggtcggtctgaactacacggaagtattcgagaagcccttccagcagtcgacgcttcgtatgaagcacggtacctacgacaagctggacgaggatggtatcgtggctcccggtgtgcgagtgtcaggtgaagatatcatcatcggcaagactgcgccgattgatcaagagaaccaggatctgggtaccaggacaacggtgcaccagcgtcgtgatatctccacgccgctgcgaagtaccgagaacggtatcgtcgattcggtcattgtgactgtcaatgccgacaacgtcaagtacgtcaaggtccgtgtgaggacgaccaagattcctcagattggtgacaagttcgcctctcgtcacggacagaagggtaccattggtgttacctaccgacaggaggacatgcctttcaccagggagggtgtgacaccagacattatcattaacccccacgccattccgtcgcgaatgacaattgcacatttgattgaatgcctcctcagtaaggtgtcaacgctcgaaggcatggagggcgatgccacacctttcaccgatgtcactgtcgactccgtttcggagctgctccg
NRRL_37625_F_cyanescens_Netherlands_27_T  TACCCCTATTGGACGAGATGGAAAGCTCGCCAAGCCCCGTCAGCTACACAACACCCATTGGGGACTGGTCTGTCCAGCCGAGACACCCGAGGGTCAGGCTTGTGGTCTGGTCAAGAACTTGTCTCTGATGTGCTACGTCAGTGTCGGCTCTCCCTCCGAACCTCTGATTGAGTTCATGATCAACCGAGGTATGGAAGTCGTGGAAGAGTACGAGCCCCTGAGATACCCGCATGCTACCAAGATCTTTGTCAACGGTGTTTGGTGTGGTGTCCACTCGGACCCCAAGCATCTCGTCAGCCAGGTCCTGGACACACGACGAAAGTCGTACCTGCAGTATGAGGTGTCGCTTGTTCGTGACATTCGAGATCGAGAGTTCAAGGTCTTCTCCGACGCTGGCCGAGTCATGAGGCCGGTCTTTACGGTTCAGCAGGAGGACGACCACGAGTCTGGTATTGCCAAGGGAGCTTTGGTCCTGACCAAGGACATTGTCAACAAGCTTGCGAAGGAGCAGGCGGAGCCACCAGAGGACCCATCACAGAAGATTGGATGGGAGGGTCTGATCCGAGCCGGAACTATCGAGTACCTCGATGCTGAGGAAGAGGAGACGGCTATGATTTGCATGACCCCTGAGGATCTTGACCTCTATCGCATGCAAAAGGCCGGTTACGTCGTAGATGACGATAACACGGACGACCCCAACAGGAGATTGAAGACCAAGACGAACCCCACGACTCACATGTACACTCATTGTGAGATTCACCCCAGTATGATTCTTGGCATTTGTGCCAGTATCATTCCCTTCCCCGATCACAACCAGGTAgacaacacgatccatggagttcctcaagttccgtgaactgcctgccggtcagaacgccattgtcgctatcgcttgttactctggttacaaccaggaagattccgtcattatgaaccagagtagtatcgatcgaggcctgttccgcagtctgttcttcagatcctactctgaccaggagaagaaggtcggtctcaactacacggaagtgtttgagaagcccttccagcagtcgacgcttcgtatgaagcacggtacttacgacaagctggacgaggatggtattgtggcccccggtgtgcgagtgtctggtgaagatatcatcatcggcaagactgcgccgatagatcaagagaaccaggatctgggtaccagaacaacggtgcaccagcgtcgtgatatctccacgccgctgcgaagtaccgagaacggtatcgttgattcggtcattgtgactgtcaacgccgacaacgtcaagtacgtcaaggtccgtgtgaggacgaccaagattcctcagattggtgacaagtttgcctctcgtcacggacagaagggtaccattggtgttacctaccgacaggaggatatgcccttcagcagggagggtgtgacaccagacattatcattaacccccacgccattccatcgcgaatgacaattgcccatttgattgaatgcctcctcagtaaggtgtcaacgctcgaaggcatggagggtgatgcaacgcctttcaccgatgtcacagtcgactccgtttcggagctgctccg
NRRL_22346_F_ambrosium_AF1_India_ET       CACCCCTATTGGACGAGATGGAAAACTCGCCAAGCCCCGTCAGCTACACAACACCCATTGGGGTCTGGTCTGTCCAGCTGAGACGCCCGAGGGTCAAGCTTGTGGTCTGGTCAAGAACTTGTCTCTGATGTGTTACGTCAGTGTCGGCTCTCCCTCCGAACCTCTGATTGAGTTCATGATCAACCGAGGTATGGAAGTCGTCGAAGAGTACGAACCCCTGAGATACCCCCATGCCACCAAGATTTTCGTCAACGGTGTCTGGTGCGGTGTTCACTCAGACCCCAAGCATCTCGTCAGTCAGGTCCTGGACACACGACGAAAGTCGTACTTGCAGTACGAGGTGTCACTTGTTCGTGACATTCGAGACCGAGAGTTCAAGGTCTTCTCCGACGCTGGCCGAGTCATGAGGCCGGTCTTTACGGTTCAGCAGGAGGACGACCATGAGTCTGGTATTGCCAAGGGAGCTCTGGTTCTGACCAAGGACCTTGTCAACAAGCTTGCCAAGGAGCAGGCGGAGCCACCAGAGGACCCATCACAGAAGATTGGATGGGAGGGTCTGATCCGAGCCGGAACTATCGAGTACCTCGATGCCGAGGAAGAGGAGACGGCTATGATTTGCATGACTCCTGAGGATCTTGACCTCTACCGAATGCAAAAGGCCGGTTATGTCGTAGATGAGGATAACACAGACGACCCCAACAGGAGATTGAAGACCAAGACGAACCCCACAACTCACATGTACACTCATTGTGAGATTCACCCCAGTATGATTCTTGGCATTTGCGCCAGTATCATTCCCTTCCCTGATCACAACCAGGTAtacgacacgatccatggagttcctcaagttccgtgaactgccggccggtcagaacgccatcgtcgctattgcttgctactctggttacaaccaggaagattccgtcattatgaaccagagtagtatcgatcgaggcttgttccgcagtctgttcttcagatcttactccgatcaggagaagaaggtcggtctgaactacacggaagtgtttgagaagcccttccagcagtcgacacttcgcatgaagcacggtacctacgacaagttggacgaggatggtatcgtggctccaggtgtgcgagtgtcaggtgaagatatcatcatcggcaaaactgcgccgattgatcaagagaaccaggatctcggtaccaggacaacagtgcaccagcgtcgtgatatctccacgccgctgcgaagcactgagaacggtatcgttgactcggtcattgtgactgtcaatgccgacaacgtcaagtacgtcaaggtccgtgtgaggacgaccaagattccccagattggtgacaagttcgcctctcgtcacggacagaagggtaccattggtgttacctacagacaggaggatatgcctttctccagggagggtgtgacaccagacattatcattaacccccacgccattccgtcgcgaatgacaattgcccatttgattgaatgcctcctcagtaaggtgtcaacgctggaaggcatggagggtgatgcaacacctttcaccgatgtcactgttgactccgtttcggagctgctccg
NRRL_54722_F_euwallaceae_AF2_Israel_T     TACCCCTATTGGACGAGATGGAAAGCTCGCCAAGCCCCGTCAGCTACACAACACCCATTGGGGTCTCGTCTGTCCAGCCGAGACGCCCGAGGGTCAGGCTTGTGGTCTGGTCAAGAACTTGTCTCTGATGTGTTACGTCAGTGTCGGCTCTCCCTCCGAACCTCTGATTGAGTTCATGATCAACCGAGGTATGGAAGTCGTCGAAGAGTACGAACCCCTGAGATACCCCCATGCCACCAAGATTTTCGTCAACGGTGTCTGGTGCGGTGTTCACTCAGACCCCAAGCATCTCGTCAGTCAGGTCCTGGACACACGACGAAAGTCGTACTTGCAGTACGAGGTGTCACTTGTTCGTGACATTCGAGACCGAGAGTTCAAGGTTTTCTCCGACGCTGGCCGAGTCATGAGGCCGGTCTTTACGGTTCAGCAGGAGGACGACCATGAGTCTGGTATTGCCAAGGGAGCTCTGGTTCTGACCAAGGACCTTGTCAACAAGCTTGCCAAGGAGCAGGCGGAGCCACCAGAGGACCCATCACAGAAGATTGGATGGGAGGGTCTGATCCGAGCCGGAACTATCGAGTACCTCGATGCTGAGGAAGAGGAGACGGCTATGATTTGCATGACTCCTGAGGATCTTGACCTCTACCGAATGCAAAAGGCCGGTTACGTCGTAGATGAGGATAACACAGACGACCCCAACAGGAGATTGAAGACTAAGACGAACCCCACAACTCACATGTACACTCATTGTGAGATTCACCCCAGTATGATTCTTGGCATTTGCGCCAGTATCATTCCCTTCCCTGATCATAACCAGGTAtacgacacgatccatggagttcctcaagttccgtgaactgccggccggtcagaacgccatcgtcgctatcgcttgctactctggttacaaccaggaagattccgtcattatgaaccagagtagtatcgatcgaggcttgttccgcagtctgttcttcagatcttactccgatcaggagaagaaggtcggtctgaactacacggaagtgtttgagaagcccttccagcagtcgacacttcgcatgaagcacggtacctacgacaagttggacgaggatggtatcgtggctccaggtgtgcgagtgtcaggtgaagatatcatcatcggcaaaactgcgccgattgatcaggagaaccaggatctcggtaccaggacaacagtgcaccagcgtcgtgatatctccacgccgctgcgaagcactgagaacggtatcgttgactcggtcattgtgactgtcaatgccgacaacgtcaagtatgtcaaggtccgtgtgagaacgaccaagattccccagattggtgacaagttcgcctctcgtcacggacagaagggtaccattggtgtcacctacagacaggaggatatgccattctccagggagggtgtgacaccagacattattattaacccccacgccattccgtcgcgaatgacaattgcccatttgattgaatgcctcctcagtaaggtgtcaacgctggaaggcatggagggtgatgcaacacctttcaccgatgtcactgtcgactccgtttcggagctgctccg
NRRL_62628_F_floridanum_AF3_FL_USA_T      CACCCCTATTGGACGAGATGGAAAACTCGCCAAGCCCCGTCAGCTACACAACACCCATTGGGGTCTGGTCTGTCCAGCTGAGACGCCCGAGGGTCAAGCTTGTGGTCTGGTCAAGAACTTGTCTCTGATGTGTTACGTCAGTGTCGGCTCTCCCTCCGAACCTCTGATTGAGTTCATGATCAACCGAGGTATGGAAGTCGTCGAAGAGTACGAACCCCTGAGATACCCCCATGCCACCAAGATTTTCGTCAACGGTGTCTGGTGCGGTGTTCACTCAGACCCCAAGCATCTCGTCAGTCAGGTCCTGGACACACGACGAAAGTCGTACTTGCAGTACGAGGTGTCACTTGTTCGTGACATTCGAGACCGAGAGTTCAAGGTCTTCTCCGACGCTGGCCGAGTCATGAGGCCGGTCTTTACGGTTCAGCAGGAGGACGACCATGAGTCTGGTATTGCCAAGGGAGCTCTGGTTCTGACCAAGGACCTTGTCAACAAGCTTGCCAAGGAGCAGGCGGAGCCACCAGAGGACCCATCACAGAAGATTGGATGGGAGGGTCTGATCCGAGCCGGAACTATCGAGTACCTCGATGCTGAGGAAGAGGAGACGGCTATGATTTGCATGACTCCTGAGGATCTTGACCTCTACCGAATGCAAAAGGCCGGTTACGTCGTAGATGAGGATAACACAGACGACCCCAACAGGAGATTGAAGACTAAGACGAACCCCACAACTCACATGTACACTCATTGTGAGATTCACCCCAGTATGATTCTTGGCATTTGCGCCAGTATCATTCCCTTCCCTGATCATAACCAGGTAtacgacacgatccatggagttcctcaagttccgtgaactgccggccggtcagaacgccatcgtcgctatcgcttgctactctggttacaaccaggaagattccgtcattatgaaccagagtagtatcgatcgaggcttgttccgcagtctgttcttcagatcttactccgatcaggagaagaaggtcggtctgaactacacggaagtgtttgagaagcccttccagcagtcgacacttcgcatgaagcacggtacctacgacaagttggacgaggatggtatcgtggctccaggtgtgcgagtgtcaggtgaagatatcatcatcggcaaaactgcgccgattgatcaagagaaccaggatctcggtaccaggacaacagtgcaccagcgtcgtgatatctccacgccgctgcgaagcactgagaacggtatcgttgactcggtcattgtgactgtcaatgccgacaacgtcaagtatgtcaaggtccgtgtgagaacgaccaagattccccagattggtgacaagttcgcctctcgtcacggacagaagggtaccattggtgttacctacagacaggaggatatgccattctccagggagggtgtgacaccagacattattattaacccccacgccattccgtcgcgaatgacaattgcccatttgattgaatgcctcctcagtaaggtgtcaacgctggaaggcatggagggtgatgcaacacctttcaccgatgtcactgtcgactccgtttcggagctgctccg
NRRL_62579_F_oligoseptatum_AF4_PA_USA_T   CACCCCTATTGGACGAGATGGAAAACTCGCCAAGCCCCGTCAGCTACACAACACCCATTGGGGTCTGGTCTGTCCAGCTGAGACGCCCGAGGGTCAAGCTTGTGGTCTGGTCAAGAACTTGTCTCTGATGTGTTACGTCAGTGTCGGCTCTCCCTCCGAACCTCTGATTGAGTTCATGATCAACCGAGGTATGGAAGTCGTCGAAGAGTACGAACCCCTGAGATACCCCCATGCCACCAAGATTTTCGTCAACGGTGTCTGGTGCGGTGTTCACTCAGACCCCAAGCATCTCGTCAGTCAGGTCCTGGACACACGACGAAAGTCGTACTTGCAGTACGAGGTGTCACTTGTTCGTGACATTCGAGACCGAGAGTTCAAGGTCTTCTCCGACGCTGGCCGAGTCATGAGGCCGGTCTTTACGGTTCAGCAGGAGGACGACCATGAGTCTGGTATTGCCAAGGGAGCTCTGGTTCTGACCAAGGACCTTGTCAACAAGCTTGCCAAGGAGCAGGCGGAGCCACCAGAGGACCCATCACAGAAGATTGGATGGGAGGGTCTGATCCGAGCCGGAACTATCGAGTACCTCGATGCTGAGGAAGAGGAGACGGCTATGATTTGCATGACTCCTGAGGATCTTGACCTCTACCGAATGCAAAAGGCCGGTTACGTCGTAGATGAGGATAACACAGACGACCCCAACAGGAGATTGAAGACTAAGACGAACCCCACAACTCACATGTACACTCATTGTGAGATTCACCCCAGTATGATTCTTGGCATTTGCGCCAGTATCATTCCCTTCCCTGATCACAACCAGGTAtacgacacgatccatggagttcctcaagttccgtgaactgccggccggtcagaacgccatcgtcgctatcgcttgctactctggttacaaccaggaagattccgtcattatgaaccagagtagtatcgatcgaggcttgttccgcagtctgttcttcagatcttactccgatcaggagaagaaggtcggtctgaactacacggaagtgtttgagaagcccttccagcagtctacacttcgcatgaagcacggtacctacgacaagttggacgaggatggtatcgtggctccaggtgtgcgagtgtcaggtgaagatatcatcattggcaaaactgcgccgattgatcaagagaaccaggatctcggtaccaggacaacagtgcaccagcgtcgtgatatctccacgccgctgcgaagcactgagaacggtatcgttgactcggtcattgtgactgtcaatgccgacaacgtcaagtatgtcaaggtccgtgtgagaacgaccaagattccccagattggtgacaagttcgcctctcgtcacggacagaagggtaccattggtgttacctacagacaggaggatatgccattctccagggagggtgtgacaccagacattattattaacccccacgccattccgtcgcgaatgacaattgcccatttgattgaatgcctcctcagtaaggtgtcaacgctggaaggcatggagggtgatgcaacacctttcaccgatgtcactgtcgactccgtttcggagctgctccg
NRRL_22231_F_tuaranense_AF5_Malaysia_T    TACCCCTATTGGACGAGATGGAAAGCTCGCCAAGCCCCGTCAGCTACACAACACCCATTGGGGTCTCGTCTGTCCAGCCGAGACGCCCGAGGGTCAGGCTTGTGGTCTGGTCAAGAACTTGTCTCTGATGTGTTACGTCAGTGTCGGCTCTCCCTCCGAACCTCTGATTGAGTTCATGATCAACCGAGGTATGGAAGTCGTGGAAGAGTACGAACCCCTGAGATACCCCCATGCCACCAAGATTTTTGTCAATGGTGTCTGGTGCGGTGTTCACTCAGACCCCAAGCATCTCGTTAGTCAGGTCCTAGACACACGACGAAAGTCATACCTGCAGTACGAGGTGTCACTTGTTCGTGACATTCGAGATCGAGAGTTCAAGGTCTTCTCCGACGCTGGCCGAGTCATGAGGCCGGTCTTTACGGTTCAGCAGGAGGACGACCACGAGTCTGGTATTGCCAAGGGAGCTCTGGTTCTGACCAAGGACCTTGTCAACAAGCTTGCCAAGGAGCAGGCGGAGCCACCAGAGGACCCATCACAGAAGATTGGATGGGAGGGTCTGATCCGAGCCGGAACTATCGAGTACCTCGATGCTGAGGAAGAGGAGACGGCTATGATTTGCATGACTCCTGAGGATCTTGACCTCTACCGAATGCAAAAGGCCGGTTACGTCGTAGATGAGGATAACACAGACGACCCCAACAGGAGATTGAAGACCAAGACGAACCCCACAACTCACATGTATACTCATTGTGAGATTCACCCCAGTATGATTCTTGGCATTTGTGCCAGTATCATTCCCTTCCCTGATCACAATCAGGTAtacgacacgatccatggagttcctcaagttccgtgaactgccggccggtcagaacgccatcgtcgctatcgcttgctactctggttacaaccaggaagattccgtcattatgaaccagagtagtatcgatcgaggcttgttccgcagtctgttcttcagatcttactccgatcaggagaagaaggtcggtctgaactacacggaagtgtttgagaagcccttccagcagtcgacacttcgtatgaagcacggtacctacgacaagttggacgaggatggtatcgtggctccaggtgtgcgagtgtcaggtgaagatatcatcatcggcaaaactgcgccgattgatcaagagaaccaggatctcggtaccaggacaacagtgcaccagcgtcgtgatatctccacgccgctgcgaagcactgagaacggtatcgttgactcggtcattgtgactgtcaatgccgacaacgtcaagtatgtcaaggtccgtgtgagaacgaccaagattccccagattggtgacaagttcgcctctcgtcacggacagaagggtaccattggtgttacctacagacaggaggatatgccattctccagggagggtgtgacaccagacattattattaacccccacgccattccgtcgcgaatgacaattgcccatttgattgaatgcctcctcagtaaggtgtcaacgctggaaggcatggagggtgatgcaacacctttcaccgatgtcactgttgactccgtttcggagctgctccg
NRRL_62611_F_obliquiseptatum_AF7_Aust_T   CACCCCTATTGGACGAGATGGAAAACTCGCCAAGCCCCGTCAGCTACACAACACCCATTGGGGTCTGGTCTGTCCAGCTGAGACGCCCGAGGGTCAAGCTTGTGGTCTGGTCAAGAACTTGTCTCTGATGTGTTACGTCAGTGTCGGCTCTCCCTCCGAACCTCTGATTGAGTTCATGATCAACCGAGGTATGGAAGTCGTGGAAGAGTACGAACCCCTGAGATATCCCCACGCTACCAAGATCTTTGTCAACGGTGTCTGGTGCGGTGTTCACTCAGATCCCAAGCATCTCGTCAGTCAGGTCCTGGACACACGACGAAAGTCGTACCTGCAGTACGAGGTGTCACTTGTTCGTGACATTCGAGACCGAGAGTTCAAGGTCTTCTCCGACGCTGGCCGAGTCATGAGACCGGTCTTTACGGTTCAGCAGGAGGATGACCACGAGTCTGGTATTGCCAAGGGAGCTCTGGTTCTGACCAAGGACCTTGTCAACAAGCTTGCCAAGGAACAGGCGGAGCCACCAGAGGACCCATCTCAGAAGATTGGATGGGAGGGCCTGATCCGAGCCGGAACTATCGAGTACCTCGATGCTGAGGAAGAGGAGACGGCTATGATTTGCATGACTCCTGAGGATCTTGACCTCTACCGAATGCAAAAGGCCGGTTACGTCGTAGATGAGGATAACACAGACGACCCCAACAGGAGATTGAAGACCAAGACGAACCCCACAACTCACATGTACACTCACTGTGAGATTCACCCCAGTATGATTCTTGGCATTTGCGCCAGTATCATTCCTTTCCCCGATCACAACCAGGTAtacgacacgatccatggagttcctcaagttccgtgaactgccggccggtcagaacgccatcgtcgccatcgcttgttactctggttacaaccaggaagattccgtcattatgaaccagagtagtatcgatcgtggcttgttccgaagtctgttcttcagatcttactccgatcaggagaagaaggtcggtctgaactacacggaagtgtttgagaagcccttccagcagtcgacacttcgcatgaagcacggtacctacgacaagttggacgaggatggtatcgtggctccaggcgtgcgagtgtcaggtgaagatatcatcatcggcaaaactgcgccgattgatcaagagaaccaggatctcggtaccaggacaacagtgcaccagcgtcgtgatatctccacgccgctgcgaagcactgagaacggtatcgttgactcggtcattgtgactgtcaatgccgacaacgtcaagtatgtcaaggtccgtgtgagaacgaccaagattccccagattggtgacaagttcgcctctcgtcacggacagaagggtaccattggtgttacctacagacaggaggatatgccattctccagggagggtgtgacaccagacattattattaacccccacgccattccgtcgcgaatgacaattgcccatttgattgaatgcctcctcagtaaggtgtcaacgctggaaggcatggagggtgatgcaacacctttcaccgatgtcactgtcgactccgtttcggagctgctccg
NRRL_62945_F_kuroshium_AF12_CA_USA        CACCCCTATTGGACGAGATGGAAAACTCGCCAAGCCCCGTCAGCTACACAACACCCATTGGGGTCTGGTCTGTCCAGCCGAGACGCCCGAGGGTCAGGCTTGTGGTCTGGTCAAGAACTTGTCTCTGATGTGCTACGTCAGTGTCGGCTCTCCCTCTGAACCTCTGATTGAGTTCATGATCAACCGAGGTATGGAAGTCGTGGAAGAGTACGAACCCCTGAGATACCCCCATGCCACCAAGATTTTCGTCAACGGTGTCTGGTGCGGTGTTCACTCAGACCCCAAGCACCTCGTCAGTCAGGTCCTGGACACACGACGAAAGTCGTACCTGCAGTACGAGGTGTCACTTGTTCGTGACATTCGAGATCGAGAGTTCAAGGTCTTCTCCGACGCTGGCCGAGTCATGAGGCCGGTCTTTACGGTTCAGCAGGAGGATGACCATGAGTCTGGTATTGCCAAGGGAGCTCTGGTTCTGACCAAGGACCTTGTCAACAAGCTTGCCAAGGAACAGGCGGAGCCACCAGAGGACCCATCTCAGAAGATTGGCTGGGAGGGTCTGATCCGAGCCGGAACTATCGAGTACCTCGATGCTGAGGAAGAGGAGACGGCTATGATTTGCATGACTCCTGAGGATCTTGATCTCTACCGAATGCAAAAGGCCGGTTACGTCGTAGATGAGGATAACACAGACGACCCCAACAGGAGATTGAAGACCAAGACGAACCCCACAACTCACATGTACACTCATTGTGAGATTCACCCCAGTATGATTCTTGGCATTTGCGCCAGTATCATCCCCTTCCCCGATCACAACCAGGTAtacgacacgatccatggagttcctcaagttccgtgaactgccggccggtcagaacgccatcgtcgctatcgcttgttactctggttacaaccaggaagattccgtcattatgaaccagagtagtatcgatcgaggcttgttccgcagtctgttcttcagatcttactccgatcaggaaaagaaggtcggtctgaactacacggaagtgtttgagaagcccttccagcagtcgacacttcgcatgaagcacggtacctacgacaagttggacgaggatggtatcgtggctccaggtgtgcgagtgtcaggtgaagatatcatcatcggcaaaactgcgccgattgatcaagagaaccaggatctcggtaccaggacaacagtgcaccagcgtcgtgatatctccacgccgctgcgaagcactgagaacggtatcgttgactcggtcattgtgactgtcaatgccgacaacgtcaagtatgtcaaggtccgtgtgagaacgaccaagattccccagattggtgacaagttcgcctctcgtcacggacagaagggtaccattggtgttacctacagacaggaggatatgccattctccagggagggtgtgacaccagacattattattaacccccacgccattccgtcgcgaatgacaattgcccatttgattgaatgcctcctcagtaaggtgtcaacgctggaaggcatggagggtgatgcaacacctttcaccgatgtcactgtcgactccgtttcggagctgctccg
CBS_142424_F_macrosporum_Italy_T          TACCCCTATTGGACGAGATGGAAAGCTCGCCAAGCCCCGTCAGCTACACAACACCCATTGGGGTCTGGTCTGTCCAGCCGAGACACCCGAGGGTCAGGCATGTGGTCTGGTCAAGAACTTGTCTCTGATGTGCTACGTCAGTGTCGGCTCTCCCTCCGAACCTCTGATTGAGTTCATGATCAACCGAGGTATGGAAGTCGTGGAAGAGTACGAGCCCCTGAGATACCCGCATGCTACCAAGATCTTTGTCAACGGTGTTTGGTGTGGTGTCCACTCGGACCCCAAGCATCTCGTCAGCCAGGTTCTGGACACACGACGAAAGTCGTACCTGCAGTATGAGGTATCGCTTGTTCGTGATATTCGAGATCGAGAGTTCAAGGTCTTCTCCGACGCTGGCCGAGTCATGAGGCCGGTCTTTACGGTTCAGCAGGAGGACGATCACGAGTCTGGTATTGCCAAGGGAGCTTTGGTCTTGACCAAGGACATTGTCAACAAGCTTGCGAAGGAGCAGGCGGAGCCACCAGAGGACCCATCACAGAAGATTGGATGGGAGGGTCTGATCCGAGCCGGAACTATCGAGTACCTCGATGCTGAGGAAGAGGAGACGGCTATGATTTGCATGACCCCTGAGGATCTTGACCTCTATCGCATGCAAAAGGCCGGTTACGTCGTAGATGACGATAACACGGACGACCCCAACAGGAGATTGAAGACCAAGACGAACCCCACAACTCACATGTACACTCATTGTGAGATTCACCCCAGTATGATTCTCGGCATTTGTGCCAGTATCATTCCCTTCCCCGATCACAACCAGGTAgacaacacgatccatggagttcctcaagttccgtgaactgcctgccggtcagaacgccatcgtcgctatcgcttgttactctggttacaaccaggaagattccgtcattatgaaccagagtagtatcgatcgaggcctgttccgcagtctgttcttcagatcctactctgaccaggagaagaaggtcggtctcaactacacggaagtgtttgagaagcccttccagcagtcgacgcttcgtatgaagcacggtacctacgacaagctggatgaggatggtatcgtggctcccggtgtgcgagtgtccggtgaagatatcatcatcggcaagactgcgccgatagatcaagagaaccaggatctgggtaccaggacaacggtgcaccagcgtcgtgatatctccacgccgctgcgaagtaccgagaacggtatcgtcgattcggtcattgtgactgtcaatgccgacaacgtcaagtatgtcaaggtccgtgtgaggacgaccaagattccccagattggtgacaagttcgcctctcgtcacggacagaagggtaccattggtgttacctaccgacaggaggatatgcccttcagcagggagggtgtgacaccagacattatcattaacccccacgccattccctcgcgaatgacaattgcccatttgattgaatgcctcctcagtaaggtgtcaacgctcgaaggcatggagggtgatgccacccctttcaccgatgtcactgtcgactccgtttcggaactgctccg
CPC_27186_F_croci_Italy_T                 CACACCTATCGGACGAGATGGAAAGCTCGCCAAGCCCCGCCAGCTACACAATACCCATTGGGGTCTGGTCTGTCCGGCCGAGACGCCTGAGGGTCAGGCTTGTGGTCTGGTCAAGAACTTGTCCCTGATGTGCTACGTCAGTGTCGGCTCTCCCTCCGAACCTCTGATTGAGTTCATGATCAACCGAGGTATGGAAGTCGTGGAAGAGTACGAGCCCCTGAGATATCCGCATGCTACCAAGATCTTTGTCAATGGTGTCTGGTGTGGTGTTCACTCAGACCCCAAGCATCTCGTCAGCCAGGTTCTGGACACACGACGAAAGTCGTACCTGCAGTATGAGGTGTCGCTTGTTCGTGACATTCGAGATCGAGAGTTCAAGGTCTTCTCCGACGCTGGCCGAGTCATGAGGCCGGTCTTTACGGTTCAGCAGGAGGATGACCACGAGTCTGGTATTGCCAAGGGAGCTTTGGTTCTGACCAAGGACCTTGTCAACAAGCTTGCCAAGGAGCAGGCGGAGCCACCAGAGGACCCATCAATGAAGATTGGATGGGAGGGTCTGATCCGAGCCGGAACCATCGAGTACCTCGATGCCGAGGAAGAGGAGACTGCTATGATTTGCATGACTCCTGAGGATCTTGATCTCTATCGCATGCAAAAGGCTGGTTACGTCGTAGATGACGATAACACGGACGACCCCAACAGGAGATTGAAGACCAAGACGAACCCCACAACTCACATGTACACTCATTGTGAGATTCACCCCAGTATGATTCTTGGCATTTGTGCCAGTATCATTCCCTTCCCTGATCACAACCAGGTAtacgacgcgatccatggagttcctcaagttccgtgaactgccagccggtcagaacgccatcgtcgctatcgcttgttactctggttacaaccaagaagattccgtcattatgaaccagagtagtatcgatcgaggcctgttccgcagtctgttcttcagatcctactctgaccaggagaagaaggtcggtctgaactacacggaagtattcgaaaagcccttccagcagtcgacgcttcgtatgaagcacggtacctacgacaagctggacgaggatggtatcgtggctcccggtgtgcgagtgtcaggtgaagatatcatcatcggcaagactgcgccgattgatcaagagaaccaggatctgggtaccaggacaacggtgcaccagcgtcgtgatatctccacgccgctgcgaagtaccgagaacggtatcgtcgattcggtcattgtgactgtcaatgccgacaacgtcaagtacgtcaaggtccgtgtgaggacgaccaagattcctcagattggtgacaagtttgcctctcgtcacggacagaagggtaccattggtgtcacctaccgacaggaggatatgccctttaccagggagggcgtgacaccagacattatcattaacccccacgccattccctcgcgaatgacaattgcacatttgattgaatgcctcctcagtaaggtgtcaacgctcgaaggcatggagggtgatgcaacacctttcaccgatgtcactgtcgactccgtttcggagctgctccg
CBS_119600_F_haematococcum_Sri_La_ET      CACCCCTATTGGACGAGATGGAAAGCTCGCCAAGCCCCGTCAGCTACACAACACCCATTGGGGCTTGGTCTGTCCAGCCGAGACGCCTGAGGGTCAGGCTTGTGGCCTGGTCAAGAACTTGTCCCTAATGTGTTACGTCAGTGTCGGCTCTCCCTCCGAACCTCTGATCGAGTTCATGATCAACCGAGGTATGGAAGTCGTGGAAGAGTACGAACCCCTGAGATACCCGCATGCTACCAAGATCTTTGTCAATGGTGTCTGGTGTGGTGTTCACTCAGACCCTAAGCATCTCGTCAGCCAGGTCCTGGACACACGACGAAAGTCGTACTTGCAGTACGAGGTGTCACTTGTTCGTGACATTCGAGATCGAGAGTTCAAGGTCTTCTCCGACGCTGGCCGAGTCATGAGACCGGTCTTTACGGTTCAGCAGGAGGATGACCACGAGTCTGGTATTGCCAAGGGAGCTTTGGTTCTGACCAAGGACCTTGTCAACAAGCTTGCCAAGGAGCAGGCGGAGCCACCAGAGGACCCATCAATGAAGATTGGATGGGAGGGTCTGATCCGAGCCGGAACCATCGAGTACCTCGATGCTGAGGAAGAGGAGACGGCGATGATTTGCATGACTCCTGAGGACCTTGATCTCTACCGCATGCAAAAGGCTGGTTACGTTGTAGATGAAGATAACACGGACGACCCGAACAGGAGGTTGAAGACCAAGACCAACCCCACAACTCACATGTACACTCATTGTGAGATTCACCCCAGTATGATTCTTGGCATCTGCGCCAGTATCATTCCCTTCCCCGATCACAACCAGGTAtacaacacgatccatggagttcctcaagttccgtgaactgccagccggccagaacgccatcgtcactatcgcttgctactctggttacaaccaggaagattccgtcattatgaaccagagcagtatcgatcgaggcttgttccgaagtttgttcttcagatcctactccgaccaggagaagaaggtcggtctcaactacacggaagtgtttgagaagcccttccagcagtcgacgcttcgcatgaagcacggcacatacgacaagcttgacgaggacggtatcgtcacccccggggtgcgagtgtcgggtgaagatatcattatcggcaagactgctccaattgaccaggaaaaccaggatctgggcaccaggaccacggtccaccaacgtcgtgatatctcaacaccgctgcgaagcaccgaaaacggtatcgttgactcattcattgtgactgtcaatgctgataacgtcaagtacgtcaaggtccgtgtgaggacgaccaagattccccagattggtgacaagtttgcctctagtcatggacagaagggtaccattggtgtcacctaccgacaggaatatatgcccttcaccagggagggtgtgacaccagacatcatcattaacccccacgccattccgtcgcgaatgacaattgcacatttgattgagtgcctcctcagtaaggtgtcaacacttgaaggcatggagggggatgccacgcctttcagtgatgtcaccgttgactctgtttaggagctgctccg
NRRL_43489_F_metavorans_MD_USA            CACCCCTATTGGACGAGATGGAAAGCTCGCCAAGCCCCGTCAGCTACACAACACCCATTGGGGTCTGGTCTGTCCAGCCGAGACGCCCGAGGGTCAGGCTTGTGGTCTGGTCAAGAACTTGTCCCTGATGTGTTACGTCAGTGTCGGTTCTCCTTCTGAACCTCTGATCGAGTTCATGATCAACCGAGGCATGGAAGTCGTGGAAGAGTACGAGCCCCTGAGATACCCGCATGCTACCAAGATCTTTGTCAATGGTGTCTGGTGCGGTGTCCACTCGGACCCCAAGCATCTCGTCAGCCAGGTCCTGGACACACGACGAAAGTCGTACCTGCAATACGAGGTGTCGCTTGTCCGTGACATTCGAGATCGAGAGTTCAAGGTCTTCTCCGACGCTGGCCGAGTCATGAGGCCAGTCTTTACGGTTCAGCAGGAGGATGACCACGAGTCTGGTATCGCCAAGGGAGCTTTGGTTCTGACCAAGGACCTTGTCAACAAGCTTGCTAAGGAGCAGGCGGAACCACCAGAGGACCCATCAATGAAGATTGGATGGGAGGGTCTGATCCGAGCCGGAACCATCGAGTACCTCGATGCTGAGGAAGAGGAGACGGCTATGATTTGCATGACTCCTGAGGATCTTGACCTCTATCGCATGCAAAAGGCTGGTTACGTCGTAGATGACGATAACACGGACGACCCCAACAGGAGATTGAAGACTAAGACGAACCCCACAACTCACATGTACACTCATTGTGAGATTCACCCCAGTATGATTCTTGGCATTTGTGCCAGTATCATTCCCTTCCCCGATCACAACCAGGTAgacaacacgatccatggagttcctcaagttccgtgaactaccagccggtcagaatgccatcgtcgctatcgcttgctactctggttacaaccaggaagattccgtcattatgaaccagagtagtatcgatcgaggcctgttccgcagtttgttcttcagatcctactctgaccaggagaagaaggtcggactgaactacacggaagtgttcgagaagcccttccagcagtcgacgcttcgtatgaagcacggtacttacgacaagctggacgaggatggtatcgtggcccccggtgtccgagtgtcaggtgaagacatcatcatcggcaagactgcgccgattgaccaagagaaccaggatctgggtaccaggacgacggtgcaccagcgtcgtgatatctccacgccgctgcgaagtaccgagaacggtatcgtcgattcggtcattgtgactgtcaatgccgacaacgtcaagtacgtcaaggtccgtgtgaggacgaccaagattcctcagattggtgacaagttcgcctctcgtcacggacagaagggtacaattggtgtcacctaccgacaggaggatatgcccttcagcagggagggtgtgacaccagacattatcattaacccccacgccattccctcgcgaatgacaattgcccatttgattgaatgcctcctcagtaaggtgtcaacgctcgaaggcatggagggtgatgcaacgcctttcaccgatgtcaccgtcgactccgtttcggagctgctccg
NRRL_22268_F_petroliphilum_China          CACCCCTATTGGACGAGATGGAAAGCTCGCCAAGCCCCGTCAGCTACACAACACCCATTGGGGTCTGGTCTGTCCAGCCGAGACACCCGAGGGTCAGGCTTGTGGTCTGGTCAAGAACTTGTCCCTGATGTGTTACGTCAGTGTCGGCTCTCCCTCCGAACCTCTGATTGAGTTCATGATCAACCGAGGTATGGAAGTCGTGGAAGAGTACGAGCCCCTGAGATACCCGCATGCTACCAAGATCTTTGTCAACGGTGTTTGGTGCGGTGTCCACTCGGACCCCAAGCATCTCGTCAGCCAGGTCCTGGACACACGACGAAAGTCGTACCTGCAATATGAGGTGTCGCTTGTTCGTGACATTCGAGATCGAGAGTTCAAGGTCTTCTCCGACGCTGGCCGAGTCATGAGGCCGGTCTTTACGGTTCAGCAGGAGGATGACCACGAGTCTGGTATCGCCAAGGGAGCTTTGGTTCTGACCAAGGACATCGTCAACAAGCTTGCTAAGGAGCAGGCGGAGCCACCAGAGGACCCATCACAGAAGATTGGATGGGAGGGTCTGATCCGAGCCGGAACCATCGAGTACCTCGATGCTGAGGAAGAAGAGACGGCTATGATTTGCATGACCCCTGAGGATCTTGACCTCTATCGCATGCAAAAGGCTGGTTACGTCGTAGATGACGATAACACGGACGACCCCAACAGGAGATTGAAGACCAAGACGAACCCCACAACTCACATGTACACTCATTGTGAGATTCACCCCAGTATGATTCTTGGCATTTGTGCCAGTATCATTCCCTTCCCCGATCACAACCAGGTAgacaacacgatccatggagttcctcaagttccgtgaactgccagccggtcagaacgccatcgtcgccatcgcttgctactctggttataaccaggaagattccgtcattatgaaccagagtagtatcgatcgaggcctgttccgaagtctgttcttccgatcctactctgaccaggagaagaaggtcggtctcaactacacggaagtgtttgagaagcccttccagcagtcgacacttcgtatgaagcacggtacttacgacaagctggacgaggatggtatcgtggcccccggtgtgcgagtgtcgggtgaagatatcatcatcggcaagactgcgccgattgatcaagagaaccaagatctgggtaccaggacaacggtgcaccagcgtcgtgatatctccacgccgctgcgaagtaccgagaacggtatcgtcgattcggtcattgtgactgtcaatgccgacaacgtcaagtatgtcaaggtccgtgtgaggacgaccaagatcccccagattggtgacaagttcgcctctcgtcacggacagaagggtaccattggtgttacctaccgacaggaggatatgcccttcagcagggagggtgtgacaccagacattatcattaacccccacgccattccctcgcgaatgacaattgcccatttgattgaatgcctcctcagtaaggtgtcaacgctcgaaggcatggagggtgatgccacgcctttcaccgacgtcactgtcgactccgtttcggagctgctccg
NRRL_66304_F_solani_Slovinia_ET           CACCCCTATTGGACGAGATGGAAAGCTCGCCAAGCCTCGTCAGCTACACAACACCCATTGGGGTCTGGTCTGTCCAGCCGAGACGCCTGAGGGTCAGGCTTGTGGTCTGGTCAAGAACTTGTCCCTGATGTGCTACGTCAGTGTCGGCTCTCCCTCCGAACCTCTGATTGAGTTCATGATCAACCGAGGTATGGAAGTCGTAGAAGAGTACGAGCCCCTGAGATACCCCCATGCTACCAAGATCTTTGTCAACGGTGTCTGGTGCGGTGTTCATTCAGACCCCAAGCATCTCGTCAGCCAAGTCCTGGACACACGACGAAAGTCGTACCTGCAGTATGAGGTGTCGCTTGTTCGTGACATTCGAGATCGAGAGTTCAAGGTCTTCTCCGACGCTGGCCGAGTCATGAGGCCGGTCTTCACGGTTCAGCAGGAGGATGACCACGAGTCTGGTATTGCCAAGGGAGCTTTGGTTCTGACCAAGGACCTTGTCAACAAGCTTGCTAAGGAGCAGGCGGAGCCACCAGAGGACCCATCAATGAAGATTGGATGGGAGGGTCTGATCCGAGCCGGAACCATCGAGTACCTCGATGCCGAGGAAGAGGAGACGGCTATGATTTGCATGACTCCTGAGGATCTTGATCTCTATCGCATGCAAAAGGCTGGTTACGTCGTAGATGACGATAACACGGACGACCCCAACAGGAGATTGAAGACCAAGACGAACCCCACAACTCACATGTACACTCATTGTGAGATTCACCCTAGTATGATTCTTGGCATTTGTGCCAGTATCATTCCCTTCCCCGATCACAACCAGGTAgacaac?cgatccatggagttcctcaagttccgtgaactgccagccggtcagaacgccatcgtcgctatcgcttgctactctggttacaaccaggaagattccgtcattatgaaccagagtagtatcgatcgaggcctgttccgcagtctgttcttcagatcctactctgaccaggagaagaaggtcggtctgaactacacggaagtattcgagaagcccttccagcagtcgacgcttcgtatgaagcatggtacctacgacaagctggacgaggatggtatcgtggcccctggtgtgcgagtgtcaggtgaagatatcatcatcggcaagactgcgccaattgatcaagagaaccaggatctgggtaccaggacaacggtgcaccagcgtcgtgatatctccacgccgctgcgaagtaccgagaacggtatcgtcgattcggtcattgtgactgtcaatgccgacaacgtcaagtacgtcaaggtccgtgtgaggacgaccaagattccccagattggtgacaagttcgcctctcgtcacggacagaagggtaccattggtgttacctaccgacaggaggatatgcccttcaccagggagggtgtgacaccagacattatcattaacccccacgccattccgtcgcgaatgacaattgcacatttgattgaatgcctcctcagtaaggtgtcaacgctcgaaggcatggagggtgatgcaacacctttcaccgatgtcactgtcgactccgtttcggagctgctccg
NRRL_53586_F_tonkinense_Vietnam_T         CACCCCTATTGGACGAGATGGAAAGCTCGCCAAGCCCCGCCAGCTACACAACACCCATTGGGGTCTGGTCTGTCCAGCCGAGACGCCTGAGGGCCAGGCTTGTGGTCTGGTCAAGAACTTGTCCCTGATGTGCTACGTCAGTGTCGGCTCTCCTTCCGAACCTCTGATTGAGTTCATGATCAACCGAGGTATGGAAGTCGTGGAAGAGTACGAGCCCTTGAGATACCCGCATGCTACCAAGATCTTTGTCAATGGTGTCTGGTGTGGTGTTCACTCAGACCCCAAGCATCTCGTCAGCCAGGTCCTGGACACACGACGAAAGTCGTACCTGCAGTATGAGGTGTCACTTGTTCGTGACATTCGAGATCGAGAGTTCAAGGTCTTCTCCGACGCTGGCCGAGTCATGAGGCCGGTCTTTACGGTTCAGCAGGAGGATGACCACGAGTCTGGTATTGCCAAGGGAGCTTTGGTCCTGACCAAGGACCTTGTCAACAAGCTTGCTAAGGAGCAGGCGGAGCCACCAGAGGACCCATCAATGAAGATTGGATGGGAGGGTCTGATCCGAGCCGGAACCATCGAGTATCTCGATGCTGAGGAAGAGGAGACGGCTATGATTTGCATGACTCCTGAGGATCTTGATCTCTATCGCATGCAAAAGGCTGGTTACGTCGTAGATGACGATAACACGGACGACCCCAACAGGAGATTGAAGACCAAGACGAACCCCACAACTCACATGTACACTCATTGTGAGATTCACCCCAGTATGATTCTTGGCATTTGTGCCAGTATCATTCCCTTCCCCGATCACAATCAGGTAtacgacgcgatccatggagttcctcaagttccgtgaactgccagccggtcagaacgccatcgtcgctatcgcttgctactctggttacaaccaggaagattccgtcattatgaaccagagtagtatcgatcgaggcctgttccgtagtctgttcttcagatcctactctgaccaggagaagaaggtcggtctgaactacacggaagtattcgagaagcccttccagcagtcgacgcttcgtatgaagcacggtacctacgacaagctggacgaggatggtatcgtggcccctggtgtgcgagtgtcaggtgaagatatcatcatcggcaagactgcgccgattgatcaagagaaccaggatctgggtaccaggacaacggtgcaccagcgtcgtgatatctccacgccgctgcgaagtaccgagaacggtatcgtcgattcggtcattgtgactgtcaatgccgacaacgtcaagtacgtcaaggtccgtgtgaggacgaccaagattcctcagattggtgacaagtttgcctctcgtcacggacagaagggtaccattggtgtcacctaccgacaggaggatatgcccttttccagggagggtgtgacaccagacattatcattaacccccacgccattccgtcgcgaatgacaattgcacatttgattgaatgcctcctcagtaaggtgtcaacactcgaaggcatggagggtgatgcaacacctttcaccgatgtcactgtcgactccgtttcggagctgcttcg
CBS_509.63_F_ramosum_Brazil_T             ?????????????????????????CTCGCCAAGCCCCGTCAGCTACACAACACCCATTGGGGTCTGGTCTGTCCAGCCGAGACGCCCGAGGGTCAGGCTTGTGGTCTGGTCAAGAACTTGTCCCTGATGTGCTACGTCAGTGTCGGTTCTCCTTCCGAACCTCTGATCGAGTTCATGATCAATCGAGGCATGGAAGTCGTGGAAGAGTACGAACCCCCGCGATACCCGCATGCTACCAAGATCTTTCGTAATGGTGTCTGGTGTGGTGTTCACTCAGACCCCAAGCATCTCGTCAGCCAGGTCCTGGACACGCGACGAAAGTCGTACTTGCAATACGAGGTGTCACTTGTTCGTGACATTCGAGATCGAGAGTTCAAGGTCTTCTCCGACGCTGGCCGAGTCATGAGACCGGTCTTTACGGTTCAGCAGGAGGATGACCACGAGTCTGGTATTGCCAAAGGAGCTTTAGTTCTGACCAAGGACCTTGTCAACAAGCTTGCTAAGGAGCAGGCTGAGCCACCAGAGGACCCATCAATGAAGATTGGATGGGAGGGTCTGATCCGAGCCGGAACTATCGAGTACCTCGATGCTGAGGAAGAGGAGACGGCTATGATTTGCATGACTCCTGAAGATCTTGACCTCTATCGCATGCAGAAGGCCGGTTACGTCGTAGATGACGATAACACGGACGACCCGAACAGGAGATTGAAGACAAAGACCAACCCCACGACTCACATGTACACTCATTGTGAGATTCACCCCAGTATGATTCTTGGCATCTGCGCCAGTATCATTCCCTTCCCCGGTCACAACCAGGTA????????????????????????????????????????????????????????????????????????????????????????????????????????????????????????????????????????????????????????????????????????????????????????????????????????????????????????????????????????????????????????????????????????????????????????????????????????????????????????????????????????????????????????????????????????????????????????????????????????????????????????????????????????????????????????????????????????????????????????????????????????????????????????????????????????????????????????????????????????????????????????????????????????????????????????????????????????????????????????????????????????????????????????????????????????????????????????????????????????????????????????????????????????????????????????????????
CPC_26829_F_perseae_Italy_T               ????????????ACGAGATGGAAAGCTCGCCAAGCCCCGTCAGCTACACAACACCCATTGGGGTCTGGTCTGTCCAGCCGAGACACCCGAGGGTCAGGCTTGTGGTCTGGTCAAGAACTTGTCCCTGATGTGCTACGTCAGTGTCGGCTCTCCCTCCGAACCTCTGATTGAGTTCATGATCAACCGAGGTATGGAAGTCGTGGAAGAGTACGAACCCCTAAGATACCCGCATGCTACCAAGATCTTTGTCAACGGTGTTTGGTGCGGTGTCCACTCGGACCCTAAGCATCTCGTCAGCCAGGTCCTGGACACACGACGAAAGTCGTACCTGCAATATGAGGTGTCGCTTGTTCGTGACATTCGAGATCGAGAGTTCAAGGTCTTCTCCGACGCTGGCCGAGTCATGAGGCCGGTCTTTACGGTTCAGCAGGAGGATGATCACGAGTCTGGTATCGCCAAGGGAGCTTTGGTTCTGACCAAGGACATCGTCAACAAGCTTGCTAAGGAGCAGGCGGAGCCACCAGAGGACCCATCACAGAAGATTGGATGGGAGGGTCTGATCCGAGCTGGAACCATCGAGTACCTCGATGCTGAGGAAGAAGAGACGGCTATGATTTGCATGACCCCTGAGGATCTTGACCTCTATCGCATGCAAAAGGCTGGTTACGTCGTAGATGACGATAACACGGACGACCCCAACAGGAGATTGAAGACCAAGACGAACCCCACAACTCACATGTACACTCATTGTGAGATTCACCCCAGTATGATTCTTGGCATTTGTGCCAGTATCATTCCCTTCCCCGATCACAACCAGGTA???????????ccatggagttcctcaagttccgtgaactgccagccggtcagaacgccatagtcgccatcgcttgctactctggttataaccaggaagattccgtcattatgaaccagagtagtatcgatcgaggcctgttccgaagtctgttcttccgatcctactctgaccaggagaagaaggtcggtctcaactacacggaagtgtttgagaagcccttccagcagtcgacacttcgtatgaagcacggtacttacgacaagctggacgaggatggtatcgtggcccccggtgtgcgagtgtcgggtgaagatatcatcatcggcaagactgcgccgattgatcaagagaaccaggatctgggtaccaggacaacggtacaccagcgtcgtgatatcttcacaccgctgcgaagtaccgagaacggtatcgtcgattcggtcattgtgactgtcaatgccgacaacgtcaagtatgtcaaggtccgtgtgaggacgaccaagattccccagattggtgacaagttcgcctctcgtcacggacagaagggtaccattggtgttacctaccgacaggaggatatgcccttcagcagggagggtgtgacaccagacattatcattaacccccacgccattccctcgcgaatgacaattgcccatttgattgaatgcctcctcagtaaggtgtcaacgctcgaaggcatggagggtgatgccacgcctttcaccgacgtcactgtcgactccgtttcggagctgctccg
NRRL_22427_F_striatisporum_Japan_T        CACCCCTATTGGACGAGATGGAAAGCTCGCCAAGCCCCGTCAGCTACACAACACCCATTGGGGTCTGGTCTGTCCAGCCGAGACGCCTGAGGGTCAGGCTTGTGGTCTGGTCAAGAACTTGTCTCTGATGTGTTACGTCAGTGTTGGCTCTCCCTCTGAACCCCTGATTGAGTTCATGATCAACCGAGGTATGGAAGTCGTGGAAGAGTACGAGCCCCTGAGATACCCGCATGCTACCAAGATCTTTGTCAATGGTGTCTGGTGTGGTGTCCACTCGGACCCCAAGCATCTCGTCAGCCAGGTCTTGGACACACGGCGAAAGTCGTACTTGCAATACGAGGTGTCACTTGTTCGTGACATTCGAGATCGAGAGTTCAAGGTCTTCTCTGACGCTGGCCGAGTCATGAGGCCGGTCTTTACGGTTCAGCAGGAGGATGACCACGAGTCTGGTATTGCCAAGGGAGCTTTGGTTCTGACCAAGGACCTTGTCAACAAGCTTGCTAAGGAGCAGGCGGAGCCACCAGAGGATCCATCAATGAAGATTGGATGGGAGGGTCTGATCCGAGCCGGAACCATCGAGTACCTCGATGCCGAGGAAGAGGAGACGGCTATGATTTGCATGACTCCTGAGGATCTTGATCTCTACCGCATGCAAAAGGCTGGTTACGTCGTAGATGACGATAACACGGACGACCCCAACAGGAGATTGAAGACCAAGACGAACCCCACAACTCACATGTACACTCATTGTGAGATTCACCCCAGTATGATTCTCGGCATTTGTGCCAGTATCATTCCCTTCCCCGATCACAACCAGGTAgacaacacgatccatggagttcctcaagttccgtgaattgccagctggtcagaacgccatcgtcgctatcgcttgctactctggttacaaccaggaagattccgtcattatgaaccagagtagtatcgatcgaggcctgttccgcagtctgttcttcagatcctactctgaccaggagaagaaggtcggtctgaactacacggaagtattcgagaagcccttccagcagtcgacgcttcgtatgaagcacggtacctacgacaagctggacgaggatggtatcgtggcccccggtgtgcgagtgtcaggtgaagatatcatcatcggcaagactgcgccgattgatcaagaaaaccaggatctaggtaccaggacaacggtgcaccagcgtcgtgatatcagcacgccgctgcgaagtaccgagaatggtatcgtcgattcggtcattgtgactgtcaacgctgacaacgtcaaatatgtcaaggtccgtgtgaggacgaccaagattcctcagattggtgacaagttcgcctctcgtcacggacagaagggtaccattggtgttacctaccgacaggaggatatgcccttctccagagagggcgtgacaccagacattatcattaacccccacgccattccctcgcgaatgacaattgcacatttgattgaatgcctcctcagtaaggtgtcaacgctcgaaggcatggagggtgatgccacacctttcaccgatgtcactgtcgactccgtctcggagctgctccg
NRRL_22276_F_phaseoli_USA                 CACCCCTATCGGACGAGATGGAAAGCTCGCCAAGCCCCGTCAGCTACACAACACCCATTGGGGTCTGGTGTGCCCAGCCGAGACGCCCGAGGGTCAGGCTTGTGGTCTGGTCAAGAACTTGTCTCTGATGTGCTATGTTAGTGTCGGTTCTCCCTCTGAACCTCTGATCGAGTTCATGATCAACCGAGGTATGGAGGTCGTAGAAGAGTACGAACCCCTGAGATACCCGCATGCCACCAAGATCTTTGTCAACGGTGTCTGGTGCGGTGTCCACTCGGACCCCAAGCATCTCGTCAGTCAAGTCCTGGACACGCGACGAAAGTCGTATCTGCAGTACGAGGTGTCACTCGTTCGTGACATTCGAGACCGAGAGTTCAAGGTCTTTTCCGACGCCGGCCGAGTCATGAGACCAGTCTTTACGGTTCAGCAGGAGGACGACCATGACTCTGGTATTGCCAAGGGAGCCTTGGTTCTGACCAAGGACCTCGTCAACAAGATCGCCAAGGAGCAGGCGGAGCCACCAGAGGACCCATCAATGAAGATTGGATGGGAGGGTCTGATCCGAGCTGGTACTATCGAGTACCTCGATGCTGAAGAAGAGGAGTCGGCCATGATTTGCATGACTCCTGAGGATCTCGACCTCTATCGCATGCAAAAGGCTGGTTACGTGATGGACGACGATAACACGGACGACCCGAACAGGAGATTGAAGACCAAAACCAACCCCACAACTCACATGTACACTCATTGTGAGATTCACCCCAGCATGATTCTGGGCATTTGCGCCAGTATCATTCCTTTCCCCGATCACAACCAGGTAcacgacacggtccatggagttcctcaagttccgtgagctaccagccggacagaacgccattgtcgccatcgcttgctactccggttacaaccaggaagattccgtcatcatgaaccagagcagtatcgaccgaggcttgttccgcagtctgttcttccgatcatactcggaccaggagaagaaggtcggtctcaactacacggaagtgtttgagaagcccttccagcagtcgacgcttcgcatgaagcacggtacctacgacaagctggacgaggacggtattgttgcccccggcgtgcgagtgtcgggtgaggatatcatcatcggcaagacggcgccgatcgaccaagagaaccaggatctgggcaccaggaccacggtgcaccagcgtcgtgatatctcgacaccgctacgaagcacagaaaacggcatcattgaccaggtcattgtgacggtcaatgccgacaacgtcaagtacgtcaaggtccgtgtgaggacgaccaagattccccagattggcgacaagtttgcctctcgtcacggacagaagggtaccattggtgtgacgtaccgtcaggaggatatgcccttcagcagggagggtgtgacaccggacattatcattaacccccacgccattccgtcgcgaatgacaattgcccatttgattgaatgcctcctcagtaaggtgtcaacgctggaaggcatggagggtgacgcaacgcccttcaccgatgtcacggtcgactctgtttcggagctgctccg
NRRL_31096_F_tucumaniae_Argentina_T       CACCCCTATCGGACGAGATGGAAAGCTCGCCAAGCCCCGTCAGCTACACAACACCCATTGGGGTCTGGTGTGCCCAGCCGAGACGCCCGAGGGTCAGGCTTGTGGTCTGGTCAAGAACTTGTCTCTGATGTGCTATGTTAGTGTCGGTTCTCCCTCTGAACCTCTGATCGAGTTCATGATCAACCGAGGTATGGAGGTCGTAGAAGAGTACGAACCCCTGAGATACCCGCATGCCACCAAGATCTTTGTCAACGGTGTCTGGTGCGGTGTCCACTCGGACCCCAAGCATCTCGTCAGTCAAGTCCTGGACACGCGACGAAAGTCGTATCTGCAGTACGAGGTGTCACTCGTTCGTGACATTCGAGACCGAGAGTTCAAGGTCTTTTCCGACGCCGGCCGAGTCATGAGACCAGTCTTTACGGTTCAGCAGGAGGACGACCATGACTCTGGTATTGCCAAGGGAGCCTTGGTTCTGACCAAGGACCTCGTCAACAAGATCGCCAAGGAGCAGGCGGAGCCACCAGAGGACCCATCAATGAAGATTGGATGGGAGGGTCTGATCCGAGCTGGTACTATCGAGTACCTCGATGCTGAAGAAGAGGAGTCGGCCATGATTTGCATGACTCCTGAGGATCTCGACCTCTATCGCATGCAAAAGGCTGGTTACGTGATGGACGACGATAACACGGACGACCCGAACAGGAGATTGAAGACCAAAACCAACCCCACAACTCACATGTACACTCATTGTGAGATTCACCCCAGCATGATTCTGGGCATTTGCGCCAGTATCATTCCTTTCCCCGATCACAACCAGGTAcacgacacggtccatggagttcctcaagttccgtgagctaccagccggacagaacgccattgtcgccatcgcttgctactccggttacaaccaggaagattccgtcatcatgaaccagagcagtatcgaccgaggcttgttccgcagtctgttcttccgatcatactcggaccaggagaagaaggtcggtctcaactacacggaagtgtttgagaagcccttccagcagtcgacgcttcgcatgaagcacggtacctacgacaagctggacgaggacggtattgttgcccccggcgtgcgagtgtcgggtgaggatatcatcatcggcaagacggcgccgatcgaccaagagaaccaggatctgggcaccaggaccacggtgcaccagcgtcgtgatatctcgacaccgctacgaagcacagaaaacggcatcattgaccaggtcattgtgacggtcaatgccgacaacgtcaagtacgtcaaggtccgtgtgaggacgaccaagattccccagattggcgacaagtttgcctctcgtcacggacagaagggtaccattggtgtgacgtaccgtcaggaggatatgcccttcagcagggagggtgtgacaccggacattatcattaacccccacgccattccgtcgcgaatgacaattgcccatttgattgaatgcctcctcagtaaggtgtcaacgctggaaggcatggagggtgacgcaacgcccttcaccgatgtcacggtcgactctgtttcggagctgctccg
NRRL_31041_F_virguliforme_IL_USA          CACCCCTATCGGACGAGATGGAAAGCTCGCCAAGCCCCGTCAGCTACACAACACCCATTGGGGTCTGGTGTGCCCAGCCGAGACGCCCGAGGGTCAGGCTTGTGGTCTGGTCAAGAACTTGTCTCTGATGTGCTATGTTAGTGTCGGTTCTCCCTCTGAACCTCTGATCGAGTTCATGATCAACCGAGGTATGGAGGTCGTAGAAGAGTACGAACCCCTGAGATACCCGCATGCCACCAAGATCTTTGTCAACGGTGTCTGGTGCGGTGTCCACTCGGACCCCAAGCATCTCGTCAGTCAAGTCCTGGACACGCGACGAAAGTCGTATCTGCAGTACGAGGTGTCACTCGTTCGTGACATTCGAGACCGAGAGTTCAAGGTCTTTTCCGACGCCGGCCGAGTCATGAGACCAGTCTTTACGGTTCAGCAGGAGGACGACCATGACTCTGGTATTGCCAAGGGAGCCTTGGTTCTGACCAAGGACCTCGTCAACAAGATCGCCAAGGAGCAGGCGGAGCCACCAGAGGACCCATCAATGAAGATTGGATGGGAGGGTCTGATCCGAGCTGGTACTATCGAGTACCTCGATGCTGAAGAAGAGGAGTCGGCCATGATTTGCATGACTCCTGAGGATCTCGACCTCTATCGCATGCAAAAGGCTGGTTACGTGATGGACGACGATAACACGGACGACCCGAACAGGAGATTGAAGACCAAAACCAACCCCACAACTCACATGTACACTCATTGTGAGATTCACCCCAGCATGATTCTGGGCATTTGCGCCAGTATCATTCCTTTCCCCGATCACAACCAGGTAtacgacacggtccatggagttcctcaagttccgtgagctaccagccggacagaacgccattgtcgccatcgcttgctactccggttacaaccaggaagattccgtcatcatgaaccagagcagtatcgaccgaggcttgttccgcagtctgttcttccgatcatactcggaccaggagaagaaggtcggtctcaactacacggaagtgtttgagaagcccttccagcagtcgacgcttcgcatgaagcacggtacctacgacaagctggacgaggacggtattgttgcccccggcgtgcgagtgtcgggtgaggatatcatcatcggcaagacggcgccgatcgaccaagagaaccaggatctgggcaccaggaccacggtgcaccagcgtcgtgatatctcgacaccgctacgaagcacagaaaacggcatcattgaccaggtcattgtgacggtcaatgccgacaacgtcaagtacgtcaaggtccgtgtgaggacgaccaagattccccagattggcgacaagtttgcctctcgtcacggacagaagggtaccattggtgtgacgtaccgtcaggaggatatgcccttcagcagggagggtgtgacaccggacattatcattaacccccacgccattccgtcgcgaatgacaattgcccatttgattgaatgcctcctcagtaaggtgtcaacgctggaaggcatggagggtgacgcaacgcccttcaccgatgtcacggtcgactctgtttcggagctgctccg
NRRL_22574_F_acutispoum_T                 CACCCCTATCGGACGAGATGGAAAGCTCGCCAAGCCCCGTCAGCTACACAACACTCATTGGGGTCTCGTTTGTCCAGCCGAGACACCCGAGGGTCAGGCTTGTGGTCTGGTCAAGAACTTGTCCCTGATGTGTTACGTCAGTGTCGGCTCTCCTTCTGAACCCTTGATTGAGTTCATGATCAACCGAGGTATGGAAGTCGTGGAAGAGTACGAACCCCTGAGATACCCGCACGCTACCAAGATCTTTGTCAACGGTGTCTGGTGCGGTGTCCACTCGGACCCCAAGCATCTCGTCAGTCAGGTTCTGGACACGCGACGAAAGTCGTATCTGCAGTTCGAGGTGTCACTTGTTCGTGACATCCGAGATCGAGAGTTCAAGGTCTTCTCCGACGCTGGCCGAGTCATGAGGCCGGCCTTTACGGTCCAGCAGGAGGATGACCACGAGTCTGGCATCGCAAAGGGAGCCTTGGTCCTGACCAAGGACCTCGTCAACAAGATTGCCAAGGAGCAGGCGGAGCCGCCAGAGGACCCATCAATGAAGATTGGATGGGAGGGTCTGATCCGAGCTGGAGCTATCGAGTATCTCGATGCCGAGGAAGAGGAGACGGCCATGATTTGCATGACTCCCGAGGATCTCGACCTCTACCGCATGCAAAAGGCTGGTTACGCGGTGGACGACGATAATACGGACGACCCGAACAGGAGATTGAAGACCAAGACCAATCCCACAACTCACATGTACACTCACTGTGAGATTCATCCCAGCATGATTCTGGGCATTTGCGCCAGTATCATTCCTTTCCCCGATCACAACCAGGTAcacgacacgttccatggagttcctcaagttccgtgagctgccagctggacagaacgccatcgtcgccatcgcttgctactctggttacaaccaggaagattccgtcattatgaaccagagcagtatcgatcgaggcttgttccgcagtctgttcttccgatcatactcggaccaggagaagaaggtcggtctcaactacacggaagtgtttgagaagcccttccagcagtcgacgcttcgtatgaagcacggtacctacgacaagctggacgaggacggtattgtggcccccggcgtgcgagtgtcgggtgaggatatcatcatcggcaagacggcccctatagaccaagagaaccaggatctgggcaccaggaccacggtgcatcagcgtcgtgatatctcgacacccctgcgaagcacagaaaacggtatcattgaccaggtcattgtgacggtcaatgccgacaacgtcaagtacgtcaaggtccgcgtgaggacgaccaagattccccagatcggcgacaagtttgcctctcgtcacggacagaagggtaccattggtgtaacctaccgccaggaggatatgcctttcagcagggagggtgtgacaccggacattatcattaacccccacgccattccttcgcgaatgacgattgcacatttgattgaatgcctcctcagtaaggtgtcaacgctcgaaggcatggagggtgacgcaacacctttcacagatgtcaccgtcgactctgtctcggagctgctccg
CBS_202.32_F_amplum_T                     TACCCCTATCGGACGAGATGGAAAGCTCGCCAAGCCCCGTCAGCTACACAACACCCATTGGGGCTTGGTCTGTCCAGCCGAGACGCCTGAGGGTCAGGCTTGTGGCCTGGTCAAGAACTTGTCCCTAATGTGCTACGTCAGTGTCGGCTCTCCCTCCGAACCTCTGATCGAGTTCATGATCAACCGAGGTATGGAAGTTGTGGAAGAGTACGAACCCCTGAGATACCCGCATGCTACCAAGATCTTTGTCAATGGTGTCTGGTGTGGTGTTCACTCAGACCCTAAGCATCTCGTCAGCCAGGTCCTGGACACACGACGAAAGTCGTACTTGCAGTACGAGGTGTCACTTGTTCGTGACATTCGAGATCGAGAGTTCAAGGTCTTCTCCGACGCTGGCCGAGTCATGAGACCGGTCTTTACGGTTCAGCAGGAGGATGACCATGAGTCTGGTATTGCCAAGGGAGCTTTGGTTCTGACCAAGGACCTTGTCAACAAGCTTGCCAAGGAGCAGGCGGAGCCACCAGAGGACCCATCAATGAAGATTGGATGGGAGGGTCTGATCCGAGCCGGAACCATCGAGTACCTTGATGCTGAGGAAGAGGAGACGGCGATGATTTGCATGACTCCTGAGGACCTTGATCTCTACCGCATGCAAAAGGCTGGTTACGTTGTAGATGAAGATAACACGGACGACCCGAACAGGAGGTTGAAGACTAAGACCAACCCCACAACTCACATGTACACTCATTGTGAGATTCACCCCAGTATGATTCTTGGCATCTGCGCCAGTATCATTCCCTTCCCCGATCACAACCAGGTAgacaacacgatccatggagttcctcaagttccgtgaactgccagccggtcagaacgccatcgtcgccatcgcttgctactctggttataaccaggaagattccgtcattatgaaccagagtagtatcgatcgaggcctgttccgaagtctgttcttccgatcctactctgaccaggagaagaaggtcggtctcaactacacggaagtgtttgagaagcccttccagcagtcgacacttcgtatgaagcacggtacttacgacaagctggacgaggatggtatcgtggcccccggtgtgcgagtgtcgggtgaagatatcatcatcggcaagactgcgccgattgatcaagagaaccaagatctgggtaccaggacaacggtgcaccagcgtcgtgatatctccacgccgctgcgaagtaccgagaacggtatcgtcgattcggtcattgtgactgtcaatgccgacaacgtcaagtatgtcaaggtccgtgtgaggacgaccaagatcccccagattggtgacaagttcgcctctcgtcacggacagaagggtaccattggtgttacctaccgacaggaggatatgcccttcagcagggagggtgtgacaccagacattatcattaacccccacgccattccctcgcgaatgacaattgcccatttgattgaatgcctcttcagtaaggtgtcaacgctcgaaggcatggagggtgatgccacgcctttcaccgacgtcactgtcgactccgtttcggagctgctccg
NRRL_22402_F_bataticola_T                 CACCCCTATTGGACGAGATGGAAAGCTCGCCAAGCCCCGTCAGCTACACAACACCCATTGGGGTCTGGTCTGTCCAGCCGAGACGCCTGAGGGTCAGGCTTGTGGTCTGGTCAAGAACTTGTCTCTGATGTGTTACGTCAGTGTTGGCTCTCCCTCTGAACCCCTGATTGAGTTCATGATCAACCGAGGTATGGAAGTCGTGGAAGAGTACGAGCCCCTGAGATACCCGCATGCTACCAAGATCTTTGTCAATGGTGTCTGGTGTGGTGTCCACTCGGACCCCAAGCATCTCGTCAGCCAGGTCTTGGACACACGGCGAAAGTCGTACTTGCAATACGAGGTGTCACTTGTTCGTGACATTCGAGATCGAGAGTTCAAGGTCTTCTCTGACGCTGGCCGAGTCATGAGGCCGGTCTTTACGGTTCAGCAGGAGGATGACCACGAGTCTGGTATTGCCAAGGGAGCTTTGGTTCTGACCAAGGACCTTGTCAACAAGCTTGCTAAGGAGCAGGCGGAGCCACCAGAGGATCCATCAATGAAGATTGGATGGGAGGGTCTGATCCGAGCCGGAACCATCGAGTACCTCGATGCCGAGGAAGAGGAGACGGCTATGATTTGCATGACTCCTGAGGATCTTGATCTCTACCGCATGCAAAAGGCTGGTTACGTCGTAGATGACGATAACACGGACGACCCCAACAGGAGATTGAAGACCAAGACGAACCCCACAACTCACATGTACACTCATTGTGAGATTCACCCCAGTATGATTCTCGGCATTTGTGCCAGTATCATTCCCTTCCCCGATCACAACCAGGTAgacaacacgatccatggagttcctcaagttccgtgaattgccagctggtcagaacgccatcgtcgctatcgcttgctactctggttacaaccaggaagattccgtcattatgaaccagagtagtatcgatcgaggcctgttccgcagtctgttcttcagatcctactctgaccaggagaagaaggtcggtctgaactacacggaagtattcgagaagcccttccagcagtcgacgcttcgtatgaagcacggtacctacgacaagctggacgaggatggtatcgtggcccccggtgtgcgagtgtcaggtgaagatatcatcatcggcaagactgcgccgattgatcaagaaaaccaggatctaggtaccaggacaacggtgcaccagcgtcgtgatatcagcacgccgctgcgaagtaccgagaatggtatcgtcgattcggtcattgtgactgtcaacgctgacaacgtcaaatatgtcaaggtccgtgtgaggacgaccaagattcctcagattggtgacaagttcgcctctcgtcacggacagaagggtaccattggtgttacctaccgacaggaggatatgcccttctccagagagggcgtgacaccagacattatcattaacccccacgccattccctcgcgaatgacaattgcacatttgattgaatgcctcctcagtaaggtgtcaacgctcgaaggcatggagggtgatgccacacctttcaccgatgtcactgtcgactccgtctcggagctgctccg
NRRL_22579_F_borneensis_ET                CACCCCTATTGGACGAGATGGAAAGCTCGCCAAGCCCCGTCAGCTACACAACACCCATTGGGGTCTGGTCTGTCCAGCCGAGACGCCCGAGGGTCAGGCTTGTGGTCTGGTCAAGAACTTGTCCCTGATGTGCTACGTCAGTGTCGGCTCTCCCTCCGAACCTCTGATTGAGTTCATGATCAACCGAGGTATGGAAGTCGTGGAAGAGTACGAACCCTTGAGATACCCGCATGCTACCAAGATCTTTGTCAATGGTGTCTGGTGCGGTATTCACTCGGACCCCAAGCATCTCGTCAGCCAGGTCCTGGACACACGACGAAAGTCGTACCTGCAATACGAGGTGTCACTTGTTCGTGACATTCGAGATCGAGAGTTCAAGGTCTTCTCCGACGCTGGCCGAGTCATGAGGCCAGTCTTTACGGTTCAGCAGGAAGATGACCACGAGTCTGGTATTGCCAAGGGAGCTTTGGTTCTGACCAAGGACCTTGTCAACAAACTTGCCAAGGAGCAGGCGGAGCCACCAGAGGACCCATCACAGAAGATTGGATGGGAGGGCCTGATCCGAGCCGGAACCATCGAGTACCTCGATGCTGAGGAAGAAGAGACGGCTATGATTTGCATGACTCCTGAAGATCTTGATCTCTATCGCATGCAAAAGGCTGGTTACGTCGTAGATGACGATAACACAGACGACCCCAACAGGAGATTGAAGACCAAGACGAACCCCACAACTCACATGTACACTCATTGTGAGATTCACCCCAGTATGATTCTTGGCATTTGTGCCAGTATCATTCCTTTCCCCGATCACAACCAGGTAgacgacacgatccatggagttcctcaagttccgtgaactgccagccggtcagaacgccatcgtcgctatcgcttgctactctggtta-aaccaggaagattccgtcattatgaaccagagtagtatcgatcgaggcttgttccgcagtctgttcttcagatcctactctgaccaggagaagaaggtcggtctgaactacacggaagtgtttgagaagcccttccagcagtcgacgcttcgtatgaagcacggtacgtacgacaagctggacgaggatggtatcgtggcccccggtgtgcgagtgtcaggtgaagatatcattatcggcaagactgcgccgattgatcaagagaaccaggatctgggtaccaggacaacggtgcaccagcgtcgtgatatctccacgccgctgcgaagcaccgagaacggtatcattgattcggtcattgtgactgtcaatgctgacaacgtcaagtacgtcaaggtccgtgtgaggacgaccaagattcctcagattggtgacaagtttgcctctcgtcacggacagaagggtaccattggtgttacctaccgacaggaggatatgcccttctccagggagggtgtgacaccagacattatcattaacccccacgccattccctcgcgaatgacaattgcacatttgattgaatgcctcctcagtaaggtgtcaacgctggaaggcatggagggtgatgccacacctttcaccgatgtcactgtcgactccgtctcggagctgctccg
CBS_144.25_F_bostrycoides_NT              CACCCCCATTGGACGAGACGGAAAGCTCGCCAAGCCCCGTCAGCTACACAACACCCATTGGGGTCTGGTCTGTCCAGCCGAGACACCCGAGGGTCAGGCTTGTGGTCTGGTCAAGAACTTGTCTCTGATGTGCTACGTCAGTGTCGGCTCTCCCTCCGAACCTCTGATTGAGTTCATGATCAACCGAGGTATGGAAGTCGTGGAAGAGTACGAGCCCCTGAGATACCCACATGCTACTAAGATCTTTGTCAATGGTGTCTGGTGCGGTGTCCACTCGGACCCCAAGCATCTCGTTAGCCAGGTCCTGGACACACGACGAAAGTCGTACCTGCAATATGAGGTGTCACTTGTTCGTGACATTCGAGATCGAGAGTTCAAGGTCTTCTCCGACGCTGGCCGAGTCATGAGGCCGGTCTTTACGGTTCAGCAGGAGGATGACCACGAGTCTGGTATCGCCAAGGGAGCTTTGGTTCTGACCAAGGACCTTGTCAACAAGCTTGCGAAGGAGCAGGCGGAGCCACCAGAGGACCCATCACAGAAGATTGGATGGGAGGGTCTGATCCGAGCCGGAACTATCGAGTACCTCGACGCTGAGGAAGAGGAGACGGCTATGATTTGCATGACTCCTGAGGATCTTGATCTCTATCGCATGCAAAAGGCTGGTTACGTCGTAGATGACGATAACACGGACGACCCCAACAGGAGATTGAAGAACAAGACGAACCCCACGACTCACATGTACACTCATTGTGAGATTCACCCCAGCATGATTCTTGGCATTTGTGCCAGTATCATTCCCTTCCCCGATCACAACCAGGTAgacaacacgatccatggagttcctcaagttccgtgaactgccagccggtcagaacgccatcgtcgccatcgcttgctactctggttataaccaggaagattccgtcattatgaaccagagtagtatcgatcgaggcctgttccgaagtctgttcttccgatcctactctgaccaggagaagaaggtcggtctcaactacacggaagtgtttgagaagcccttccagcagtcgacacttcgtatgaagcacggtacttacgacaagctggacgaggatggtatcgtggcccccggtgtgcgagtgtcgggtgaagatattatcatcggcaagactgcgccgattgatcaagagaaccaggatctgggtaccaggacaacggtgcaccagcgtcgtgatatctccacgccgctgcgaagtaccgagaacggtatcgtcgattcggtcattgtgactgtcaatgccgacaacgtcaagtatgtcaaggtccgtgtgaggacgaccaagattccccagattggtgacaagttcgcctctcgtcacggacaaaagggtaccattggtgttacctaccgacaggaggatatgcccttcagcagggagggtgtgacaccagacattatcattaacccccacgccattccctcgcgaatgacaattgcccatttgattgaatgcctcctcagtaaggtgtcaacgctcgaaggcatggagggtgatgccacgcctttcaccgacgtcactgtcgactccgtttcggagctgctccg
NRRL_22659_F_breviconum_ET                TACCCCCATTGGACGAGATGGAAAGCTCGCCAAGCCCCGTCAGCTACACAACACCCATTGGGGTCTGGTCTGTCCAGCCGAGACGCCTGAGGGTCAGGCTTGTGGTCTGGTCAAGAACTTGTCACTGATGTGCTACGTCAGTGTCGGCTCTCCCTCCGAACCTCTGATTGAGTTCATGATCAACCGAGGTATGGAAGTCGTGGAAGAGTACGAGCCCCTGAGATACCCGCATGCTACCAAGATCTTTGTCAATGGTGTCTGGTGTGGTGTCCACTCGGACCCCAAGCATCTCGTTAGCCAGGTCTTGGACACACGACGAAAGTCGTACTTGCAATACGAGGTGTCACTTGTTCGTGACATTCGAGATCGAGAGTTCAAGGTCTTCTCCGACGCCGGCCGAGTCATGAGGCCGGTCTTTACGGTTCAGCAGGAGGATGACCACGAGTCTGGTATTGCTAAGGGAGCTTTGGTTCTGACCAAGGACCTTGTCAACAAGCTTGCTAAGGAGCAGGCGGAGCCACCAGAGGACCCATCAATGAAGATTGGATGGGAGGGTCTGATCCGAGCCGGAACCATCGAGTACCTCGATGCCGAGGAAGAGGAGACGGCTATGATTTGCATGACTCCTGAGGATCTTGATCTCTATCGCATGCAAAAGGCTGGTTACGTCGTAGATGACGATAACACGGACGACCCCAACAGGAGATTGAAGACGAAGACGAACCCCACAACTCACATGTACACTCATTGTGAGATTCACCCCAGTATGATTCTTGGCATTTGTGCCAGTATCATTCCCT????????????????????tacgacgcgatccatggagttcctcaagttccgtgaactgccagctggtcagaacgccattgtcgccatcgcttgctactctggttataaccaggaagattccgtcattatgaatcagagtagtatcgatcgaggcttgttccgtagtctgttcttcagatcctactctgaccaggagaagaaggtcggtctgaactacacggaagtattcgagaagcccttccagcagtcgacgcttcgtatgaagcacggtacctacgacaagctggacgaggatggtatcgtggcccccggtgtgcgagtgtcaggtgaagatatcatcatcggcaagactgcgccgattgatcaagagaaccaggatctgggtaccaggacaacggtgcaccagcgtcgtgatatctccacgccgctgcgaagtaccgagaacggtatcgtcgattcggtcattgtgactgtcaacgctgacaacgtcaaatatgtcaaggtccgtgtgaggacgaccaagattcctcagattggtgacaagttcgcctctcgtcacggacagaagggtaccattggtgttacctaccgacaggaggatatgcccttctccagggagggtgtgacaccagacattatcattaacccccacgccattccctcgcgaatgacaattgcacatttgattgaatgcctcctcagtaaggtgtcaacgctcgaaggcatggagggtgatgccacacctttcaccgatgtcactgtcgactccgtttcggagctgctccg
CBS_144387_F_brevis_T                     ???CCCTATTGGACGAGATGGAAAGCTCGCCAAACCCCGTCAGCTACACAACACCCATTGGGGTCTGGTCTGTCCAGCCGAGACTCCCGAGGGTCAGGCTTGTGGTCTGGTCAAGAACTTGTCCCTGATGTGCTACGTCAGTGTCGGCTCTCCCTCCGAGCCTCTGATTGAGTTCATGATCAACCGAGGTATGGAAGTCGTGGAGGAGTACGAGCCCCTGAGATACCCACATGCCACTAAGATCTTTGTCAATGGTGTCTGGTGTGGTGTCCACTCGGACCCTAAGCATCTCGTCAGCCAGGTTCTGGACACACGGCGAAAGTCGTACCTGCAGTATGAGGTGTCGCTTGTTCGTGACATTCGAGATCGAGAGTTCAAGGTCTTCTCCGACGCTGGCCGAGTCATGAGGCCGGTCTTTACGGTTCAGCAGGAGGATGACCACGAGTCTGGTATCGCCAAGGGAGCTTTGGTTCTGACCAAGGACCTTGTCAACAAGCTTGCTAAGGAGCAGGCAGAGCCACCAGAGGACCCATCAATGAAGATTGGATGGGAGGGTCTGATCCGAGCTGGAACTATCGAGTACCTCGATGCTGAGGAAGAGGAGACGGCTATGATTTGCATGACCCCTGAGGATCTTGACCTCTATCGCATGCAAAAGGCTGGTTACGTCGTAGATGACGATAACACGGACGACCCCAACAGGAGATTGAAGACCAAGACGAACCCCACAACTCACATGTACACTCATTGTGAGATTCACCCCAGTATGATTCTTGGCATTTGTGCCAGTATCATTCCCTTCCCCGATCACAACCAGGTAgacaacacgatccatggagttcctcaagttccgtgaattgccagccggtcagaacgccatcgtcgctatcgcttgctactctggttataaccaggaagattccgtcattatgaaccagagtagtatcgatcgaggcctgttccgcagtctgttcttccgatcctactctgaccaggagaagaaggtcggcctcaactacacggaagtgtttgagaagcccttccagcagtcgacgcttcgtatgaagcacggtacctacgacaagctggacgaggatggtatcgtggcccccggtgtgcgagtgtcaggtgaagatatcatcatcggcaagaccgcgccgattgatcaagagaaccaggatctgggtaccaggacaacggtgcaccagcgtcgtgatatctccacgccgctgcgaagtaccgagaacggtatcgtcgattcggtcatcgtgactgtcaatgccgacaacgtcaagtacgtcaaggtccgtgtgaggacgaccaagattcctcagattggtgacaagttcgcctctcgtcacggacagaagggtactattggtgttacctaccgacaggaggacatgccctttagcagggagggcgtgacaccagacattatcattaacccccacgccattccgtcgcgaatgacaattgcccatttgattgaatgcctcctcagtaaggtgtcaacgctcgaaggcatggagggtgatgccacacctttcaccgacgtcactgtcgactccgtttcggagctgctccg
NRRL_54993_F_catenatum_T                  CACGCCTATTGGACGAGATGGAAAGCTCGCCAAGCCCCGTCAGCTACACAACACCCATTGGGGTCTGGTCTGTCCAGCCGAGACACCCGAGGGTCAGGCTTGTGGTTTGGTCAAGAACTTGTCCCTGATGTGTTACGTCAGTGTCGGCTCTCCTTCTGAACCTCTGATCGAGTTCATGATCAACCGAGGTATGGAAGTCGTGGAGGAGTACGAACCCCTGAGATACCCACATGCTACCAAGATCTTTGTCAATGGTGTCTGGTGCGGTGTCCACTCGGACCCCAAGCATCTCGTCAGCCAGGTTCTGGACACACGACGAAAGTCGTACCTGCAGTATGAGGTGTCGCTTGTTCGTGACATTCGAGATCGAGAGTTCAAGGTCTTCTCCGACGCTGGCCGAGTCATGAGGCCGGTCTTTACGGTTCAGCAGGAGGACGACCACGAGTCTGGTATTGCCAAGGGAGCTTTGGTCTTGACCAAGGACATTGTCAACAAGCTTGCGAAGGAGCAGGCGGAGCCACCAGAGGACCCATCACAGAAGATTGGATGGGAGGGTCTGATCCGAGCCGGAACTATCGAGTACCTCGATGCTGAGGAAGAGGAGACGGCTATGATTTGCATGACCCCTGAGGATCTTGACCTCTATCGCATGCAAAAGGCCGGTTACGTCGTAGATGACGATAACACGGACGACCCCAACAGGAGATTGAAGACCAAGACGAACCCCACAACTCACATGTACACTCATTGTGAGATTCACCCCAGTATGATTCTCGGCATTTGTGCCAGTATCATTCCCTTCCCCGATCACAACCAGGTAgacaacacgatccatggagttcctcaagttccgtgaactgccagctggtcagaacgcgatcgtcgctatcgcttgttactctggttacaaccaggaagattccgtcattatgaaccagagtagtatcgatcgaggcctgttccgaagtctgttcttccgatcctactctgaccaggagaagaaggtcggtctcaactacacggaagtgtttgagaagcccttccagcaatcgacgcttcgtatgaagcacggtacctacgacaagctggatgaggatggtatcgtggctcctggtgtgcgagtgtcgggtgaagatatcattattggcaagactgcgccgattgatcaagagaaccaggatctgggtaccaggaccacggtgcaccagcgtcgtgatatctccacgccgctgcgaagtaccgagaacggtatcgttgattcggtcattgtgactgtcaacgctgacaacgtcaaatatgtcaaggtccgtgtgaggacgaccaagattcctcagattggtgacaagttcgcctctcgtcacggacagaagggtaccattggtgttacctaccgacaggaggatatgcctttcagcagggagggtgtgacaccagacattatcattaacccccacgccattccgtcgcgaatgacaattgcccatttgattgaatgcctcctcagtaaggtgtcaacgctcgaaggcatggagggtgatgccacccctttcaccgatgtcactgtcgactccgtttcggaactgcttcg
CBS_144386_F_crassum_T                    CACCCCTATTGGACGAGATGGAAAGCTCGCCAAGCCCCGCCAGCTACACAACACCCATTGGGGTCTGGTCTGTCCAGCCGAGACGCCTGAGGGTCAGGCTTGTGGTCTGGTCAAGAACTTGTCCCTGATGTGCTACGTCAGTGTCGGCTCTCCCTCCGAACCTCTGATTGAGTTCATGATCAACCGAGGTATGGAAGTCGTGGAAGAGTACGAGCCCTTGAGATACCCGCATGCTACCAAGATCTTTGTCAATGGTGTCTGGTGTGGTGTTCACTCAGACCCAAAGCATCTCGTCAGCCAGGTCCTGGACACACGACGAAAGTCGTACCTGCAGTATGAGGTGTCACTTGTTCGTGACATTCGAGATCGAGAGTTCAAGGTCTTCTCCGACGCTGGCCGAGTCATGAGGCCGGTCTTTACGGTTCAGCAGGAGGATGACCACGAGTCTGGTATTGCCAAGGGAGCTTTGGTTCTGACCAAGGACCTTGTCAACAAGCTTGCTAAGGAGCAGGCGGAGCCACCAGAGGACCCATCAATGAAGATTGGATGGGAGGGTCTGATCCGAGCCGGAACCATCGAGTACCTCGATGCCGAGGAAGAGGAGACGGCTATGATTTGCATGACTCCCGAGGATCTTGATCTCTATCGCATGCAAAAGGCTGGTTACGTCGTAGATGACGATAACACAGACGACCCCAACAGGAGATTGAAGACCAAGACGAACCCCACAACTCACATGTACACTCATTGTGAGATTCACCCCAGTATGATTCTTGGCATTTGTGCCAGTATCATTCCCTTCCCCGATCACAACCAGGTAtacgacgcgatccatggagttcctcaagttccgtgaactgccagccggtcagaacgccatcgtcgctatcgcttgctactccggttacaaccaggaagattccgtcattatgaaccagagtagtatcgatcgaggcctgttccgcagtctgttcttcagatcctactctgaccaggagaagaaggtcggtctgaactacacggaagtattcgagaagcccttccagcagtcgacgcttcgtatgaagcacggtacctacgacaagctggacgaggatggtatcgtggcccctggtgtgcgagtgtcaggtgaagatatcatcatcggcaagactgcgccgattgatcaagaaaaccaggatctgggtaccaggacaacggtgcaccagcgtcgtgatatctccacgccgctgcgaagtaccgagaacggtatcgtcgattcggtcattgtgactgtcaacgccgacaacgtcaaatacgtcaaggtccgtgtgaggacgaccaagattcctcagattggtgacaagtttgcctctcgtcacggacagaagggtaccattggtgttacctaccgacaggaggatatgcccttcaccagggagggtgtgacaccagacattatcattaacccccacgccattccgtcgcgaatgacaattgcacatttgattgaatgcctcctcagtaaggtgtcaacgctcgaaggcatggagggtgatgcaacacctttcaccgatgtcactgtcgactccgtttcggagctgctccg
NRRL_22412_F_cryptoseptatum_T             CACTCCTATTGGACGAGATGGAAAGCTCGCCAAGCCCCGTCAGCTACACAACACCCATTGGGGTCTGGTGTGTCCAGCCGAGACGCCCGAGGGTCAGGCTTGTGGTCTGGTCAAGAACTTGTCTCTGATGTGCTACGTCAGTGTCGGCTCTCCCTCTGAACCCTTGATCGAGTTCATGATCAACCGAGGTATGGAAGTCGTGGAAGAGTACGAGCCCCTGAGATACCCCCATGCCACCAAGATCTTTGTCAACGGTGTCTGGTGTGGCGTCCACTCGGATCCCAAGCATCTCGTCAGCCAAGTTCTGGACACACGACGAAAGTCGTATCTGCAGTACGAGGTGTCACTTGTTCGTGACATTCGAGATCGAGAGTTCAAGGTCTTCTCCGACGCTGGCCGAGTCATGAGACCGGTCTTTACGGTTCAGCAGGAGGATGACCATGACTCTGGCATTGCCAAGGGAGCCTTGGTCTTGACCAAGGACCTCGTCAACAAGATTGCCAAGGAGCAGGCGGAGCCACCAGAGGACCCATCAATGAAGATTGGATGGGAGGGTCTGATCCGGGCTGGTACTATCGAGTACCTCGATGCTGAAGAAGAGGAGACGGCCATGATTTGCATGACTCCTGAGGATCTTGACCTCTACCGCATGCAAAAGGCTGGTTACGTGATGGACGACGATAACACGGACGACCCGAACAGGAGATTGAAGACCAAGACCAACCCCACAACTCACATGTACACTCATTGTGAGATTCACCCTAGCATGATTTTGGGCATTTGTGCCAGTATCATTCCTTTCCCCGATCACAACCAGGTAcacgacacggtccatggagttcctcaagttccgtgagctaccagccggacagaacgccattgttgctatcgcttgttactctggttacaaccaggaagattccgtcatcatgaaccagagcagtatcgaccgaggcttgttccgcagtttgttcttccgatcatactcggaccaggagaagaaggtcggcctcaactacacggaagtgtttgagaagcccttccagcagtcgacgcttcgtatgaagcacggcacctacgacaagctggacgaggacggtatcgtggctcccggcgtgcgagtgtcgggcgaggatatcatcatcggcaagacggcgccgattgaccaagagaaccaggatctgggcaccaggaccacggtgcaccagcgtcgtgatatctcgacaccgctgcgaagcacagaaaacggcatcgttgaccaggtcattgtgactgtcaatgccgacaacgtcaagtacgtcaaggtccgtgtgaggacgaccaagatcccccagattggcgacaagtttgcctctcgtcacggacagaagggtaccattggtgtgacctaccgccaggaggacatgccattcaccagggagggtgtgacaccggacattatcattaacccccacgccattccgtcgcgaatgacaattgcccatttgatcgaatgcctcctcagtaaggtgtcaacgctggaaggcatggagggtgacgcaacgcccttcactgatgtcacagtcgactctgtttcggagctgctccg
NRRL_22399_F_cucurbitae_T                 CACCCCCATTGGACGAGATGGAAAGCTCGCCAAGCCCCGTCAGCTACACAACACCCATTGGGGTCTGGTCTGTCCAGCCGAGACGCCCGAGGGTCAGGCTTGTGGTCTGGTCAAGAACTTGTCCCTGATGTGCTACGTCAGTGTCGGTTCTCCCTCTGAACCTCTGATCGAGTTCATGATCAACCGGGGTATGGAAGTTGTGGAAGAGTACGAACCCCTGAGATACCCGCATGCTACCAAGATCTTTGTCAATGGTGTCTGGTGTGGCGTTCACTC?GACCCCAAGCATCTCGTCAGCCAGGTCCTGGACAC?CGACAAAAGTCGTACTTGCAGTACGAGGTGTCGCTTGTTCGCGACATTCGAGATCGCGAGTTCAAGGTCTTCTCCGACGCTGGCCGAGTCATGAGGCCGGTCTTTACGGTTCAGCAGGAGGATGACCACGAGTCTGGTATTGCCAAGGGAGCTTTGGTCCTGACCAAGGACCTTGTCAACAAGCTTGCCAAGGAGCAGGCGGAGCCACCAGAGGACCCATCAATGAAGATTGGATGGGAGGGTCTGATCCGAGCCGGAACCATCGAGTACCTCGATGCTGAGGAAGAGGAGACGGCTATGATTTGCATGACTCCTGAGGACCTCGACCTCTACCGCATGCAGAAGGCTGGTTACGTCGTAGATGACGATAACACGGATGACCCGAACAGGAGATTGAAGACCAAAACCAACCCCACAACTCACATGTACACTCATTGTGAGATTCACCCCAGCATGATTCTTGGCATCTGTGCCAGCATCATCCCCTTCCCCGATCACAACCAGGTAcacaacaagatccatggaattcctcaagttccgtgaactgccggccggtcagaacgccatcgtcgctattgcttgctactcgggttacaaccaggaagattccgtcatcatgaaccagagcagtatcgatcgaggattgttccgcagtttgttcttcagatcttactctgaccaagagaagaaggttggcctgaactacacggaagtgttcgagaagcccttccagcaatcgacgcttcgtatgaagcatggtacctacgacaagctggacgaagatggcattgtggctcccggtgtgcgagtgtcgggcgaggatatcatcatcggcaagactgcgccgattgatcaagaaaaccaagatctaggtaccaggactacggtgcaccagcgtcgtgatatctccacgccgctgcgaagcactgaaaacggtatcgttgattcggtcattgtgactgtcaatgccgacaacgtcaagtacgtcaaggtccgcgtgaggacgaccaagattccccagattggcgacaagtttgcctctcgtcacggacaaaagggtaccattggtgtcacctaccgacaggaggatatgcccttcaccagggagggtgtgacgccagacattatcatcaacccccacgccattccctcgcgaatgacgattgcacatttgattgagtgcctcctcagtaaggtgtcaacactcgaaggcatggagggtgatgccacacctttcaccgatgtcactgtcgactctgtttcagagctgctccg
CBS_144390_F_diminutum_T                  ????????????????????????????????AGCCCCGTCAGCTACACAACACCCATTGGGGTCTGGTCTGTCCAGCCGAGACACCCGAGGGTCAGGCTTGTGGTCTGGTCAAGAACTTGTCTCTCATGTGTTACGTCAGTGTCGGCTCTCCTTCTGAACCCCTGATCGAGTTCATGATCAACCGAGGTATGGAAGTCGTGGAAGAGTACGAGCCCCTGAGATACCCACATGCTACCAAGATCTTTGTCAATGGTGTCTGGTGTGGTGTCCACTCGGACCCTAAGCATCTCGTCAGCCAGGTTCTGGACACACGACGAAAGTCGTACCTGCAGTATGAGGTGTCGCTTGTTCGTGACATTCGAGATCGAGAGTTCAAGGTCTTCTCCGACGCTGGCCGAGTCATGAGGCCGGTCTTTACGGTCCAGCAGGAGGATGACCATGAGTCTGGTATTGCCAAGGGAGCTTTGGTTCTGACCAAGGACCTTGTCAACAAGCTTGCTAAGGAGCAGGCGGAGCCACCAGAGGACCCATCACAGAAGATTGGATGGGAGGGTCTGATCCGAGCCGGAACCATCGAGTACCTCGATGCTGAGGAAGAAGAGACGGCTATGATTTGCATGACCCCTGAGGATCTTGACCTCTATCGCATGCAAAAGGCTGGTTACGTCGTAGATGACGATAACACGGACGACCCCAACAGGAGATTGAAGACCAAGACGAACCCCACAACTCACATGTACACTCATTGTGAGATTCACCCCAGTATGATTCTTGGCATTTGTGCCAGTATCATTCCCTTCCCCGATCACAACCAGGTAgacaacacgatctatggagttcctcaagttccgtgaactgccagccggtcagaacgccatcgttgctatcgcttgctactctggttacaaccaggaagattccgtcattatgaaccagagtagtatcgatcgaggcctgttccgcagtctgttcttcagatcctactctgaccaggagaagaaggtcggtctcaactacacggaagtgtttgagaagcccttccagcagtcgacgcttcgtatgaagcacggtacctacgacaagctggacgaggatggtatcgtggcccccggtgtgcgagtgtcaggtgaagatatcatcatcggcaagactgcgccgattgatcaagagaaccaggatctgggtaccaggacaacggtgcaccagcgtcgtgatatctccacgccgctgcgaagtaccgagaacggtatcgttgattcggtcattgtgactgtcaacgccgacaacgtcaaatatgtcaaggtccgtgtgaggacgaccaagattcctcagattggtgacaagttcgcctctcgtcacggacagaagggtaccattggtgttacctaccgacaggaggatatgcccttcagcagggagggtgtgacaccagacattatcattaacccccacgccattccgtcgcgaatgacaattgcccatttgattgaatgcctcctcagtaaggtgtcaacgctcgaaggcatggagggtgatgcaacgcctttcaccgatgtcactgtcgactccgtttcggagctgctccg
NRRL_22277_F_zanthoxyli_piperiti_ET       TACCCCTATTGGAAGAGACGGAAAGCTCGCCAAGCCTCGTCAGCTACACAACACCCATTGGGGTCTGGTTTGTCCAGCCGAGACGCCCGAGGGTCAGGCTTGTGGTCTGGTCAAGAACTTGTCCCTGATGTGCTACGTCAGTGTCGGCTCTCCCTCTGAACCTCTGATCGAGTTCATGATCAACCGAGGTATGGAAGTCGTGGAAGAGTACGAGCCCCTGAGATACCCGCATGCTACCAAGATCTTTGTCAATGGTGTCTGGTGTGGTGTCCACTCGGACCCCAAGCATCTCGTCAGCCAGGTCTTGGACACACGACGAAAGTCGTACTTGCAATACGAGGTGTCACTTGTTCGTGACATTCGAGATCGAGAGTTCAAGGTCTTCTCCGACGCTGGCCGAGTCATGAGGCCGGTCTTTACGGTTCAGCAGGAGGATGACCATGAGTCTGGCATTGCCAAGGGAGCTTTGGTTCTGACCAAGGACCTTGTCAACAAGCTTGCCAAGGAGCAGGCGGAGCCGCCAGAGGACCCATCAATGAAGATAGGATGGGAGGGTCTGATCCGAGCTGGAACCATCGAGTACCTCGATGCCGAGGAAGAGGAGACGGCTATGATTTGCATGACTCCTGAAGATCTTGATCTCTATCGCATGCAAAAGGCCGGTTACGTCGTAGATGACGACAACGCGGACGACCCCAACAGGAGATTGAAGACCAAGACGAACCCCACAACTCACATGTACACTCATTGTGAGATTCACCCCAGTATGATTCTTGGCATTTGTGCCAGTATCATTCCCTTCCCCGATCACAACCAGGTAgacaacacgatctatggaattcctcaagttccgtgaattgccagccggtcagaacgccatcgtcgctatcgcttgttactctggttacaaccaggaagattccgtcattatgaaccagagtagtatcgatcgaggcctgttccgcagtctgttcttcagatcctactctgaccaggagaagaaggtcggtctgaactacacggaagtattcgagaagcccttccagcagtcgacgcttcgtatgaagcacggtacctacgacaagctggacgaggatggtatcgtggcccccggtgtgcgagtgtcaggtgaagatatcatcatcggcaagactgcgccgattgatcaagagaaccaggatctgggtaccaggacaacggtgcaccagcgtcgtgatatctccacgccgctgcgaagtaccgagaacggtatcgtcgattcggtcattgtgactgtcaacgctgacaacgtcaaatatgtcaaggtccgtgtgaggacgaccaagattcctcagattggtgacaagtttgcctctcgtcacggacagaagggtaccattggtgttacctaccgacaggaggatatgcccttctccagggagggtgtgacaccagacattatcattaacccccacgccattccgtcgcgaatgacaattgcacatttgattgaatgcctcctcagtaaggtgtcaacgctcgaaggcatggagggtgatgcaacacctttcaccgatgtcactgtcgactccgtttcggagctgctccg
CBS_475.67_F_falciforme_T                 ????????????ACGAGATGGAAAGCTCGCCAAGCCCCGTCAGCTACACAACACCCATTGGGGTCTGGTCTGTCCAGCCGAGACGCCTGAGGGTCAGGCTTGTGGTCTGGTCAAGAACTTGTCCCTGATGTGCTACGTCAGTGTCGGCTCTCCCTCCGAACCTCTGATTGAGTTCATGATCAACCGAGGTATGGAAGTCGTGGAAGAGTACGAGCCCCTGAGATACCCGCATGCTACCAAGATCTTTGTCAATGGTGTCTGGTGCGGTGTTCACTCAGACCCCAAGCATCTCGTCAGCCAGGTTCTGGACACACGACGAAAGTCGTACCTGCAGTATGAGGTGTCGCTTGTTCGTGACATTCGAGATCGAGAGTTCAAGGTCTTCTCCGACGCTGGCCGAGTCATGAGGCCGGTCTTTACGGTCCAGCAGGAGGATGACCACGAGTCTGGTATTGCCAAGGGAGCTTTGGTTCTGACCAAGGACCTTGTCAACAAGCTTGCTAAGGAGCAGGCGGAGCCACCAGAGGACCCATCAATGAAGATTGGATGGGAGGGTCTGATCCGAGCCGGAACCATTGAGTACCTCGATGCTGAGGAAGAGGAGACGGCTATGATTTGCATGACTCCTGAGGATCTTGATCTCTATCGCATGCAAAAGGCTGGTTACGTCGTAGATGACGATAACACGGACGACCCCAACAGGAGATTGAAGACCAAGACGAACCCCACAACTCACATGTACACTCATTGTGAGATTCACCCCAGTATGATTCTTGGCATTTGTGCCAGTATCATTCCCTTCCCCGATCACAACCAGGTAgacaacacgatccatggagttcctcaagttccgtgaactgccagccggtcagaacgccatcgtcgctatcgcttgctactctggttacaaccaagaagattccgtcattatgaaccagagtagtatcgatcgaggcctgttccgcagtctgttcttcagatcctactctgaccaggagaagaaggtcggtctgaactacacggaagtattcgagaagcccttccagcagtcgacgcttcgtatgaagcacggtacctacgacaagctggacgaggatggtatcgtggcccccggtgtgcgagtgtcaggtgaagatatcatcatcggcaagactgcgccgattgatcaagagaaccaggatctgggtaccaggacaacggtgcaccagcgtcgtgatatctccacgccgctgcgaagtaccgagaacggtatcgtcgattcggtcattgtgactgtcaatgccgacaacgtcaagtacgtcaaggtccgtgtgaggacgaccaagattcctcagattggtgacaagttcgcctctcgtcacggacagaagggtaccattggtgtcacctaccgacaggaggatatgccctttaccagggagggtgtgacaccagacattatcattaacccccacgccattccatcgcgaatgacaattgcacatttgattgaatgcctcctcagtaaggtgtcaacactcgaaggcatggagggtgatgccacacctttcaccgatgtcactgtcgactcagtttcggagctgctccg
NRRL_32437_F_ferruginum_T                 TACCCCTATTGGACGAGATGGAAAGCTCGCCAAACCCCGTCAGCTACACAACACCCATTGGGGTCTGGTCTGTCCAGCCGAGACACCCGAGGGTCAGGCTTGTGGTCTGGTCAAGAACTTGTCTCTGATGTGCTACGTCAGTGTCGGCTCTCCCTCCGAACCTCTGATTGAGTTCATGATCAACCGAGGTATGGAAGTCGTGGAAGAGTACGAGCCCCTGAGATACCCGCATGCTACCAAGATCTTTGTCAACGGTGTTTGGTGTGGTGTCCACTCGGACCCCAAGCATCTCGTCAGCCAGGTCCTGGACACACGACGAAAGTCGTACCTGCAGTATGAGGTGTCGCTTGTTCGTGACATTCGAGATCGAGAGTTCAAGGTCTTCTCCGACGCTGGCCGAGTCATGAGGCCGGTCTTTACGGTTCAGCAGGAGGACGACCACGAGTCTGGTATTGCCAAGGGAGCTTTGGTCCTGACCAAGGACATTGTCAACAAGCTTGCGAAGGAGCAGGCGGAGCCACCAGAGGACCCATCACAGAAGATTGGATGGGAGGGTCTGATCCGAGCCGGAACTATCGAGTACCTCGATGCTGAGGAAGAGGAGACGGCTATGATTTGCATGACCCCTGAGGATCTTGACCTCTATCGCATGCAAAAGGCCGGTTACGTCGTAGATGACGATAACACGGACGACCCCAACAGGAGATTGAAGACCAAGACGAACCCCACAACTCACATGTACACTCATTGTGAAATTCACCCCAGTATGATTCTTGGCATTTGTGCCAGTATCATTCCCTTCCCCGATCACAACCAGGTAgacaacacgatccatggagttcctcaagttccgtgaactgccagccggtcagaacgccatcgtcgctatcgcttgctactctggttataaccaggaagattccgtcattatgaaccagagtagtatcgatcgaggcctgttccgcagtctgttcttccgatcttactctgaccaagagaagaaggttggtctgaactacacggaagtgtttgagaagcccttccagcagtcgacgcttcgtatgaagcacggtacctacgacaagctggatgaggatggtatcgtggctcccggtgtgcgagtgtcgggtgaagatatcatcatcggcaagactgcgccgattgatcaagagaaccaggatctgggtaccaggacaacggtgcaccagcgtcgtgatatctccacgccgctgcgaagtaccgagaacggtatcgtcgattcggtcattgtgactgtcaatgccgacaacgtcaagtatgtcaaggtccgtgtgaggacgaccaagattcctcagattggtgacaagttcgcctctcgtcacgggcagaagggtaccattggtgttacctaccgacaggaggatatgccctttagcagggagggtgtgacaccagacattatcattaacccccacgccattccgtcgcgaatgacaattgcccatttgattgaatgcctcctcagtaaggtgtcaacgctcgaaggcatggagggtgatgccacacctttcaccgacgtcactgtcgactccgtttcggagctgctccg
NRRL_52782_F_hypothenemi_T                CACCCCTATTGGACGAGATGGAAAGCTCGCCAAGCCCCGTCAGCTACACAACACCCATTGGGGTCTGGTCTGTCCAGCCGAGACACCCGAGGGTCAGGCTTGTGGTCTAGTCAAGAACTTGTCCCTGATGTGCTACGTCAGTGTCGGCTCTCCCTCCGAACCTCTGATTGAGTTCATGATCAACCGAGGTATGGAAGTCGTGGAAGAGTACGAGCCCCTAAGATACCCGCATGCTACCAAGATCTTTGTCAACGGTGTTTGGTGCGGTGTCCACTCGGACCCTAAGCATCTCGTCAGCCAGGTCCTGGACACACGACGAAAGTCGTACCTGCAATATGAGGTGTCGCTTGTTCGTGACATTCGAGATCGAGAGTTCAAGGTCTTCTCCGACGCTGGCCGAGTCATGAGGCCGGTCTTTACGGTTCAGCAGGAGGATGACCACGAGTCTGGTATCGCCAAGGGAGCTTTGGTTCTGACCAAGGACATCGTCAACAAGCTTGCTAAGGAGCAGGCGGAGCCACCAGAGGACCCATCACAGAAGATTGGATGGGAGGGTCTGATCCGAGCTGGAACCATCGAGTACCTCGATGCTGAGGAAGAAGAGACGGCTATGATTTGCATGACCCCTGAGGATCTTGACCTCTATCGCATGCAAAAGGCTGGTTACGTCGTAGATGACGATAACACGGACGACCCCAACAGGAGATTGAAGACCAAGACGAACCCCACAACTCACATGTACACTCATTGTGAGATTCACCCCAGTATGATTCTTGGCATTTGTGCCAGTATCATTCCCTTCCCCGATCACAACCAGGTAgacaacacgatccatggagttcctcaagttccgtgaactgccagccggtcagaacgccatcgtcgccatcgcttgctactctggttataaccaggaagattccgtcattatgaaccagagtagtatcgatcgaggcctgttccgaagtctgttcttccgatcctactctgaccaggagaagaaggtcggtctcaactacacggaagtgtttgagaagcccttccagcagtcgacacttcgtatgaagcacggtacttacgacaagctggacgaggatggtatcgtggcccccggtgtgcgagtgtcgggtgaagatatcatcatcggcaagactgcgccgattgatcaagagaaccaggatctgggtaccaggacaacggtacaccagcgtcgtgatatctccacgccgctgcgaagtaccgagaacggtatcgtcgattcggtcattgtgactgtcaatgccgacaacgtcaagtatgtcaaggtccgtgtgaggacgaccaagattccccagattggtgacaagttcgcctctcgtcacggacagaagggtaccattggtgttacctaccgacaggaggatatgcccttcagcagggagggtgtgacaccagacattatcattaacccccacgccattccctcgcgaatgacaattgcccatttgattgaatgcctcctcagtaaggtgtcaacgctcgaaggcatggagggtgatgccacgcctttcaccgacgtcactgtcgactccgtttcggagctgctccg
NRRL_22389_F_ipomoeae_name                CACCCCTATCGGACGAGATGGAAAGCTCGCCAAGCCCCGCCAGCTACACAACACCCATTGGGGTCTGGTCTGTCCAGCCGAGACGCCTGAGGGTCAGGCTTGTGGTCTGGTCAAGAACTTGTCCCTGATGTGCTACGTCAGTGTCGGCTCTCCCTCCGAACCTCTGATTGAGTTCATGATCAACCGAGGTATGGAAGTCGTGGAAGAGTACGAGCCTCTGAGATACCCGCATGCTACCAAGATCTTTGTCAATGGTGTCTGGTGTGGTGTTCACTCAGACCCCAAGCATCTCGTCAGCCAGGTCCTGGACACACGACGAAAGTCATACCTGCAGTATGAGGTGTCACTTGTTCGTGACATTCGAGATCGAGAGTTCAAGGTCTTCTCCGACGCTGGCCGAGTCATGAGGCCGGTCTTTACGGTTCAGCAGGAGGATGACCACGAGTCTGGTATTGCCAAGGGAGCTTTGGTTCTGACCAAGGACCTTGTCAACAAGCTTGCTAAGGAGCAGGCGGAGCCACCAGAGGACCCATCAATGAAGATTGGATGGGAGGGTCTGATCCGAGCCGGAACCATTGAGTACCTCGATGCCGAGGAAGAGGAGACGGCTATGATTTGCATGACTCCTGAGGATCTTGATCTCTATCGCATGCAAAAGGCTGGTTACGTCGTAGATGACGATAACACGGACGACCCCAACAGGAGATTGAAGACCAAGACGAACCCCACAACTCACATGTACACTCATTGTGAGATTCACCCCAGTATGATTCTTGGAATTTGTGCCAGTATCATTCCCTTCCCCGATCACAACCAGGT?tacgacgcgatccatggagttcctcaagttccgtgaactgccagccggtcagaacgccatcgtcgctatcgcttgctactctggttacaaccaagaagattccgtcattatgaaccagagtagtatcgatcgaggcctgttccgcagtctgttcttcagatcctactctgaccaggagaagaaggtcggtctgaactacacggaagtattcgagaagcccttccagcagtcgacgcttcgtatgaagcacggtacctacgacaagctggacgaggatggtatcgtggcccccggtgtgcgagtgtcaggtgaagatatcatcatcggcaagactgcgccgattgatcaagagaaccaggatctgggtaccaggacaacggtgcaccagcgtcgtgatatctccacgccgctgcgaagtaccgagaacggtatcgtcgattcggtcattgtgactgtcaatgccgacaacgtcaagtacgtcaaggtccgtgtgaggacgaccaagattcctcagattggtgacaagtttgcctctcgtcacggacagaagggtaccattggtgtcacctaccgacaggaggatatgccctttaccagggaaggcgtgacaccagacatcatcattaacccccacgccattccctcgcgaatgacaattgcacatttgattgaatgcctcctcagtaaggtgtcaacgctcgaaggcatggagggtgatgcaacacctttcaccgatgtcactgtcgactccgtttcggagctgctccg
FRC_S_1836_F_kelerajum_T                  CACCCCTATCGGACGAGATGGAAAGCTCGCCAAGCCCCGTCAGCTACACAACACTCATTGGGGTCTCGTCTGTCCAGCCGAGACACCCGAGGGTCAGGCTTGTGGTTTGGTCAAGAACTTGTCCCTGATGTGTTACGTCAGTGTCGGCTCTCCTTCTGAACCCTTGATTGAGTTCATGATCAACCGAGGTATGGAAGTCGTGGAAGAGTACGAACCCCTGAGATACCCGCACGCTACCAAGATCTTTGTCAACGGTGTCTGGTGCGGTGTCCACTCGGACCCCAAGCATCTCGTCAGCCAAGTCCTGGATACACGACGAAAGTCGTATCTGCAGTACGAGGTGTCACTTGTTCGTGACATTCGAGATCGCGAGTTCAAGGTCTTCTCCGACGCTGGCCGAGTCATGAGGCCGGTCTTTACGGTTCAGCAGGAAGATGACCATGAGTCTGGTATTGCCAAGGGAGCCTTGGTCCTGACCAAGGACCTCGTCAACAAGATTGCCAAGGAGCAGGCGGAGCCGCCAGAGGACCCATCAATGAAGATTGGATGGGAGGGTCTGATCCGGGCTGGAACCATCGAGTACCTCGATGCTGAGGAAGAGGAGACGGCCATGATTTGCATGACTCCCGAGGATCTTGACCTCTACCGCATGCAAAAGGCTGGTTACGTGGTGGACGACGATAATACGGACGATCCGAACAGGAGATTGAAGACCAAGACCAACCCCACAACTCACATGTACACTCACTGTGAGATTCACCCGAGTATGATTCTGGGCATTTGCGCCAGCATCATTCCTTTCCCCGATCACAACCAGGTA??cgacacggtccatggagttcctcaagttccgtgagctgccagccggacagaacgccattgtcgccatcgcttgctactctggttataaccaggaagattccgtcattatgaaccagagcagtatcgaccgaggcctgttccgcagtctgttcttccgatcatactcggaccaggagaagaaggtcggtctcaactacacggaagtgtttgagaagcccttccagcagtcgacactccgtatgaagcacggtacctacgacaagctggacgaggacggtatcgtggcccccggcgtgcgagtgtcgggtgaggatatcattatcggcaagacggcgcctatcgaccaagagaaccaggatctgggcaccaggaccacggtgcaccagcgtcgtgatatctcaacacctctgcgaagcacagaaaacggtatcgttgaccaggtcattgtgacggtcaacgccgacaacgtcaagtacgtcaaggtccgtgtgaggacgaccaagattcctcagattggtgacaagtttgcctctcgtcacggacagaagggtaccatcggtgtgacctaccgtcaggaggacatgccattcagcagggagggcgtgacaccggacattatcattaacccccacgccattccttcgcgaatgacaattgcacatttgattgaatgcctcctcagtaaggtgtcaacgctcgaaggcatggagggtgacgcaacacctttcactgatgtcacggtcgactctgtctcggagctgctccg																																																																																																																								  
CBS_119599_F_kurunegalense_T              CACCCCTATTGGACGAGATGGAAAGCTTGCCAAGCCCCGTCAGCTACACAACACCCATTGGGGCCTGGTCTGTCCAGCCGAGACACCCGAGGGTCAGGCTTGTGGTCTGGTCAAGAACTTGTCCCTGATGTGCTACGTCAGTGTCGGTTCTCCCTCCGAGCCTCTGATTGAGTTCATGATCAACCGAGGTATGGAAGTCGTGGAGGAGTACGAGCCCCTGAGATACCCACATGCCACCAAGATCTTTGTCAATGGTGTCTGGTGTGGTGTCCACTCGGACCCTAAGCATCTCGTCAGCCAGGTTCTGGACACACGACGAAAGTCGTACCTGCAGTATGAGGTGTCGCTTGTTCGTGACATTCGAGATCGAGAGTTCAAGGTCTTCTCCGACGCTGGCCGAGTCATGAGGCCGGTCTTTACGGTCCAGCAGGAGGATGACCACGAGTCTGGTATCGCCAAGGGAGCTTTGGTTCTGACCAAGGACCTTGTCAACAAGCTTGCTAAGGAGCAGGCGGAGCCACCAGAGGACCCATCAATGAAGATTGGATGGGAGGGTCTGATCCGAGCCGGAACTATCGAGTACCTCGATGCTGAGGAAGAGGAGACGGCTATGATTTGCATGACTCCTGAGGATCTTGACCTCTATCGCATGCAAAAGGCTGGTTACGTCGTAGATGACGATAACACGGACGACCCCAACAGGAGATTGAAGACCAAGACGAACCCCACAACTCACATGTACACTCATTGTGAGATTCACCCCAGTATGATTCTTGGCATTTGTGCCAGTATCATTCCCTTCCCCGATCACAACCAGGTAcacgacacggtccatggagttcctcaagttccgtgagctgccagccggacagaatgccattgtcgccatcgcttgctactctggttacaaccaggaagattccgtcattatgaaccagagcagtatcgatcgaggcttgttccgcagtttgttcttccgatcatactcggaccaggagaagaaggtcggtctcaactacacggaagtgtttgagaagcccttccagcagtcgacgcttcgtatgaagcacggtacctatgacaagctggatgaggacggtattgtggcccccggcgtgcgagtgtcgggcgaggatatcatcatcggcaagacagcgccgattgaccaagagaaccaggacctgggcaccaggaccacggtgcaccagcgtcgtgatatctcgacacccctgcgaagcacagaaaacggtattgttgaccaggtcattgtgacggtcaatgccgacaacgtcaagtacgtcaaggtccgtgtgaggacgaccaagattccccagattggcgacaagtttgcctctcgtcacggacagaagggtaccattggtgtgacctaccgtcaggaggatatgccctttaccagggagggtgtgacaccagacattatcattaacccccacgccattccgtcgcgaatgacaattgcacatttgattgaatgcctcctcagtaaggtgtcaacgctggaaggtatggagggtgatgcgacgcccttcactgatgtcacggtcgactctgtttcggagctgcttcg
NRRL_22389_F_liriodendri_T                CACCCCTATTGGACGAGATGGAAAGCTCGCCAAGCCCCGTCAGCTACACAACACCCATTGGGGTCTGGTCTGTCCAGCCGAGACACCCGAGGGTCAGGCTTGTGGTCTGGTCAAGAACTTGTCCCTGATGTGCTACGTCAGTGTCGGCTCTCCCTCCGAACCTCTGATTGAGTTCATGATCAACCGAGGTATGGAAGTCGTGGAAGAGTACGAGCCCCTGAGATACCCGCATGCTACCAAGATCTTTGTCAACGGTGTTTGGTGCGGTGTCCACTCGGACCCCAAGCATCTCGTCAGCCAGGTCCTGGACACACGACGAAAGTCGTACCTGCAATATGAGGTGTCGCTTGTTCGTGACATTCGAGATCGAGAGTTCAAGGTCTTCTCCGACGCTGGCCGAGTCATGAGGCCGGTCTTTACGGTTCAGCAGGAGGATGACCACGAGTCTGGTATCGCCAAGGGAGCTTTGGTTCTGACCAAGGACATCGTCAACAAGCTTGCTAAGGAGCAGGCGGAGCCACCAGAGGACCCATCACAGAAGATTGGATGGGAGGGTCTGATCCGAGCCGGAACCATCGAGTACCTCGATGCTGAGGAAGAAGAGACGGCTATGATTTGCATGACCCCTGAGGATCTTGACCTCTATCGCATGCAAAAGGCTGGTTACGTCGTAGATGACGATAACACGGACGACCCCAACAGGAGATTGAAGACCAAGACGAACCCCACAACTCACATGTACACTCATTGTGAGATTCACCCCAGTATGATTCTTGGCATTTGTGCCAGTATCATTCCCTTCCCCGATCACAACCAGGTAgacaacacgatccatggagttcctcaagttccgtgaactgccagccggtcagaacgccatcgtcgccatcgcttgctactctggttataaccaggaagattccgtcattatgaaccagagtagtatcgatcgaggcctgttccgaagtctgttcttccgatcctactctgaccaggagaagaaggtcggtctcaactacacggaagtgtttgagaagcccttccagcagtcgacacttcgtatgaagcacggtacttacgacaagctggacgaggatggtatcgtggcccctggtgtgcgagtgtcgggtgaagatatcatcatcggcaagactgcgccgattgatcaagagaaccaggatctgggtaccaggacaacggtgcaccagcgtcgtgatatctccacgccgctgcgaagtaccgagaacggtatcgtcgattcggtcattgtgactgtcaatgccgacaacgtcaagtatgtcaaggtccgtgtgaggacgaccaagattccccagattggtgacaagttcgcctctcgtcacggacagaagggtaccattggtgttacctaccgacaggaggatatgcccttcagcagggagggtgtgacaccagacattatcattaacccccacgccattccctcgcgaatgacaattgcccatttgattgaatgcctcctcagtaaggtgtcaacgctcgaaggcatggagggtgatgccacgcctttcaccgacgtcactgtcgactccgtttcggagctgctccg
CBS_126407_F_longissima_name_T            CACCCCTATTGGACGAGATGGAAAGCTCGCCAAGCCCCGTCAGCTACACAACACCCATTGGGGTCTGGTCTGTCCAGCCGAGACACCCGAGGGTCAGGCTTGTGGTCTGGTCAAGAACTTGTCCCTGATGTGTTACGTCAGTGTCGGTTCTCCTTCTGAGCCCCTGATCGAGTTCATGATCAACCGAGGTATGGAAGTCGTGGAAGAGTACGAACCCCTGAGATACCCGCATGCTACCAAGATCTTTGTCAATGGTGTCTGGTGCGGTGTCCACTCGGACCCCAAGCATCTCGTCAGCCAGGTCCTGGACACACGACGAAAGTCGTACCTGCAGTATGAGGTGTCGCTTGTTCGTGACATTCGAGATCGAGAATTCAAGGTCTTCTCCGACGCTGGCCGAGTCATGAGGCCGGTCTTTACGGTTCAGCAGGAGGACGACCACGAGTCTGGTATTGCCAAGGGAGCTTTGGTTCTGACCAAGGACCTTGTCAACAAGCTTGCGAAGGAGCAGGCGGAGCCACCAGAGGACCCATCACAGAAGATTGGATGGGAGGGTTTGATCCGAGCCGGAACTATCGAGTATCTCGACGCTGAGGAAGAGGAGACGGCTATGATTTGCATGACCCCTGAGGATCTTGACCTCTATCGCATGCAAAAGGCTGGTTACGTCGTAGATGACGATAACACGGACGACCCCAATAGGAGACTGAAGACCAAGACGAACCCCACAACTCACATGTACACCCATTGTGAGATTCACCCCAGTATGATTCTTGGCATTTGTGCCAGTATCATTCCCTTCCCCGATCACAACCAGGTAgacaacgcgatccatggagttcctcaagttccgtgaactgccagccggtcagaacgccattgtcgctatcgcttgctactctggttataaccaggaagattccgtcattatgaaccagagtagtatcgatcgaggcctgttccgtagtctgttcttccgatcctactccgaccaggagaagaaggtcggtctcaactacacggaagtgtttgagaaacccttccaacagtcgacgcttcgtatgaagcatggtacctacgacaagctggacgaggatggtatcgtggcccccggtgtgcgagtgtcaggtgaagatatcatcatcggcaagactgcgccgattgatcaagagaaccaggatctgggtaccaggacaacggtgcaccagcgtcgtgatatctccacgccgctgcgaagtactgagaacggtatcgtcgattcggtcattgtgactgtcaatgccgacaacgtcaagtacgtcaaggtccgtgtgaggacaaccaagattcctcagattggtgacaagttcgcctctcgtcacggacagaagggtaccattggtgttacctaccgacaggaggacatgcccttctccagggagggtgtgacaccagacattatcattaacccccacgccattccgtcgcgaatgacaattgcccatttgattgaatgcctcctcagtaaggtgtcaacgctcgaaggcatggagggtgatgccacacctttcacagatgtcactgtcgactccgtttcggagctgctccg
FRC_S_1845_F_mahasenii_T                  CACCCCTATCGGACGAGATGGAAAGCTCGCCAAGCCCCGTCAGCTACACAACACCCATTGGGGTCTGGTCTGTCCAGCCGAGACACCCGAGGGCCAAGCTTGTGGTCTGGTCAAGAACTTGTCCCTGATGTGTTACGTCAGTGTCGGTTCTCCTTCTGAACCCTTGATTGAGTTCATGATCAACCGAGGTATGGAAGTCGTGGAAGAGTACGAACCCCTGAGGTACCCGCATGCTACCAAGATCTTTGTCAACGGTGTCTGGTGCGGTGTCCACTCGGACCCCAAGCATCTCGTCAGCCAGGTCTTGGACACGCGACGAAAGTCGTATCTGCAGTACGAGGTGTCACTTGTTCGTGACATTCGAGACCGAGAGTTCAAGGTCTTCTCCGACGCCGGCCGAGTCATGAGGCCGGTCTTTACGGTTCAGCAGGAAGATGACCATGAGTCTGGTATTGCCAAGGGAGCCTTGGTCCTGACCAAGGACCTCGTCAACAAAATTGCCAAGGAGCAGGCAGAGCCTCCAGAGGATCCATCAATGAAGATTGGATGGGAGGGTCTGATCCGGGCTGGAACCATCGAGTACCTCGATGCTGAGGAAGAGGAGACGGCCATGATTTGCATGACTCCCGAGGACCTTGACCTCTACCGCATGCAAAAGGCTGGTTACGTGGTGGACGACGATAATACGGACGACCCGAACAGGAGATTGAAGACCAAGACCAACCCCACAACTCACATGTACACTCATTGTGAGATTCACCCCAGCATGATTCTGGGCATCTGCGCCAGTATCATTCCTTTCCCCGATCACAACCAGGT?tacgacacggtccatggagttcctcaagttccgtgagctgcctgccggacagaacgccattgtcgccatcgcttgctactctggttacaaccaggaagattccgtcattatgaaccagagcagtatcgatcgaggcttgttccgcagtctgttcttccgatcatactcggaccaggagaagaaggtcggtctcaactacacggaagtgtttgagaagcccttccagcagtcgacgcttcgtatgaagcacggtacctacgacaagctggatgaggacggtatcgtggcccccggcgtgcgagtgtcgggtgaggatatcatcattggaaagacggcgcctatcgaccaagagaaccaggatctgggcaccaggaccacggtgcaccagcgtcgcgatatctcgactcccctgcgaagcacagaaaacggtatcgttgaccaggtcattgtgactgtcaacgccgacaacgtcaagtacgtcaaggtccgtgtgaggacgaccaagattccccagattggcgacaagtttgcctctcgtcacggacagaagggtaccattggtgtgacctaccgtcaggaggatatgcccttcaccagggagggtgtgacaccggacatcatcatcaacccccacgccattccttcgcgaatgacaattgcacatttgattgaatgcctcctcagtaaggtgtcaacgcttgaaggcatggagggtgacgcaacacctttcactgatgtcacggtcgactctgtctcggagctgctccg
CBS_115659_F_martii_ET                    CACACCTATCGGACGAGATGGAAAGCTCGCCAAGCCCCGCCAGCTACACAATACCCATTGGGGTCTGGTCTGTCCGGCCGAGACGCCTGAGGGTCAGGCTTGTGGTCTGGTCAAGAACTTGTCCCTGATGTGCTACGTCAGTGTCGGCTCTCCCTCCGAACCTCTGATTGAGTTCATGATCAACCGAGGTATGGAAGTCGTGGAAGAGTACGAGCCCCTGAGATATCCGCATGCTACCAAGATCTTTGTCAATGGTGTCTGGTGTGGTGTTCACTCAGACCCCAAGCATCTCGTCAGCCAGGTTCTGGACACACGACGAAAGTCGTACCTGCAGTATGAGGTGTCGCTTGTTCGTGACATTCGAGATCGAGAGTTCAAGGTCTTCTCCGACGCTGGCCGAGTCATGAGGCCGGTCTTTACGGTTCAGCAGGAGGATGACCACGAGTCTGGTATTGCCAAGGGAGCTTTGGTTCTGACCAAGGACCTTGTCAACAAGCTTGCCAAGGAGCAGGCGGAGCCACCAGAGGACCCATCAATGAAGATTGGATGGGAGGGTCTGATCCGAGCCGGAACCATCGAGTACCTCGATGCCGAGGAAGAGGAGACTGCTATGATTTGCATGACTCCTGAGGATCTTGATCTCTATCGCATGCAAAAGGCTGGTTACGTCGTAGATGACGATAACACGGACGACCCCAACAGGAGATTGAAGACCAAGACGAACCCCACAACTCACATGTACACTCATTGTGAGATTCACCCCAGTATGATTCTTGGCATTTGTGCCAGTATCATTCCCTTCCCTGATCACAACCAGGTAtacgacgcgatccatggagttcctcaagttccgtgaactgccagccggtcagaacgccatcgtcgctatcgcttgttactctggttacaaccaagaagattccgtcattatgaaccagagtagtatcgatcgaggcctgttccgcagtctgttcttcagatcctactctgaccaggagaagaaggtcggtctgaactacacggaagtattcgaaaagcccttccagcagtcgacgcttcgtatgaagcacggtacctacgacaagctggacgaggatggtatcgtggctcccggtgtgcgagtgtcaggtgaagatatcatcatcggcaagactgcgccgattgatcaagagaaccaggatctgggtaccaggacaacggtgcaccagcgtcgtgatatctccacgccgctgcgaagtaccgagaacggtatcgtcgattcggtcattgtgactgtcaatgccgacaacgtcaagtacgtcaaggtccgtgtgaggacgaccaagattcctcagattggtgacaagtttgcctctcgtcacggacagaagggtaccattggtgtcacctaccgacaggaggatatgccctttaccagggagggcgtgacaccagacattatcattaacccccacgccattccctcgcgaatgacaattgcacatttgattgaatgcctcctcagtaaggtgtcaacgctcgaaggcatggagggtgatgcaacacctttcaccgatgtcactgtcgactccgtttcggagctgctccg
NRRL_22230_F_mori_T                       CACCCCTATTGGACGAGATGGAAAGCTCGCCAAGCCCCGTCAGCTACACAACACCCATTGGGGTCTGGTTTGTCCAGCCGAGACACCCGAGGGTCAGGCTTGTGGTCTGGTCAAGAACTTGTCCCTGATGTGTTACGTCAGTGTCGGCTCTCCTTCTGAACCTCTGATCGAGTTCATGATCAACCGAGGTATGGAAGTCGTGGAAGAGTACGAACCTCTGAGATACCCCCATGCTACCAAGATTTTCGTCAACGGTGTCTGGTGTGGCGTCCACTCGGACCCCAAGCATCTCGTCAGCCAGGTCCTGGACACGCGACGAAAGTCGTACCTGCAGTATGAGGTGTCGCTTGTTCGTGACATTCGAGATCGAGAGTTCAAGGTCTTCTCTGACGCTGGCCGAGTCATGAGGCCAGTCTTCACGGTTCAGCAGGAGGATGACCACGAGTCTGGTATTGCCAAGGGAGCTTTAGTTTTGACCAAGGACCTTGTCAACAAGCTTGCTAAGGAGCAGGCGGAGCCACCAGAGGACCCATCAATGAAGATTGGATGGGAGGGTCTGATCCGAGCCGGAACCATCGAGTACCTTGACGCTGAGGAAGAGGAGACGGCTATGATTTGCATGACCCCTGAGGATCTTGATCTCTATCGCATGCAAAAGGCTGGTTACGTCGTAGATGACGATAACACGGACGACCCCAACAGGAGATTGAAGACCAAGACGAACCCCACAACTCACATGTACACTCATTGTGAGATTCACCCCAGTATGATTCTTGGCATTTGTGCCAGTATCATCCCCTTCCCCGATCACAACCAGGTAgacaacacgatccatggagttcctgaagttccgtgaattgccagccggtcagaacgccatcgtcgctatcgcttgctactctggttataaccaggaagattccgtcattatgaaccagagtagtatcgatcgaggcctgttccgcagtctgttcttccgatcctactctgaccaggagaagaaggtcggcctcaactacacggaagtgtttgagaagccctttcagcagtcgacgcttcgtatgaagcacggtacctacgacaagctggacgaggatggtatcgtggcccccggtgtgcgagtgtcaggtgaagatatcatcatcggcaagaccgcgccgattgatcaagagaaccaggatctgggtaccaggacaacggtgcaccaacgtcgtgatatctccacgccgctgcgaagtaccgagaacggtatcgtcgattcggtcattgtgactgtcaatgccgataacgtcaagtacgtcaaggttcgtgtgaggacgaccaagattcctcagattggtgacaagttcgcctctcgtcacggacagaagggtaccattggtgttacctaccgacaggaggatatgccctttagcagggagggtgtgacaccagacatcatcattaacccccatgccattccgtcgcgaatgacaattgcccatttgattgaatgcctcctcagtaaggtgtcaacgctcgaaggcatggagggtgatgccacacctttcacagacgtcactgtcgactccgtttcggagctgctccg
NRRL_22387_F_nirenbergiae_T               CACCCCTATTGGACGAGATGGAAAGCTCGCCAAACCCCGTCAGCTGCACAACACCCATTGGGGTCTGGTTTGCCCAGCCGAGACACCCGAGGGTCAGGCTTGTGGTCTGGTCAAGAACTTGTCTCTGATGTGCTACGTCAGTGTCGGCTCTCCCTCTGAACCCTTGATCGAGTTCATGATCAACCGAGGCATGGAAGTCGTGGAAGAGTACGAACCCCTGAGATACCCGCATGCTACCAAGATCTTTGTCAACGGTGTGTGGTGCGGTGTCCACTCGGACCCCAAGCATCTCGTCAGTCAAGTCCTGGATACCCGACGAAAGTCGTATCTGCAGTACGAGGTGTCACTTGTTCGTGACATCCGAGATCGAGAGTTCAAGGTCTTCTCTGACGCTGGCCGTGTCATGAGACCGGTCTTTACGGTGCAGCAGGAGGATGACCATGACTCCGGCATTGCTAAGGGAGCCTTGGTTTTGACCAAGGACCTCGTTAACAAGATTGCCAAGGAGCAGGCGGAACCACCAGAGGATCCGTCAATGAAGATTGGATGGGAGGGCCTGATCCGGGCTGGAACTATCGAGTACCTCGATGCTGAAGAAGAGGAGACGGCCATGATTTGCATGACTCCCGAGGATCTTGACCTCTACCGCATGCAAAAGGCTGGTTACGTGATGGACGACGATAACACGGACGACCCGAACAGGAGATTGAAGACCAAGACCAACCCTACAACTCACATGTACACTCATTGTGAGATTCACCCCAGCATGATTCTGGGCATTTGCGCCAGTATCATTCCTTTCCCCGATCACAACCAGGTAcacgacacggtccatggagttcctcaagttccgtgagctaccggccggacagaacgccattgttgccatcgcttgctactctggttacaaccaggaagattccgtcatcatgaaccagagcagtatcgaccgaggcttgttccgcagtttgttcttccgatcatactcggaccaggagaagaaggtcggtctcaactacacggaagtgtttgagaagcccttccagcagtcaacgcttcgtatgaagcacggtacctacgacaagctggatgaggacggtatcgtggcccccggcgtgcgagtgtcgggtgaggatatcatcatcggcaagacggcgccgattgaccaggagaaccaggatctgggtaccaggaccacgatgcaccagcgtcgtgatatctcgacaccgctgcgaagcacagaaaacggcattgttgaccaggtcattgtgacggtcaacgccgacaacgtcaagtacgtcaaggtccgtgtgaggacgaccaagattccccagattggtgacaagtttgcctctcgtcacggacagaagggtactatcggtgtgacgtaccgtcaggaggatatgcccttcaccagggagggtgtgacgccggacattatcattaacccccacgccattccgtcgcgaatgacaattgcccatttgattgaatgcctcctcagtaaggtgtcaacgctggaaggtatggagggtgatgcgacgcccttcactgatgtcacagtcgactctgtttcggagctgctccg
CBS_115658_F_noneumartii_T                CACCCCTATTGGACGAGATGGAAAGCTCGCCAAGCCTCGTCAGCTACACAACACCCATTGGGGTCTGGTCTGTCCAGCCGAGACGCCTGAGGGTCAGGCTTGTGGTCTGGTCAAGAACTTGTCCCTGATGTGCTACGTCAGTGTCGGCTCTCCCTCCGAACCTCTGATTGAGTTCATGATCAACCGAGGTATGGAAGTCGTAGAAGAGTACGAGCCCCTGAGATACCCCCATGCTACCAAGATCTTTGTCAATGGTGTCTGGTGCGGTGTTCATTCAGACCCCAAGCATCTCGTCAGCCAGGTCCTGGACACACGACGAAAGTCGTACCTGCAGTATGAGGTGTCGCTTGTTCGTGACATTCGAGATCGAGAGTTCAAGGTCTTCTCCGACGCTGGCCGAGTCATGAGACCGGTCTTCACGGTTCAGCAGGAGGATGACCACGAGTCTGGTATTGCCAAGGGAGCTTTGGTTCTGACCAAGGACCTTGTCAACAAGCTTGCTAAGGAGCAGGCGGAGCCACCAGAGGACCCATCAATGAAGATTGGATGGGAGGGTCTGATCCGAGCCGGAACCATTGAGTACCTCGATGCCGAGGAAGAGGAGACGGCTATGATTTGCATGACTCCTGAGGATCTTGATCTCTATCGCATGCAAAAGGCTGGTTACGTCGTAGATGACGATAACACGGACGACCCCAACAGGAGATTGAAGACCAAGACGAACCCCACAACTCACATGTACACTCATTGTGAGATTCACCCTAGTATGATTCTTGGCATTTGTGCCAGTATCATTCCCTTCCCCGATCACAACCAGGTAtacgacgcgatccatggagttcctcaagttccgtgaactgccagccggtcagaacgccatcgtcgctatcgcttgttactctggttacaaccaagaagattccgtcattatgaaccagagtagtatcgatcgaggcctgttccgcagtctgttcttcagatcctactctgaccaggagaagaaggtcggtctgaactacacggaagtattcgagaagcccttccagcagtcgacgcttcgtatgaagcacggtacctacgacaagctggacgaggatggtatcgtggctcccggtgtgcgagtgtcaggtgaagatatcatcatcggcaagactgcgccgattgatcaagagaaccaggatctgggtaccaggacaacggtgcaccagcgtcgtgatatctccacgccgctgcgaagtaccgagaacggtatcgtcgattcggtcattgtgactgtcaatgccgacaacgtcaagtacgtcaaggtccgtgtgaggacgaccaagattcctcagattggtgacaagtttgcctctcgtcacggacagaagggtaccattggtgtcacctaccgacaggaggatatgccctttaccagggagggtgtgacaccagacattatcattaacccccatgccattccctcgcgaatgacaattgcacatttgattgaatgcctcctcagtaaggtgtcaacgctcgaaggcatggagggtgatgcaacacctttcaccgatgtcactgtcgactccgtttcggagctgctccg
NRRL_28008_F_oblongum_T                   CACCCCTATTGGACGAGATGGAAAGCTCGCCAAGCCACGTCAGCTACACAACACCCATTGGGGTCTGGTCTGTCCAGCCGAGACACCCGAGGGTCAGGCTTGTGGTCTGGTCAAGAACTTGTCCCTGATGTGCTACGTCAGTGTCGGCTCCCCCTCCGAACCTCTGATTGAGTTCATGATCAACCGAGGTATGGAAGTCGTGGAAGAGTACGAGCCCCTGAGATACCCGCATGCTACCAAGATCTTTGTCAACGGTGTTTGGTGCGGTGTCCACTCGGACCCCAAGCATCTCGTCAGCCAGGTCTTGGACACACGACGAAAGTCGTACCTGCAATATGAGGTGTCGCTTGTTCGTGACATTCGAGATCGAGAGTTCAAGGTCTTCTCCGACGCTGGCCGAGTCATGAGGCCGGTCTTTACGGTTCAGCAGGAGGATGACCACGAGTCTGGTATCGCCAAGGGAGCTTTGGTTCTGACCAAGGACCTTGTCAACAAGCTTGCGAAGGAGCAGGCGGAGCCACCAGAGGACCCATCACAGAAGATTGGATGGGAGGGTCTGATCCGAGCCGGAACCATCGAGTACCTCGATGCTGAGGAAGAGGAGACGGCTATGATTTGCATGACCCCTGAGGATCTTGACCTCTATCGAATGCAAAAGGCTGGTTACGTCGTAGATGACGATAACACGGACGATCCCAACAGGAGATTGAAGACCAAGACGAACCCCACAACTCACATGTACACTCATTGTGAGATTCACCCCAGTATGATTCTTGGCATTTGTGCCAGTATCATCCCCTTCCCCGATCACAACCAGGTAgacaacacgatccatggagttcctcaagttccgtgaactgccagccggtcagaacgccatcgtcgctatcgcttgctactctggttataaccaggaggattccgtcattatgaaccagagtagtatcgatcgaggcctgttccgtagtctgttcttccgatcctactccgaccaggagaagaaggtcggtctcaactacacggaagtgtttgagaagcccttccagcagtcgacgcttcgtatgaagcatggtacctacgacaagctggacgaggatggtatcgtggcccccggtgtgcgagtgtcaggtgaagatatcatcatcggcaagactgcgccgattgatcaagagaaccaggatctgggtaccaggacaacggtgcaccagcgtcgtgatatctccacgccgctgcgaagtactgagaacggtatcgtcgattcggtcattgtgactgtcaatgccgacaacgtcaagtacgtcaaggtccgtgtgaggacaaccaagattcctcagattggtgacaagttcgcctctcgccacggacagaagggtaccattggtgttacctaccgacaggaggatatgcccttcagcagggagggtgtgacaccagacattatcattaacccccacgccattccgtcgcgaatgacaattgcccatttgattgaatgcctcctcagtaaggtgtcaacgctcgaaggcatggagggtgatgccacgcctttcaccgacgtcactgtcgactccgtttcggagctgctccg
NRRL_13997_F_paraeumartii_T               CACCCCTATTGGACGAGATGGAAAGCTCGCCAAGCCCCGTCAGCTACACAACACCCATTGGGGTCTGGTCTGTCCAGCCGAGACACCCGAGGGTCAGGCTTGTGGTCTGGTCAAGAACTTGTCCCTGATGTGTTACGTCAGTGTCGGCTCTCCTTCTGAACCTCTGATCGAGTTCATGATCAACAGAGGTATGGAAGTCGTGGAAGAGTACGAGCCCCTGAGGTACCCCCATGCTACCAAGATCTTCGTCAACGGTGTCTGGTGTGGTGTTCACTCAGACCCCAAGCATCTCGTTAGCCAGGTCCTGGACACACGACGAAAGTCGTACCTGCAGTATGAGGTGTCGCTTGTTCGTGACATTCGAGATCGAGAGTTCAAGGTCTTCTCCGACGCTGGCCGAGTCATGAGGCCGGTCTTTACGGTTCAGCAGGAGGATGACCACGAGTCTGGTATTGCCAAGGGAGCTTTGGTTTTGACCAAGGATCTTGTCAACAAGCTTGCTAAGGAGCAGGCGGAGCCACCAGAGGACCCATCACAGAAGATTGGATGGGAGGGTCTGATCCGAGCCGGAACCATCGAGTACCTCGATGCTGAGGAAGAGGAGACGGCTATGATTTGCATGACCCCTGAGGATCTTGACCTCTATCGCATGCAAAAGGCTGGTTACGTCGTAGATGACGATAACACGGACGACCCCAACAGGAGATTGAAGACCAAGACGAACCCCACAACTCACATGTACACTCATTGTGAGATTCACCCCAGTATGATTCTTGGCATTTGTGCCAGTATCATCCCCTTCCCCGATCACAACCAGGTAgacaacacgatccatggagttcctcaagttccgtgaactgccagctggtcagaacgctatcgtcgctatcgcttgttactctggttacaaccaggaagattccgtcattatgaaccagagtagtatcgatcgaggcctgttccgcagtctgttcttcagatcctactccgaccaggagaagaaggtcggcctgaactacacggaagtgttcgagaagcccttccagcagtcgacgcttcgtatgaagcatggtacctacgacaagctggacgaggatggtatcgtggcccccggtgtgcgagtgtcaggtgaagatatcatcatcggcaagactgcgccgatcgatcaagagaaccaggatctcggtaccaggacaacggtgcaccagcgtcgtgatatctccacgccgctgcgaagtaccgagaacggtatcgtcgattcggtcattgtgactgtcaatgccgacaacgtcaagtacgtcaaggtccgtgtgaggacaaccaagattcctcagattggtgacaagttcgcctctcgtcacggacagaagggtaccattggtgttacctaccgacaggaggatatgcccttcagcagggagggtgtgacaccagacattatcattaacccccacgccattccgtcgcgaatgacaattgcccatttgattgaatgcctcctcagtaaggtgtcaacgctcgaaggcatggagggtgatgcaacgcctttcaccgatgtcaccgtcgactccgtttcggaactgctccg
CBS_115695_F_parceramosum_T               CACCCCTATTGGACGAGATGGAAAGCTCGCCAAGCCCCGTCAGCTACACAACACCCATTGGGGTCTGGTCTGTCCAGCCGAGACACCCGAGGGTCAGGCTTGTGGTCTGGTCAAGAACTTGTCCCTGATGTGCTACGTCAGTGTCGGCTCTCCCTCCGAACCTCTGATTGAGTTCATGATCAACCGAGGTATGGAAGTCGTGGAAGAGTACGAGCCCCTGAGATACCCGCATGCTACCAAGATCTTTGTCAACGGTGTTTGGTGCGGTGTCCACTCGGACCCCAAGCATCTCGTCAGCCAGGTCCTGGACACACGACGAAAGTCGTACCTGCAATATGAGGTGTCGCTTGTTCGTGACATTCGAGATCGAGAGTTCAAGGTCTTCTCCGACGCTGGCCGAGTCATGAGGCCGGTCTTTACGGTTCAGCAGGAGGATGACCACGAGTCTGGTATCGCCAAGGGAGCTTTGGTTCTGACCAAGGACATCGTCAACAAGCTTGCTAAGGAGCAGGCGGAGCCACCAGAGGACCCATCACAGAAGATTGGATGGGAGGGTCTGATCCGAGCCGGAACCATCGAGTACCTCGATGCTGAGGAAGAAGAGACGGCTATGATTTGCATGACCCCTGAGGATCTTGACCTCTATCGCATGCAAAAGGCTGGTTACGTCGTAGATGACGATAACACGGACGACCCCAACAGGAGATTGAAGACCAAGACGAACCCCACAACTCACATGTACACTCATTGTGAGATTCACCCCAGTATGATTCTTGGCATTTGTGCCAGTATCATTCCCTTCCCCGATCACAACCAGGTAgacaacacgatccatggagttcctcaagttccgtgaactgccagccggtcagaacgccatcgtcgccatcgcttgctactctggttataaccaggaagattccgtcattatgaaccagagtagtatcgatcgaggcctgttccgaagtctgttcttccgatcctactctgaccaggagaagaaggtcggtctcaactacacggaagtgtttgagaagcccttccagcagtcgacacttcgtatgaagcacggtacttacgacaagctggacgaggatggtatcgtggcccccggtgtgcgagtgtcgggtgaagatatcatcatcggcaagactgcgccaattgatcaagagaaccaggatctgggtaccaggacaacggtgcaccagcgtcgtgatatctccacgccgctgcgaagtaccgagaacggtatcgtcgattcggtcattgtgactgtcaatgccgacaacgtcaagtatgtcaaggtccgtgtgaggacgaccaagattccccagattggtgacaagttcgcctctcgtcacggacagaagggtaccattggtgttacctaccgacaggaggatatgcctttcagcagggagggtgtgacaccagacattatcattaacccccacgccattccctcgcgaatgacaattgcccatttgattgaatgcctcctcagtaaggtgtcaacgctcgaaggcatggagggtgatgccacgcctttcaccgacgtcactgtcgactccgtttcggagctgctccg
NRRL_31104_F_cuneirostrum                 CACCCCTATCGGACGAGATGGAAAGCTCGCCAAGCCCCGTCAGCTACACAACACCCATTGGGGTCTGGTGTGCCCAGCCGAGACGCCCGAGGGTCAGGCTTGTGGTCTGGTCAAGAACTTGTCTCTGATGTGCTATGTTAGTGTCGGTTCTCCCTCTGAACCTCTGATCGAGTTCATGATCAACCGAGGTATGGAGGTCGTAGAAGAGTACGAACCCCTGAGATACCCGCATGCCACCAAGATCTTTGTCAACGGTGTCTGGTGCGGTGTCCACTCGGACCCCAAGCATCTCGTCAGTCAAGTCCTGGACACGCGACGAAAGTCGTATCTGCAGTACGAGGTGTCACTCGTTCGTGACATTCGAGACCGAGAGTTCAAGGTCTTTTCCGACGCCGGCCGAGTCATGAGACCAGTCTTTACGGTTCAGCAGGAGGACGACCATGACTCTGGTATTGCCAAGGGAGCCTTGGTTCTGACCAAGGACCTCGTCAACAAGATCGCCAAGGAGCAGGCGGAGCCACCAGAGGACCCATCAATGAAGATTGGATGGGAGGGTCTGATCCGAGCTGGTACTATCGAGTACCTCGATGCTGAAGAAGAGGAGTCGGCCATGATTTGCATGACTCCTGAGGATCTCGACCTCTATCGCATGCAAAAGGCTGGTTACGTGATGGACGACGATAACACGGACGACCCGAACAGGAGATTGAAGACCAAAACCAACCCCACAACTCACATGTACACTCATTGTGAGATTCACCCCAGCATGATTCTGGGCATTTGCGCCAGTATCATTCCTTTCCCCGATCACAACCAGGTAcacgacacggtccatggagttcctcaagttccgtgagctaccagccggacagaacgccattgtcgccatcgcttgctactccggttacaaccaggaagattccgtcatcatgaaccagagcagtatcgaccgaggcttgttccgcagtctgttcttccgatcatactcggaccaggagaagaaggtcggtctcaactacacggaagtgtttgagaagcccttccagcagtcgacgcttcgcatgaagcacggtacctacgacaagctggacgaggacggtattgttgcccccggcgtgcgagtgtcgggtgaggatatcatcatcggcaagacggcgccgatcgaccaagagaaccaggatctgggcaccaggaccacggtgcaccagcgtcgtgatatctcgacaccgctacgaagcacagaaaacggcatcattgaccaggtcattgtgacggtcaatgccgacaacgtcaagtacgtcaaggtccgtgtgaggacgaccaagattccccagattggcgacaagtttgcctctcgtcacggacagaagggtaccattggtgtgacgtaccgtcaggaggatatgcccttcagcagggagggtgtgacaccggacattatcattaacccccacgccattccgtcgcgaatgacaattgcccatttgattgaatgcctcctcagtaaggtgtcaacgctggaaggcatggagggtgacgcaacgcccttcaccgatgtcacggtcgactctgtttcggagctgctccg
NRRL_31757_F_brasiliense                  CACCCCTATCGGACGAGATGGAAAGCTCGCCAAGCCCCGTCAGCTACACAACACCCATTGGGGTCTGGTGTGCCCAGCCGAGACGCCCGAGGGTCAGGCTTGTGGTCTGGTCAAGAACTTGTCTCTGATGTGCTATGTTAGTGTCGGTTCTCCCTCTGAACCTCTGATCGAGTTCATGATCAACCGAGGTATGGAGGTCGTAGAAGAGTACGAACCCCTGAGATACCCGCATGCCACCAAGATCTTTGTCAACGGTGTCTGGTGCGGTGTCCACTCGGACCCCAAGCATCTCGTCAGTCAAGTCCTGGACACGCGACGAAAGTCGTATCTGCAGTACGAGGTGTCACTCGTTCGTGACATTCGAGACCGAGAGTTCAAGGTCTTTTCCGACGCCGGCCGAGTCATGAGACCAGTCTTTACGGTTCAGCAGGAGGACGACCATGACTCTGGTATTGCCAAGGGAGCCTTGGTTCTGACCAAGGACCTCGTCAACAAGATCGCCAAGGAGCAGGCGGAGCCACCAGAGGACCCATCAATGAAGATTGGATGGGAGGGTCTGATCCGAGCTGGTACTATCGAGTACCTCGATGCTGAAGAAGAGGAGTCGGCCATGATTTGCATGACTCCTGAGGATCTCGACCTCTATCGCATGCAAAAGGCTGGTTACGTGATGGACGACGATAACACGGACGACCCGAACAGGAGATTGAAGACCAAAACCAACCCCACAACTCACATGTACACTCATTGTGAGATTCACCCCAGCATGATTCTGGGCATTTGCGCCAGTATCATTCCTTTCCCCGATCACAACCAGGTAcacgacacggtccatggagttcctcaagttccgtgagctaccagccggacagaacgccattgtcgccatcgcttgctactccggttacaaccaggaagattccgtcatcatgaaccagagcagtatcgaccgaggcttgttccgcagtctgttcttccgatcatactcggaccaggagaagaaggtcggtctcaactacacggaagtgtttgagaagcccttccagcagtcgacgcttcgcatgaagcacggtacctacgacaagctggacgaggacggtattgttgcccccggcgtgcgagtgtcgggtgaggatatcatcatcggcaagacggcgccgatcgaccaagagaaccaggatctgggcaccaggaccacggtgcaccagcgtcgtgatatctcgacaccgctacgaagcacagaaaacggcatcattgaccaggtcattgtgacggtcaatgccgacaacgtcaagtacgtcaaggtccgtgtgaggacgaccaagattccccagattggcgacaagtttgcctctcgtcacggacagaagggtaccattggtgtgacgtaccgtcaggaggatatgcccttcagcagggagggtgtgacaccggacattatcattaacccccacgccattccgtcgcgaatgacaattgcccatttgattgaatgcctcctcagtaaggtgtcaacgctggaaggcatggagggtgacgcaacgcccttcaccgatgtcacggtcgactctgtttcggagctgctccg
NRRL_31949_F_crassistipitatum             CACCCCTATCGGACGAGATGGAAAGCTCGCCAAGCCCCGTCAGCTACACAACACCCATTGGGGTCTGGTGTGCCCAGCCGAGACGCCCGAGGGTCAGGCTTGTGGTCTGGTCAAGAACTTGTCTCTGATGTGCTATGTTAGTGTCGGTTCTCCCTCTGAACCTCTGATCGAGTTCATGATCAACCGAGGTATGGAGGTCGTAGAAGAGTACGAACCCCTGAGATACCCGCATGCCACCAAGATCTTTGTCAACGGTGTCTGGTGCGGTGTCCACTCGGACCCCAAGCATCTCGTCAGTCAAGTCCTGGACACGCGACGAAAGTCGTATCTGCAGTACGAGGTGTCACTCGTTCGTGACATTCGAGACCGAGAGTTCAAGGTCTTTTCCGACGCCGGCCGAGTCATGAGACCAGTCTTTACGGTTCAGCAGGAGGACGACCATGACTCTGGTATTGCCAAGGGAGCCTTGGTTCTGACCAAGGACCTCGTCAACAAGATCGCCAAGGAGCAGGCGGAGCCACCAGAGGACCCATCAATGAAGATTGGATGGGAGGGTCTGATCCGAGCTGGTACTATCGAGTACCTCGATGCTGAAGAAGAGGAGTCGGCCATGATTTGCATGACTCCTGAGGATCTCGACCTCTATCGCATGCAAAAGGCTGGTTACGTGATGGACGACGATAACACGGACGACCCGAACAGGAGATTGAAGACCAAAACCAACCCCACAACTCACATGTACACTCATTGTGAGATTCACCCCAGCATGATTCTGGGCATTTGCGCCAGTATCATTCCTTTCCCCGATCACAACCAGGTAcacgacacggtccatggagttcctcaagttccgtgagctaccagccggacagaacgccattgtcgccatcgcttgctactccggttacaaccaggaagattccgtcatcatgaaccagagcagtatcgaccgaggcttgttccgcagtctgttcttccgatcatactcggaccaggagaagaaggtcggtctcaactacacggaagtgtttgagaagcccttccagcagtcgacgcttcgcatgaagcacggtacctacgacaagctggacgaggacggtattgttgcccccggcgtgcgagtgtcgggtgaggatatcatcatcggcaagacggcgccgatcgaccaagagaaccaggatctgggcaccaggaccacggtgcaccagcgtcgtgatatctcgacaccgctacgaagcacagaaaacggcatcattgaccaggtcattgtgacggtcaatgccgacaacgtcaagtacgtcaaggtccgtgtgaggacgaccaagattccccagattggcgacaagtttgcctctcgtcacggacagaagggtaccattggtgtgacgtaccgtcaggaggatatgcccttcagcagggagggtgtgacaccggacattatcattaacccccacgccattccgtcgcgaatgacaattgcccatttgattgaatgcctcctcagtaaggtgtcaacgctggaaggcatggagggtgacgcaacgcccttcaccgatgtcacggtcgactctgtttcggagctgctccg
NRRL_54364_F_azukicola                    CACCCCTATCGGACGAGATGGAAAGCTCGCCAAGCCCCGTCAGCTACACAACACCCATTGGGGTCTGGTGTGCCCAGCCGAGACGCCCGAGGGTCAGGCTTGTGGTCTGGTCAAGAACTTGTCTCTGATGTGCTATGTTAGTGTCGGTTCTCCCTCTGAACCTCTGATCGAGTTCATGATCAACCGAGGTATGGAGGTCGTGGAAGAGTACGAACCCCTGAGATACCCGCATGCCACCAAGATCTTTGTCAACGGTGTCTGGTGCGGCGTCCACTCGGACCCCAAGCATCTCGTCAGTCAAGTCCTGGACACGCGACGAAAGTCGTATCTGCAGTACGAGGTGTCACTCGTTCGTGACATTCGAGACCGAGAGTTCAAGGTCTTTTCCGACGCCGGCCGAGTCATGAGACCAGTCTTTACGGTTCAGCAGGAGGACGACCATGACTCTGGTATTGCCAAGGGAGCCTTGGTTCTGACCAAGGACCTCGTCAACAAGATCGCCAAGGAGCAGGCGGAGCCACCAGAGGACCCATCAATGAAGATTGGATGGGAGGGTCTGATCCGAGCTGGTACTATCGAGTACCTCGATGCTGAAGAAGAGGAGTCGGCCATGATTTGCATGACTCCTGAGGATCTCGACCTCTATCGCATGCAAAAGGCTGGTTACGTGATGGACGACGATAACACGGACGACCCGAACAGGAGATTGAAGACCAAAACCAACCCCACAACTCACATGTACACTCATTGTGAGATTCACCCCAGCATGATTCTGGGCATTTGCGCCAGTATCATTCCATTCCCCGATCACAACCAGGTAcacgacacggtccatggagttcctcaagttccgtgagctaccagccggacagaacgccattgtcgccatcgcttgctactccggttacaaccaggaagattccgtcatcatgaaccagagcagtatcgaccgaggcttgttccgcagtctgttcttccgatcatactcggaccaggagaagaaggtcggtctcaactacacggaagtgtttgagaagcccttccagcagtcgacgcttcgcatgaagcacggtacctacgacaagctggacgaggacggtattgttgcccccggcgtgcgagtgtcgggtgaggatatcatcatcggcaagacagcgccgatcgatcaagagaaccaggatctgggcaccaggaccacggtgcaccagcgtcgtgatatctcgacaccgctacgaagcacagaaaacggcatcattgaccaggtcattgtgacggtcaatgccgacaacgtcaagtacgtcaaggtccgtgtgaggacgaccaagattccccagattggcgacaagtttgcctctcgtcacggacagaagggtaccattggtgtgacgtaccgtcaggaggatatgcccttcagcagggagggtgtgacaccggacattatcattaacccccacgccattccgtcgcgaatgacaattgcccatttgattgaatgcctcctcagtaaggtgtcaacgctggaaggcatggagggtgacgcaacgcccttcaccgatgtcacggttgactctgtttcggagctgctccg
NRRL_22570_F_piperis_ET                   CACCCCTATTGGACGAGATGGAAAGCTCGCCAAGCCCCGTCAGCTACACAACACCCATTGGGGTCTGGTCTGTCCAGCCGAGACGCCCGAGGGTCAGGCTTGTGGTCTGGTCAAGAACTTGTCTCTGATGTGCTATGTCAGTGTCGGTTCTCCCTCTGAACCTCTGATTGAGTTCATGATCAACCGAGGTATGGAAGTTGTGGAAGAGTACGAGCCCCTGAGATACCCGCATGCTACCAAGATCTTTGTCAATGGTGTCTGGTGTGGTGTTCACTCAGACCCCAAGCATCTCGTCAGCCAGGTCCTGGACACACGAAGAAAGTCGTACTTGCAGTACGAGGTGTCGCTTGTTCGTGACATTCGAGATCGAGAGTTCAAGGTCTTCTCCGACGCTGGCCGAGTCATGAGGCCGGTCTTTACGGTTCAGCAGGAGGATGATCACGAGTCTGGTATTGCCAAGGGAGCCTTGGTTCTGACCAAGGACCTTGTCAACAAGCTTGCCAAGGAGCAGGCTGAGCCACCAGAGGACCCATCAATGAAGATTGGATGGGAGGGTCTGATCCGAGCCGGAACCATCGAGTACCTCGATGCTGAGGAAGAGGAGACGGCCATGATTTGCATGACTCCTGAGGATCTTGACCTCTACCGCATGCAAAAGGCTGGTTACGTCGTAGATGACGATAACACGGACGACCCGAACAGGAGATTGAAGACCAAAACCAACCCCACAACTCACATGTACACACATTGTGAGATTCACCCCAGTATGATTCTTGGCATTTGTGCCAGTATCATTCCCTTCCCTGATCACAACCAGGTAtacaacgcgatccatggaattcctcaagttccgtgaactgccggccggtcagaacgccatcgtcgctatcgcttgctactctggtta-aaccaggaagattccgtcattatgaaccagagtagtatcgatcgaggcttgttccgcagtttgttcttccgatcttactctgaccaggagaagaaggttggtctgaactacacggaagtgttcgaaaagcccttccagcagtcgacacttcgtatgaagcacggtacctacgacaagctggatgaggacggtatcgtggcccccggtgtgcgagtgtcaggtgaagatatcatcatcggcaagactgcgccgattgatcaagaaaaccaggatctgggtaccaggactacggtgcaccagcgtcgtgatatctccacgccgctgcgaagtaccgaaaacggtatcgtcgattcggttattgtgactgtcaatgccgacaacgtcaagtacgtcaaggtccgtgtgaggacgaccaagatcccccagattggcgacaagtttgcctctcgtcacggacagaagggtaccattggtgtcacctaccgacaggaggatatgcccttcagtagggagggtgtgacgccagacattatcatcaacccccacgccattccctcgcgaatgacaattgcacatttgattgagtgcctcctcagtaaggtgtcaacactcgaaggcatggagggtgatgcaacacctttcaccgatgtcactgtcgactccgtctcggagctgctccg
NRRL_45880_F_pisi_sativi_T                CACCCCTATTGGACGAGATGGAAAGCTCGCCAAGCCCCGTCAGCTACACAACACCCATTGGGGCCTGGTCTGTCCAGCCGAGACACCCGAGGGTCAGGCTTGTGGTCTGGTCAAGAACTTGTCCCTGATGTGCTACGTCAGTGTCGGTTCTCCCTCCGAGCCTCTGATTGAGTTCATGATCAACCGAGGTATGGAAGTCGTGGAGGAGTACGAGCCCCCGCGATACCCACATGCCACCAAGATCTTTCGTAATGGTGTCTGGTGTGGTGTCCACTCGGACCCTAAGCATCTCGTCAGCCAGGTTCTGGACACACGACGAAAGTCGTACCTGCAGTATGAGGTGTCGCTTGTTCGTGACATTCGAGATCGAGAGTTCAAGGTCTTCTCCGACGCTGGCCGAGTCATGAGGCCGGTCTTTACGGTCCAGCAGGAGGATGACCACGAGTCTGGTATCGCCAAGGGAGCTTTGGTTCTGACCAAGGACCTTGTCAACAAGCTTGCTAAGGAGCAGGCGGAGCCACCAGAGGACCCATCAATGAAGATTGGATGGGAGGGTCTGATCCGAGCCGGAACTATCGAGTACCTCGATGCTGAGGAAGAGGAGACGGCTATGATTTGCATGACTCCTGAGGATCTTGACCTCTATCGCATGCAAAAGGCTGGTTACGTCGTAGATGACGATAACACGGACGACCCCAACAGGAGATTGAAGACCAAGACGAACCCCACAACTCACATGTAC??????????????????????????????????????????????????????????????????????????????gacaacacgatccatggagttcctcaagttccgtgaattgccagccggtcagaacgccatcgtcgctatcgcttgctactctggttataaccaggaagattccgtcattatgaaccagagtagtatcgatcgaggcctgttccgcagtctgttcttccgatcctactctgaccaggagaagaaggtcggcctcaactacacggaagtgtttgagaagcccttccagcagtcgacgcttcgtatgaagcacggtacctacgacaagctggacgaggatggtatcgtggcccccggtgtgcgagtgtcaggtgaagacatcatcatcggaaagaccgcgccgattgatcaagaaaaccaggatctgggtaccaggacaacggtgcaccagcgtcgtgatatctccacgccgctgcgaagtaccgagaacggtatcgtcgattcggtcattgtgactgtcaatgccgacaacgtcaagtacgtcaaggtccgtgtgaggacgaccaagattcctcagattggtgacaagtttgcctctcgtcacggacagaagggtaccattggtgttacctaccgacaggaggatatgccctttagcagggagggtgtgacaccagacattatcattaacccacacgccattccgtcgcgaatgacaattgcccatttgattgaatgcctcctcagtaaggtgtcaacgctcgaaggcatgtagggtgatgccacaccttttacagacgtcactgtcgactccgtttcggagctgctccg
NRRL_22178_F_protoensiformis_T            CACCCCTATTGGACGAGATGGAAAGCTCGCTAAGCCCCGTCAGCTACACAACACCCATTGGGGTCTGGTCTGTCCAGCCGAGACGCCCGAGGGTCAGGCTTGTGGTCTGGTCAAGAACTTGTCCCTGATGTGCTACGTCAGTGTCGGCTCTCCCTCTGAACCTCTGATCGAGTTCATGATCAACCGAGGTATGGAAGTTGTGGAAGAGTACGAGCCCCTGAGATACCCACATGCTACCAAGATCTTTGTCAATGGTGTCTGGTGTGGTGTTCACTCAGACCCTAAGCATCTCGTCAGCCAGGTCCTGGACACACGACGAAAGTCGTACTTGCAATACGAGGTGTCGCTTGTTCGTGACATTCGAGATCGAGAGTTCAAGGTCTTCTCCGACGCTGGCCGAGTCATGAGGCCGGTCTTTACGGTTCAGCAGGAGGATGACCACGAGTCTGGTATTGCCAAGGGAGCTTTGGTTCTGACCAAGGACATTGTCAACAAGCTTGCCAAGGAGCAGGCGGAGCCACCAGAGGACCCGTCAATGAAGATTGGATGGGAGGGTCTGATCCGAGCCGGAACCATCGAGTACCTTGATGCTGAGGAAGAGGAGACGGCCATGATTTGCATGACTCCTGAGGATCTTGACCTGTACCGCATGCAAAAGGCTGGTTACGTCGTAGATGACGATAACACGGACGACCCCAACAGGAGATTGAAGACCAAAACCAACCCCACAACTCACATGTACACTCATTGTGAGATTCACCCTAGTATGATTCTTGGCATCTGTGCCAGTATCATTCCCTTCCCCGATCATAACCAGGTAtacgacgcgatccatggaattcctcaagttccgtgaactgccggccggtcagaacgccatcgtcgctatcgcttgctactctggtta-aaccaggaagattccgtcattatgaaccagagtagtatcgaccgaggcctgttccgcagtttgttcttcagatcttactctgaccaggagaagaaggttggtctgaactacacggaagtgtttgagaagcccttccagcagtcgacgcttcgtatgaagcacggtacctacgacaagctggacgaggatggtatcgtggcccccggtgtgcgagtgtcgggtgaagatatcatcatcggcaagactgcgccgatcgatcaagaaaaccaggatctaggtaccaggactacggtgcaccagcgtcgtgatatctccacgccgctgcgaagcaccgaaaatggtatcgttgatcaggtcattgtgactgtcaatgccgacaacgtcaagtacgtcaaggtccgtgtgaggacgaccaagattccccagattggcgacaagtttgcctctcgtcacggacagaagggtaccattggtgtcacctaccgacaggaggatatgcccttcagcagggagggtgtgacaccagacattatcatcaacccccacgccattccgtcgcgaatgacaattgcacatttgattgagtgcctcctcagtaaggtgtcaacactcgaaggcatggagggtgatgcaacacctttcaccgatgtcaccgtcgactccgtttcggagctgctccg
NRRL_46517_F_pseudensiforme_T             CACCCCTATTGGACGAGATGGAAAGCTCGCCAAGCCCCGTCAGCTACACAACACTCATTGGGGTCTGGTCTGTCCAGCCGAGACGCCCGAGGGTCAGGCTTGTGGTCTGGTCAAGAACTTGTCACTGATGTGCTACGTCAGTGTCGGCTCTCCCTCCGAACCCCTGATCGAGTTCATGATCAACCGAGGTATGGAAGTCGTGGAAGAGTACGAACCCCTGAGATACCCCCATGCCACCAAGATTTTCGTCAACGGTGTCTGGTGTGGTGTTCACTCAGACCCCAAGCATCTCGTCAGCCAGGTCCTGGACACACGACGAAAGTCGTACCTGCAGTACGAGGTGTCACTTGTTCGTGACATTCGAGATCGAGAGTTCCAGGTCTTCTCCGACGCTGGCCGAGTCATGAGGCCGGTCTTTACGGTTCAGCAGGAGGATGACCACGAGTCTGGTATTGCCAAGGGAGCTCTGGTTCTGACCAAGGACCTTGTCAACAAGCTTGCCAAGGAGCAAGCGGAGCCACCAGAGGACCCATCACAGAAGATTGGATGGGAGGGTCTGATCCGAGCCGGAACCATCGAGTACCTCGATGCTGAGGAAGAGGAGACGGCTATGATTTGCATGACTCCTGAGGATCTTGACCTCTACCGCATGCAAAAGGCTGGTTACGTCGTGGATGACGATAACACGGACGACCCGAACAGGAGATTGAAGACCAAGACGAACCCCACAACTCACATGTACACTCATTGTGAGATTCACCCCAGTATGATTCTCGGCATTTGCGCCAGTATCATTCCTTTCCCAGATCACAACCAGGTAtacgacacgatccatggagttcctcaagttccgtgagctgccggctggtcagaacgccatcgtcgctatcgcttgttactctggttacaaccaggaagattccgtcattatgaatcagagtagtatcgatcgaggcttgttccgcagtctgttcttcagatcttactccgatcaggagaagaaggtcggtctgaactacacggaagtgtttgagaagcccttccagcagtcgactcttcgtatgaagcacggtacctacgacaagctggatgaggatggtatcgtggccccaggtgtgcgagtgtcaggcgaagatatcatcatcggcaagactgcgccgattgatcaagaaaaccaggatctcggtaccaggacaacagtgcaccagcgtcgtgatatctccacgccgctgcgaagcactgagaacggtattgttgattcggtcattgtgactgtcaacgcggacaacgtcaagcatgtcaaggtccgtgtgagaacgaccaagattccccagattggtgacaagttcgcctctcgtcacggacagaagggtaccattggtgttacctacagacaggaggatatgccattctccagggagggtgtgacaccagacattattattaacccccacgccattccgtcgcgaatgacaattgcccatttgattgaatgcctcctcagtaaggtgtcaacgctggaaggcatggagggtgatgcaacacctttcaccgatgtcactgtcgactccgtttcggagctgctccg
NRRL_25137_F_pseudoradicicola_T           CACCCCTATTGGACGAGATGGAAAGCTCGCCAAGCCCCGTCAGCTACACAACACCCATTGGGGTCTGGTCTGTCCAGCCGAGACACCCGAGGGTCAGGCTTGTGGTCTGGTCAAGAACTTGTCCCTGATGTGCTACGTCAGTGTCGGCTCTCCCTCCGAACCTCTGATTGAGTTCATGATCAACCGAGGTATGGAAGTCGTGGAAGAGTACGAGCCCCTAAGATACCCGCATGCTACCAAGATCTTTGTCAACGGTGTTTGGTGCGGTGTCCACTCGGACCCTAAGCATCTCGTCAGCCAGGTCCTGGACACACGACGAAAGTCGTACCTGCAATATGAGGTGTCGCTTGTTCGTGACATTCGAGATCGAGAGTTCAAGGTCTTCTCCGACGCTGGCCGAGTCATGAGGCCGGTCTTTACGGTTCAGCAGGAGGATGACCACGAGTCTGGTATCGCCAAGGGAGCTTTGGTTCTGACCAAGGACATCGTCAACAAGCTTGCTAAGGAGCAGGCGGAGCCACCAGAGGACCCATCACAGAAGATTGGATGGGAGGGTCTGATCCGAGCTGGAACCATCGAGTACCTCGATGCTGAGGAAGAGGAGACGGCTATGATTTGCATGACCCCTGAGGATCTTGACCTCTATCGCATGCAAAAGGCTGGTTACGTCGTAGATGACGATAACACGGACGACCCCAACAGGAGATTGAAGACCAAGACGAACCCCACAACTCACATGTACACTCATTGTGAGATTCACCCCAGTATGATTCTTGGCATTTGTGCCAGTATCATTCCCTTCCCCGATCACAACCAGGTAgacaacacgatccatggagttcctcaagttccgtgaactgccagccggtcagaacgccatcgtcgccatcgcttgctactctggttataaccaggaagattccgtcattatgaaccagagtagtatcgatcgaggcctgttccgaagtctgttcttccgatcctactctgaccaggagaagaaggtcggtctcaactacacggaagtgtttgagaagcccttccagcagtcgacacttcgtatgaagcacggtacttacgacaagctggacgaggatggtatcgtggcccccggtgtgcgagtgtcgggtgaagatatcatcatcggcaagactgcgccgattgatcaagagaaccaggatctgggtaccaggacaacggtacaccagcgtcgtgatatctccacgccgctgcgaagtaccgagaacggtatcgtcgattcggtcattgtgactgtcaatgccgacaacgtcaagtatgtcaaggtccgtgtgaggacgaccaagattccccagattggtgacaagttcgcctctcgtcacggacagaagggtaccattggtgttacctaccgacaggaggatatgcccttcagcagggagggtgtgacaccagacattatcattaacccccacgccattccctcgcgaatgacaattgcccatttgattgaatgcctcctcagtaaggtgtcaacgctcgaaggcatggagggtgatgccacacctttcaccgacgtcactgtcgactccgtttcggagctgctccg
CBS_143038_F_pseudotonkinensis_T          ?????????????????????????????????????????????ACACAACACCCATTGGGGTCTGGTCTGTCCAGCCGAGACACCCGAGGGTCAGGCTTGTGGTCTGGTCAAGAACTTGTCCCTGATGTGTTACGTCAGTGTCGGCTCTCCCTCCGAACCTCTGATTGAGTTCATGATCAACCGAGGTATGGAAGTCGTGGAAGAGTACGAGCCCCTGAGATACCCGCATGCTACCAAGATCTTTGTCAACGGTGTTTGGTGCGGTGTCCACTCGGACCCCAAGCATCTCGTCAGCCAGGTCCTGGACACACGACGAAAGTCGTACCTGCAATATGAGGTGTCGCTTGTTCGTGACATTCGAGATCGAGAGTTCAAGGTCTTCTCCGACGCTGGCCGAGTCATGAGGCCGGTCTTTACGGTTCAGCAGGAGGATGACCACGAGTCTGGTATCGCCAAGGGAGCTTTGGTTCTGACCAAGGACATCGTCAACAAGCTTGCTAAGGAGCAGGCGGAGCCACCAGAGGACCCATCACAGAAGATTGGATGGGAGGGTCTGATCCGAGCCGGAACCATCGAGTACCTCGATGCTGAGGAAGAAGAGACGGCTATGATTTGCATGACCCCTGAGGATCTTGACCTCTATCGCATGCAAAAGGCTGGTTACGTCGTAGATGACGATAACACGGACGACCCC???????????????????????????????????????????????????????????????????????????????????????????????????????????????????????????gacaacacgatccatggagttcctcaagttccgtgaactgccatccggtcagaacgccatcttcgccatggctggctactctggttataaccaggaagattccgtcattatgaaccagagtagtatcgatcgaggcctgttccgaagtctgttcttccgatcctactctgaccaggagaagaaggtcggtctcaactacacggaagtgtttgagaagcccttccagcagtcgacacttcgtatgaagcacggtacttacgacaagctggacgaggatggtatcgtggcccccggtgtgcgagtgtcgggtgaagatatcatcatcggcaagactgcgccgattgatcaagagaaccaagatctgggtaccaggacaacggtgcaccagcgtcgtgatatctccacgccgctgcgaagtaccgagaacggtatcgtcgattcggtcattgtgactgtcaatgccgacaacgtcaagtatgtcaaggtccgtgtgaggacgaccaagatcccccagattggtgacaagttcgcctctcgtcacggacagaagggtaccattggtgttacctaccgacaggaggatatgcccttcagcagggagggtgtgacaccagacattatcattaacccccacgccattccctcgcgaatgacaattgcccatttgattgaaagcctcctcagtaaggtgtcaacgctggaaggcatggagggtgatgccacgcctttcaccgacgtcactgtcgactccgtttgggagctgctccg
NRRL_22652_F_quercicola_T                 TACCCCCATTGGACGAGATGGAAAGCTCGCCAAACCCCGTCAGCTACACAACACCCATTGGGGTCTGGTTTGTCCAGCTGAGACGCCCGAGGGTCAGGCTTGTGGTCTGGTCAAGAACCTGTCTCTGATGTGCTACGTCAGTGTCGGCTCTCCCTCCGAACCTCTGATCGAGTTCATGATCAACCGAGGTATGGAAGTCGTGGAAGAGTACGAGCCCCTGAGGTATCCCCATGCTACCAAGATTTTCGTGAACGGTGTCTGGTGTGGTGTTCACTCAGACCCCAAGCATCTCGTCAGCCAGGTCCTGGACACACGACGAAAGTCGTACCTGCAGTATGAGGTGTCGCTTGTTCGTGACATTCGAGATCGAGAGTTCAAGGTCTTCTCCGACGCTGGCCGAGTCATGAGACCGGTCTTTACGGTCCAGCAGGAGGATGACCACGAATCTGGTATTGCCAAGGGAGCTTTGGTTCTGACCAAGGACCTTGTCAACAAGCTTGCTAAGGAGCAGGCGGAGCCACCAGAGGACCCATCAATGAAGATTGGATGGGAGGGTCTGATCCGAGCCGGAACTATCGAGTACCTCGATGCTGAGGAAGAGGAGACGGCTATGATTTGCATGACCCCTGAGGATCTTGATCTCTATCGCATGCAAAAGGCTGGTTACGTCGTAGATGACGATAACACGGACGACCCCAATAGGAGATTGAAGACCAAGACAAACCCCACAACTCACATGTACACTCATTGTGAGATTCACCCCAGTATGATTCTTGGCATTTGTGCCAGTATCATTCCCTTCCCCGATCACAACCAGGT?gacaacacgatctatggagttcctcaagttccgtgaactgccagccggtcagaacgccatcgtcgctatcgcttgttactctggttacaaccaggaagattccgtcattatgaaccagagtagtatcgatcgaggcctgttccgcagtctgttcttcagatcctactctgaccaggagaagaaggtcggcctgaactacacggaagtgtttgagaagcccttccagcagtcgacgcttcgtatgaagcacggtacctacgacaagctggacgaggatggtatcgtggcccccggtgtgcgagtgtcaggtgaagacatcatcatcggaaagaccgcgccgattgatcaagagaaccaggatctgggtaccaggacaacggtgcaccagcgtcgtgatatctccacgccgctgcgaagtaccgagaacggtatcgtcgattcggtcattgtgactgtcaatgccgacaacgtcaagtacgtcaaggtccgtgtgaggacgaccaagattcctcagattggtgacaagttcgcctctcgtcacggacagaagggtaccattggtgttacctaccgacaggaggatatgccctttagcagggagggtgtgacaccagacattatcattaacccccacgccattccgtcgcgaatgacaattgcccatttgattgaatgcctcctcagtaaggtgtcaacgctcgaaggcatggagggtgatgccacacctttcacagacgttactgtcgactccgtttcggagctgctccg
CBS_125727_F_rectiphorus_T                CACCCCTATTGGACGAGATGGAAAGCTCGCCAAGCCCCGTCAGCTACACAACACCCATTGGGGCTTGGTCTGTCCAGCCGAGACGCCTGAGGGTCAGGCTTGTGGCCTGGTCAAGAACTTGTCCCTAATGTGCTACGTCAGTGTCGGCTCTCCCTCCGAACCTCTGATCGAGTTCATGATCAACCGAGGTATGGAAGTCGTGGAAGAGTACGAACCCCTGAGATACCCGCATGCTACCAAGATCTTTGTCAATGGTGTCTGGTGTGGTGTTCACTCAGACCCTAAGCATCTCGTCAGCCAGGTCCTGGACACACGACGAAAGTCGTACTTGCAGTACGAGGTGTCACTTGTTCGTGACATTCGAGATCGAGAGTTCAAGGTCTTCTCCGACGCTGGCCGAGTCATGAGACCGGTCTTTACGGTTCAGCAGGAGGATGACCACGAGTCTGGTATTGCCAAGGGAGCTTTGGTTCTGACCAAGGACCTTGTCAACAAGCTTGCCAAGGAGCAGGCGGAGCCACCAGAGGACCCATCAATGAAGATTGGATGGGAGGGTCTGATCCGAGCCGGAACCATCGAGTACCTCGATGCTGAGGAAGAGGAGACGGCGATGATTTGCATGACTCCTGAGGACCTTGATCTCTACCGCATGCAAAAGGCTGGTTACGTTGTAGATGAAGATAACACGGACGACCCGAACAGGAGGTTGAAGACCAAGACCAACCCCACAACTCACATGTACACTCATTGTGAGATTCACCCCAGTATGATTCTTGGCATCTGCGCCAGTATCATTCCCTTCCCCGATCACAACCAGGTAtacgacgcgatccatggagttcctcaagttccgtgagctaccagccggtcagaacgccatcgtcgccatcgcttgctactctggttacaaccaggaagattccgtcattatgaaccagagtagtattgaccgaggcttgttccgcagtttgttcttcagatcatactcggatcaggagaagaaggtcggtctgaactacacggaagtgtttgagaagcccttccagcagtcgacgcttcgtatgaagcacggtacctacgataagctggacgaggacggtattgtggcccctggtgtgcgagtgtcgggtgaggatatcatcatcggcaagacggcaccgattgatcaagagaaccaggatctgggtaccaggactacggtgcaccagcgtcgtgatatctcgacaccgctgcgaagcacagaaaacggcatcgtcgactcggtcattgtgacggtcaatgccgacaacgtcaagtatgtcaaggtccgtgtgaggacgaccaagattccccagattggtgacaagtttgcctctcgtcacggacagaagggtactattggtgttacctaccgacaggaggatatgcccttcaccagggagggtgtgacaccagacatcatcatcaacccccacgccattccttcgcgaatgacaattgcacatttgattgaatgcctcctcagtaaggtgtcaacgctcgaaggcatggagggtgatgcaacgcctttcactgatgtcacggttgactctgtctcggagctgctccg
CBS_190.35_F_regularis                    TACCCCCATTGGACGAGATGGAAAGCTCGCCAAACCCCGTCAGCTACACAACACCCATTGGGGTCTGGTTTGTCCAGCTGAGACGCCCGAGGGTCAGGCTTGTGGTCTGGTCAAGAACCTGTCTCTGATGTGCTACGTCAGTGTCGGCTCTCCCTCCGAACCTCTGATCGAGTTCATGATCAACCGAGGTATGGAAGTCGTGGAAGAGTACGAGCCCCTGAGGTATCCCCATGCTACCAAGATTTTCGTCAACGGTGTCTGGTGTGGTGTTCACTCAGACCCCAAGCATCTCGTCAGCCAGGTCCTGGACACACGACGAAAGTCGTACCTGCAGTATGAGGTGTCCCTTGTTCGTGACATTCGAGATCGAGAGTTCCAGGTTTTCTCCGACGCTGGCCGAGTCATGAGGCCGGTCTTTACGGTTCAGCAGGAGGATGACCACGAGTCTGGTATTGCCAAGGGAGCTTTGGTTCTGACCAAGGACCTTGTCAACAAGCTTGCTAAGGAGCAGGCGGAGCCACCAGAGGACCCATCAATGAAGATTGGATGGGAGGGTCTGATCCGAGCCGGAACCATCGAGTACCTCGATGCTGAGGAAGAGGAGACGGCTATGATTTGCATGACCCCTGAGGATCTTGATCTCTATCGCATGCAAAAGGCTGGTTACGTCGTAGATGACGATAACACGGACGACCCCAACAGGAGATTGAAGACTAAGACGAACCCCACAACTCACATGTACACTCATTGTGAGATTCACCCCAGTATGATTCTTGGCATTTGTGCCAGTATCATTCCCTTCCCCGATCACAACCAGGTAgacaacacgatccatggagttcctcaagttccgtgaattgccagccggtcagaacgccatcgtcgctatcgcttgctactctggttataaccaggaagattccgtcattatgaaccagagtagtatcgatcgaggcctgttccgcagtctgttcttccgatcctactctgaccaggagaagaaggtcggcctcaactacacggaagtgtttgagaagcccttccagcagtcgacgcttcgtatgaagcacggtacctacgacaagctggacgaggatggtatcgtggcccccggtgtgcgagtgtcaggtgaagatatcatcatcggcaagaccgcgccgattgatcaagagaaccaggatctgggtaccaggacaacggtgcaccagcgtcgtgatatctccacgccgctgcgaagtaccgagaacggtatcgtcgattcggtcatcgtgactgtcaatgccgacaacgtcaagtacgtcaaggtccgtgtgaggacgaccaagattcctcagattggtgacaagttcgcctctcgtcacggacagaagggtaccattggtgttacctaccgacaggaggacatgccctttagcagggagggcgtgacaccagacattatcattaacccccacgccattccgtcgcgaatgacaattgcccatttgattgaatgcctcctcagtaaggtgtcaacgctcgaaggcatggagggtgatgccacacctttcaccgacgtcactgtcgactccgtttcggagctgctccg
UFMG_CM_F12570_F_riograndense_T           TACTCCTATTGGACGAGATGGAAAACTCGCCAAGCCCCGTCAGCTACACAACACCCATTGGGGTCTGGTCTGTCCAGCCGAGACGCCCGAGGGTCAGGCTTGTGGTCTGGTCAAGAACTTGTCCCTGATGTGCTATGTCAGTGTCGGCTCTCCCTCTGAACCTCTGATCGAGTTCATGATCAACCGAGGTATGGAAGTTGTGGAAGAGTACGAGCCCCTGAGATACCCGCATGCTACCAAAATCTTTGTCAATGGTGTCTGGTGCGGTGTTCACTCAGACCCCAAGCATCTCGTCAGCCAGGTCCTTGACACACGACGAAAGTCGTACTTGCAGTACGAGGTGTCACTTGTTCGTGACATTCGAGATCGAGAGTTCAAGGTCTTCTCCGACGCTGGCCGAGTCATGAGGCCGGTCTTTACGGTTCAGCAGGAGGATGACCACGAGTCTGGTATTGCCAAGGGAGCTTTGGTTCTGACCAAGGACCTTGTCAACAAGCTTGCCAAGGAACAGGCGGAGCCACCAGAGGACCCATCAATGAAGATTGGATGGGAGGGTCTGATCCGAGCCGGAACCATCGAGTACCTCGATGCTGAGGAAGAGGAGACGGCCATGATTTGCATGACTCCTGAGGATCTTGACCTCTACCGCATGCAAAAGGCTGGTTACGTCGTAGATGACGATAACACGGACGACCCGAACAGGAGATTGAAGACCAAAACCAACCCCACAACTCACATGTACACTCATTGTGAGATTCACCCCAGTATGATTCTTGGCATCTGTGCCAGTATCATTCCCTTCCCCGATCACAACCAGGTAtacgacgcgatccatggaattcctcaagttccgtgaactgccggccggtcagaacgccatcgtcgctatcgcttgctactctggttacaaccaggaagattccgttattatgaaccagagtagtatcgatcgaggcctgttccgcagtttgttcttcagatcttactctgaccaagagaagaaggttggtctgaactacacggaagtgtttgagaagcccttccagcagtcgacgcttcgtatgaagcacggcacctacgacaagctggatgaggatggtatcgtggcccccggtgtgcgagtgtcgggtgaagatatcatcatcggcaagactgcgccgattgatcaagaaaaccaggatctaggtaccaggactacggtgcaccagcgtcgtgatatctccacgccgctgcgaagcaccgaaaatggtatcgttgattcggtcattgtgactgtcaatgccgacaacgtcaagtacgtcaaggtccgtgtgaggacgaccaagattccccagattggcgacaagtttgcctctcgtcacggacagaagggtaccattggtgtcacctaccgacaggaggatatgcccttcagcagggagggcgtgacaccagacattatcatcaacccccacgccattccgtcgcgaatgacaattgcacatttgattgaatgcctcctcagtaaggtgtcaacactcgaaggcatggagggtgatgcaacacctttcaccgatgtcactgtcgactccgtttcggagctgctccg
NRRL_22395_F_robusta_T                    CACCCCTATCGGACGAGATGGAAAGCTCGCCAAGCCCCGTCAGCTACACAACACTCATTGGGGTCTCGTCTGTCCAGCCGAGACACCCGAGGGTCAGGCTTGTGGTCTGGTCAAGAACTTGTCTCTGATGTGTTACGTCAGTGTCGGCTCTCCGTCTGAACCCTTGATCGAGTTCATGATCAACCGAGGTATGGAGGTCGTGGAAGAGTACGAACCCCTGAGATACCCGCATGCTACCAAGATTTTCGTCAACGGTGTCTGGTGCGGTGTCCACTCGGACCCCAAGCATCTCGTCAGTCAGGTCCTGGACACACGACGAAAGTCGTATCTGCAGTACGAGGTGTCACTTGTTCGTGACATTCGAGATCGAGAGTTCAAGGTCTTCTCCGACGCTGGCCGAGTCATGAGGCCGGTCTTTACGGTTCAGCAGGAAGATGATCATGAGTCTGGTATTGCCAAGGGAGCCTTGGTCCTGACCAAGGACCTCGTCAACAAGATTGCCAAGGAGCAGGCGGAGCCGCCAGAGGACCCATCAATGAAGATTGGATGGGAGGGCCTGATCCGGGCTGGAACCATCGAGTACCTCGATGCTGAGGAAGAGGAGACAGCCATGATTTGCATGACTCCTGAGGATCTTGACCTCTACCGCATGCAAAAGGCTGGTTACGTGGTGGACGACGATAATACGGACGACCCGAACAGGAGATTGAAGACCAAGACCAACCCCACAACTCACATGTACACTCACTGTGAGATTCACCCGAGTATGATTCTGGGCATCTGCGCCAGTATCATTCCTTTCCCCGATCACAACCAGGTAcacgacacggtccatggagttcctcaagttccgtgagctgccagccggacagaacgccattgtcgccatcgcttgttactctggttacaaccaggaagattccgtcattatgaaccagagcagtatcgaccgaggtttgttccgcagtctgttcttccgatcatactcggaccaggagaagaaggtcggtctcaactacacggaagtgtttgagaagcctttccagcagtcgacgcttcgtatgaagcacggtacctacgacaagctggacgaggacggtatcgtggcccccggcgtgcgagtgtcgggtgaggatatcattatcggcaagacggcccctatcgaccaagagaaccaggatctgggcacgaggaccacggtgcatcagcgtcgtgatatctcgacacccctgcgaagcacagaaaacggtatcgttgaccaggtcattgtgacggtcaatgccgacaacgtcaagtacgtcaaggtccgtgtgaggacaaccaagattccccagattggtgacaagtttgcctctcgtcacggacagaagggtaccattggtgtaacctaccgtcaggaggacatgccattcagcagggagggtgtgactccggacattatcattaaccctcacgccattccttcgcgaatgacaattgcacatttgattgaatgcctcctcagtaaggtatcaacgctcgagggcatggagggtgacgcaacacctttcaccgatgtcaccgtcgactctgtctcggagctgctccg
CBS_114067_F_samuelsii_T                  CACCCCTATCGGACGAGACGGAAAGCTCGCCAAGCCCCGTCAGCTGCACAACACCCATTGGGGTCTGGTGTGTCCAGCCGAGACGCCCGAGGGTCAGGCTTGTGGTCTGGTCAAGAACTTGTCTCTGATGTGCTACGTCAGTGTCGGTTCTCCCTCTGAACCTCTGATCGAGTTCATGATCAACCGAGGTATGGAGGTCGTGGAAGAGTACGAGCCCCTGAGATACCCGCATGCTACCAAGATCTTTGTCAACGGTGTCTGGTGCGGTGTCCACTCGGACCCCAAGCATCTCGTCAGCCAAGTCCTCGACACCCGACGAAAGTCGTATCTGCAGTACGAGGTGTCCCTCGTTCGTGACATTCGAGACCGAGAGTTCAAGGTCTTCTCTGACGCCGGACGAGTCATGAGACCTGTCTTTACGGTTCAGCAGGAGGACGACCACGACTCTGGTATTGCCAAGGGAGCCTTGGTTCTGACCAAGGAGCTCGTCAACAAGATTGCCAAGGAGCAGGCGGAGCCACCAGAGGACCCATCAATGAAGATTGGATGGGAGGGTCTGATTCGGGCTGGTACTATCGAGTACCTCGATGCCGAAGAAGAGGAGTCGGCCATGATTTGCATGACTCCTGAGGATCTTGACCTCTATCGCATGCAAAAGGCTGGTTACGTGATGGACGACGATAACACGGACGACCCGAACAGGAGATTGAAGACCAAGACCAACCCCACAACTCACATGTACACTCACTGTGAGATTCATCCTAGCATGATTCTGGGCATTTGCGCCAGTATCATTCCTTTCCCCGATCACAACCAGGTAcacgacacggtccatggagttcctcaagttccgtgagctaccagccggacagaacgccattgtcgccatcgcttgttactctggttacaaccaggaagattccgtcatcatgaaccagagcagtatcgaccgaggcttgttccgcagtctgttcttccgatcatactcggaccaggagaagaaggtcggtctcaactacacggaagtgtttgagaagcccttccagcagtcgacgcttcgtatgaagcacggtacctacgacaagctggacgaggacggtattgtggcacccggcgtgcgagtgtcgggtgaggatatcatcatcggcaagacggcgccgattgaccaagagaaccaggatctgggcaccaggaccacggtgcaccagcgtcgtgatatctcgacaccgctgcgaagcacagaaaacggcatcattgaccaggttattgtgacggtcaatgccgacaacgtgaagtacgtcaaggtccgtgtgaggacgaccaagattccccagattggcgacaagtttgcctctcgtcacggacagaagggtaccatcggtgtgacctatcgtcaggaggatatgcccttcagcagggagggtgtgacaccagacatcatcattaacccccacgccattccttcgcgaatgacaattgcccatttgattgaatgcctcctcagtaaggtgtcaacactggagggcatggagggtgacgcaacacccttcactgatgtcacggtggactctgtttcggagctgctccg
CBS_123846_F_silvicola_T                  TACCCCCATTGGACGAGATGGAAAGCTCGCCAAACCCCGTCAGCTACACAACACCCATTGGGGTCTGGTTTGTCCAGCTGAGACGCCCGAGGGTCAGGCTTGTGGTCTGGTCAAGAACCTGTCTCTGATGTGCTACGTCAGTGTCGGCTCTCCCTCCGAACCTCTGATCGAGTTCATGATCAACCGAGGTATGGAAGTCGTGGAAGAGTACGAGCCCCTGAGGTATCCCCATGCTACCAAGATTTTCGTCAACGGTGTCTGGTGTGGTGTTCACTCAGACCCCAAGCATCTCGTCAGCCAGGTCCTGGACACACGACGAAAGTCGTACCTGCAGTATGAGGTGTCCCTTGTTCGTGACATTCGAGATCGAGAGTTCCAGGTTTTCTCCGACGCTGGCCGAGTCATGAGGCCGGTCTTTACGGTTCAGCAGGAGGATGACCACGAGTCTGGTATTGCCAAGGGAGCTTTGGTTCTGACCAAGGACCTTGTCAACAAGCTTGCTAAGGAGCAGGCGGAGCCACCAGAGGACCCATCAATGAAGATTGGATGGGAGGGTCTGATCCGAGCCGGAACCATCGAGTACCTCGATGCTGAGGAAGAGGAGACGGCTATGATTTGCATGACCCCTGAGGATCTTGATCTCTATCGCATGCAAAAGGCTGGTTACGTCGTAGATGACGATAACACGGACGACCCCAACAGGAGGTTGAAGACTAAGACGAACCCCACAACTCACATGTACACTCATTGTGAGATTCACCCCAGTATGATTCTTGGCATTTGTGCCAGTATCATTCCCTTCCCCGATCACAACCAGGTAgacaacacgatccatggagttcctcaagttccgtgaactgccagccggtcagaacgccatcgtcgctatcgcttgctactctggttataaccaggaagattccgtcattatgaaccagagtagtatcgatcgaggccttttccgcagtctgttcttccgatcctactctgaccaggagaagaaggtcggcctcaactacacggaagtgtttgagaagcccttccagcagtcgacgcttcgtatgaagcacggcacctacgacaagcttgacgaagatggtattgtggcccccggtgtgcgagtgtcaggtgaagatatcatcatcggaaagaccgcgccgattgatcaagagaaccaggatctgggtaccaggacaacggtgcaccagcgtcgtgatatctccacgccgctgcgaagtaccgagaacggtatcgtcgattcggtcattgtgactgtcaatgccgacaacgtcaagtacgtcaaggtccgtgtgaggacgaccaagattcctcagattggtgacaagtttgcctctcgtcacggacagaagggtaccattggtgttacctaccgacaggaggatatgccctttagcagggagggtgtgacaccagacattatcattaacccccacgccattccgtcgcgaatgacaattgcacatttgattgagtgcctcctcagtaaggtgtcaacactcgaaggcatggagggtgatgcaacacctttcaccgatgtcactgtcgactccgtttcggagctgctccg
NRRL_28541_F_spathulata_T                 TACCCCTATTGGACGAGATGGAAAGCTCGCCAAGCCCCGTCAGCTACACAACACCCATTGGGGTCTGGTCTGTCCAGCCGAGACACCCGAGGGTCAGGCTTGTGGTCTGGTCAAGAACTTGTCTCTAATGTGCTACGTCAGTGTTGGCTCTCCCTCCGAACCTCTGATTGAGTTCATGATCAACCGAGGTATGGAAGTCGTGGAAGAGTACGAACCCCTGAGATATCCGCATGCTACCAAGATCTTTGTCAACGGTGTTTGGTGTGGTGTCCACTCGGACCCCAAGCATCTCGTCAGCCAGGTCCTGGACACACGACGAAAGTCGTACCTGCAGTATGAGGTGTCGCTTGTTCGTGACATTCGAGATCGAGAGTTCAAGGTCTTCTCCGACGCTGGCCGAGTCATGAGGCCGGTCTTTACGGTTCAGCAGGAGGACGACCACGAGTCTGGTATTGCCAAGGGAGCTTTGGTTCTGACCAAGGACATTGTCAACAAGCTTGCGAAGGAGCAGGCAGAGCCACCAGAGGACCCATCACAGAAGATTGGATGGGAGGGTCTCATCCGAGCCGGAACTATCGAGTACCTCGATGCTGAGGAAGAGGAGACGGCTATGATTTGCATGACCCCTGAGGATCTTGACCTCTATCGCATGCAAAAGGCTGGTTACGTCGTAGATGACGATAACACGGACGACCCCAACAGGAGATTGAAGACCAAGACGAACCCCACAACTCACATGTACACTCATTGTGAGATTCACCCCAGTATGATTCTCGGCATTTGTGCCAGTATCATTCCCTTCCCTGATCACAACCAGGTAgacaacacgatccatggagttcctcaagttccgtgaactgcctgccggtcagaacgccatcgtcgctatcgcttgttactctggtta-aaccaggaagattccgtcattatgaaccagagtagtatcgatcgaggcctgttccgcagtctgttcttcagatcctactctgaccaggagaagaaggtcggtctcaactacacggaagtgtttgagaagcccttccagcagtcgacgcttcgtatgaagcacggtacctacgacaagctggatgaggatggtatcgtggctcccggtgtgcgagtgtccggtgaagatattatcatcggcaagactgcgccgatagatcaagagaaccaggatctgggtactaggacaacggtgcaccagcgtcgtgatatctccacgccgctgcgaagtaccgagaacggtatcgtcgattcggtcattgtgactgtcaatgccgacaacgtcaagtacgtcaaggtccgtgtgaggacaaccaagattcctcagattggtgacaagttcgcctctcgtcacggacagaagggtaccattggtgttacctaccgacaggaggatatgcccttcagcagggagggtgtgacaccagacattatcattaacccccacgccattccctcgcgaatgacaattgcccatttgattgaatgcctcctcagtaaggtgtcaacgctcgaaggcatggagggtgatgcaacgccttttaccgatgtcactgtcgactccgtttcggagctgctccg
CBS_142481_F_stercicola_T                 TACCCCTATTGGACGAGATGGAAAGCTCGCCAAGCCCCGTCAGCTACACAACACCCATTGGGGTCTGGTCTGTCCAGCCGAGACGCCTGAGGGTCAGGCTTGTGGTCTGGTCAAGAACTTGTCCCTGATGTGCTACGTCAGTGTCGGCTCTCCCTCCGAACCCCTGATCGAGTTCATGATCAACCGAGGTATGGAAGTCGTGGAAGAGTACGAGCCCCTGAGATACCCACACGCTACCAAGATCTTTGTCAATGGTGTCTGGTGCGGTGTCCACTCGGACCCCAAGCATCTCGTCAGCCAGGTCCTGGACACACGACGAAAGTCGTACCTGCAGTATGAGGTGTCGCTTGTTCGTGACATCCGAGATCGAGAGTTCAAGGTCTTCTCCGACGCTGGCCGAGTCATGAGGCCGGTCTTTACGGTTCAGCAGGAGGATGACCACGAGTCTGGTATTGCCAAGGGAGCTTTGGTTCTGACCAAGGACCTTGTCAACAAGCTTGCTAAGGAGCAGGCGGAGCCACCAGAGGACCCATCAATGAAGATTGGATGGGAGGGTCTGATCCGAGCCGGAACCATCGAGTACCTCGATGCTGAGGAAGAGGAGACGGCGATGATTTGCATGACTCCTGAGGATCTTGATCTCTATCGCATGCAAAAGGCTGGTTACGTCGTAGATGACGATAACACGGACGATCCCAACAGGAGATTGAAGACCAAGACGAACCCCACAACTCACATGTACACTCATTGTGAGATTCACCCCAGTATGATTCTTGGCATTTGTGCCAGTATCATTCCCTTCCCCGATCACAACCAGGTAtacgacgcgatccatggagttcctcaagttccgtgaactgccagccggtcagaacgccatcgtcgctatcgcttgctactctggttacaaccaggaagattccgtcattatgaaccagagtagtatcgatcgaggcctgttccgcagtctgttcttcagatcctactctgaccaggagaagaaggtcggtctgaactacacggaagtgtttgagaagcccttccagcagtcaacgcttcgtatgaagcacggtacctacgacaagctggacgaggatggtatcgtggcccccggcgtgcgagtgtcaggtgaagatatcatcatcggcaagactgcgccgattgatcaagagaaccaggatctgggtaccaggacaacggtgcaccagcgtcgtgatatctccacgccgctgcgaagtaccgagaacggtatcgtcgattcggtcattgtgactgtcaatgccgacaacgtcaagtatgtcaaggtccgtgtgaggacgaccaagattcctcagattggtgacaagtttgcctctcgtcacggacagaagggtaccattggtgtcacctaccgacaggaggatatgcccttcagcagggagggtgtgacaccagatattatcattaacccccacgccattccctcgcgaatgacaattgcacatttgattgaatgcctcctcagtaaggtgtcaacactcgaaggcatggagggcgatgcaaca????????????????????????????????????????????
NRRL_22090_F_iludens_NZ                   CACCCCTATCGGACGAGATGGAAAGCTCGCCAAACCCCGTCAGCTTCACAACACCCATTGGGGTCTGGTCTGTCCAGCCGAGACACCCGAGGGTCAGGCTTGTGGTCTGGTCAAAAATTTGTCCCTGATGTGCTACGTCAGTGTTGGCTCTCCCTCCGAGCCTTTGATCGAGTTCATGATCAACCGAGGTATGGAGGTCGTGGAGGAATACGAGCCTCTAAGATATCCGCATGCTACCAAGATCTTTGTCAACGGCGTCTGGTGCGGTGTCCATTCGGATCCCAAGCATCTCGTCAGTCAGGTCTTGGATACCCGGCGAAAGTCGTATTTGCAGTTCGAGGTATCGCTTGTTCGAGACATTCGAGACCGAGAGTTCAAGGTCTTCTCCGACGCTGGCCGAGTCATGAGACCGGTCTTTACGGTTCAGCAGGAGGATGACCATGACTCCGGTATTGCCAAGGGGTCTCTTGTTCTGACCAAAGACCTTGTCAACAAGCTTGCTAAGGAGCAGGCGGAGCCACCAGAGGACCCATCCATGAAGATTGGATGGGAAGGTCTGATCCGGGCTGGAACTATCGAGTACCTCGATGCTGAAGAAGAGGAGTCGGCCATGATTTGCATGACCCCTGAGGATCTCGACCTCTACCGTATGCAAAAGGCCGGTTACGTCGTGGACGAGGATAACACGGACGACCCGAACAGAAGATTGAAGACGAAGACGAACCCTACAACCCACATGTACACTCATTGTGAGATTCACCCCAGTATGATTCTTGGCATCTGCGCCAGTATCATTCCTTTCCCCGATCATAACCAGGTAtacgacacgatccatggagttcctcaaattccgtgagctaccagccggccagaacgccatcgtcgccatcgcttgctactctggctacaaccaggaagattccgtcattatgaaccagagcagtatcgacagaggcttgttccgcagtttgttcttccgatcgtactccgaccaggagaagaaggtcggtctgaactacacggaagtgtttgagaagcctttccagcagtcaacgcttcgtatgaagcatggtacctacgacaagctcgacgaggacggtatcgtggcccccggcgtgcgagtgtcgggtgaggatatcattattggcaagacggcgccgattgatcaagagaaccaggatctgggcactaggaccacggtgcaccaacgtcgtgatatctcgacaccgctgcgaagcacagaaaacggcatcattgactcagtcattgtgacggtcaatgccgacaacgtcaagtacgtcaaggtccgtgtgaggacgaccaagattccccagattggcgacaagtttgcctctcgtcacggacagaagggtaccattggtgtcacctaccgccaggaggatatgcccttcagcagggagggtgtgacaccagacattatcatcaacccccacgccattccgtcgcgaatgacgattgcacatttgattgaatgcctcctcagtaaggtgtcaacactcgaaggcatggagggtgatgcaacgcctttcaccgatgtcaccgtcgactctgtttcagagcttctccg
NRRL_22632_F_plagianthi_NZ_IT             CACCCCTATCGGACGAGATGGAAAGCTCGCCAAACCCCGTCAGCTTCACAACACCCATTGGGGTCTGGTCTGTCCAGCCGAGACACCTGAGGGTCAGGCTTGTGGTCTGGTCAAAAACTTGTCCCTGATGTGCTACGTCAGTGTCGGCTCTCCCTCCGAACCTTTGATCGAGTTCATGATCAACCGAGGTATGGAGGTCGTGGAGGAATACGAGCCCCTAAGATACCCGCATGCTACCAAGATCTTTGTCAACGGTGTCTGGTGCGGTGTCCATTCGGATCCCAAGCATCTCGTCAGTCAGGTCTTGGATACCCGGCGAAAGTCGTATTTGCAGTTCGAGGTATCGCTTGTTCGAGACATTCGAGACCGAGAATTCAAGGTCTTCTCCGACGCTGGCCGAGTCATGAGACCGGTCTTTACGGTTCAGCAGGAGGATGACCATGACTCTGGTATTGCCAAGGGAGCTTTGGTTCTGACGAAAGACCTTGTCAACAAGCTTGCTAAGGAGCAGGCGGAGCCACCAGAGGACCCATCCATGAAGATTGGATGGGAAGGTCTGATCCGGGCTGGAACTATCGAGTACCTCGATGCTGAAGAAGAAGAGTCGGCCATGATTTGCATGACCCCTGAGGATCTCGACCTCTACCGTATGCAAAAGGCCGGTTACGTCGTGGACGACGATAACACGGACGACCCGAACAGAAGATTGAAGACGAAGACGAACCCCACAACTCACATGTACACGCATTGTGAGATTCACCCCAGTATGATTCTTGGCATCTGCGCCAGTATCATTCCTTTCCCCGATCATAACCAGGTAtacgacacgatccatggagttcctcaaattccgtgagctaccagccggccagaacgccatcgtcgccatcgcttgctactctggctacaaccaggaagattccgtcattatgaaccagagtagtatcgacagaggcttgttccgtagtttgttcttccgatcgtactccgaccaggagaagaaggtcggtctgaactacacggaagtgtttgagaagcccttccagcagtcaacgcttcgtatgaagcatggtacctacgacaagctcgacgaggacggtatcgtggcccccggcgtgcgagtgtcgggtgaggatatcattatcggcaagacggcgccgattgatcaagagaaccaggatctgggcaccaggaccacggtgcaccagcgtcgtgatatctcgacaccgctgcgaagcacagaaaacggcatcattgactcagtcattgtgacggtcaatgccgacaacgtcaagtacgtcaaggttcgtgtgaggacgaccaagattccccagattggcgacaagtttgcctctcgtcacggacagaagggtaccattggtgtcacctaccgccaggaggatatgcccttcagcagggagggtgtgacaccagacatcatcatcaacccccacgccattccgtcgcgaatgacgattgcacatttgattgaatgcctcctcagtaaggtgtcgacactcgaaggcatggagggtgatgcaacacctttcaccgatgtcacggtcgactctgtttcagagcttctccg
;																																																																																																											  
end;	

begin assumptions;

charset TEF1 = 1-665;

charset rDNA = 666-1621;

charset RPB2 = 162-3209;

end;																																																																																																												  
																																																																																																											  
																																																																																																											  
																																																																																																											  
																																																																																																											  
																																																																																																											  
																																																																																																											  
																																																																																																											  
																																																																																																											  
																																																																																																											  
																																																																																																											  
																																																																																																											  
																																																																																																											  
